# Supplementary material for: IsoTools: a flexible workflow for long-read transcriptome sequencing analysis
Source: Bioinformatics. 2023 Jun 2;39(6):btad364. doi: 10.1093/bioinformatics/btad364 (PMC10287928; doi:10.1093/bioinformatics/btad364)
Supplement: btad364_Supplementary_Data [file btad364_supplementary_data.zip]

Archive with 2 entries (2 files):
- SupplTab1_difsplice.csv
- SupplementaryInformation.pdf
