# Supplementary material for: IsoTools: a flexible workflow for long-read transcriptome sequencing analysis
Source: Bioinformatics. 2023 Jun 2;39(6):btad364. doi: 10.1093/bioinformatics/btad364 (PMC10287928; doi:10.1093/bioinformatics/btad364)
Supplement: btad364_Supplementary_Data [file btad364_supplementary_data.zip › SupplTab1_difsplice.csv]

gene	gene_id	chrom	strand	start	end	splice_type	novel	padj	pvalue	trA	trB	CTL_PSI	CTL_disp	VPA_PSI	VPA_disp	total_PSI	total_disp	CTL_CTL_in_cov	CTL_CTL_total_cov	VPA_VPA_in_cov	VPA_VPA_total_cov
SLC39A14	ENSG00000104635.15	chr8	+	22408496	22414779	ME	False	0.0	0.0	[517, 5, 519, 8, 520, 10, 11, 12, 13, 521, 15, 523, 525, 527, 529, 532, 533, 23, 24, 25, 537, 539, 540, 542, 32, 33, 34, 545, 546, 549, 39, 551, 554, 43, 44, 555, 556, 47, 557, 49, 50, 51, 52, 559, 561, 55, 62, 63, 64, 68, 69, 77, 83, 84, 93, 94, 95, 96, 97, 100, 101, 104, 108, 109, 113, 114, 116, 118, 119, 124, 129, 132, 133, 136, 147, 150, 154, 158, 159, 160, 161, 164, 168, 177, 182, 190, 208, …	[1, 2, 515, 513, 518, 7, 9, 14, 18, 530, 20, 534, 26, 29, 543, 544, 31, 552, 41, 553, 558, 560, 56, 57, 58, 59, 60, 65, 66, 75, 76, 81, 87, 90, 91, 99, 103, 107, 110, 111, 115, 121, 122, 125, 128, 135, 137, 140, 141, 145, 153, 157, 162, 163, 165, 166, 167, 172, 175, 178, 180, 183, 184, 188, 195, 196, 198, 204, 215, 216, 222, 223, 226, 227, 236, 241, 242, 243, 247, 253, 260, 279, 280, 287, 288, 30…	0.5067042102440332	0	0.2103124206248412	0	0.4043001316366827	0	7558	14916	1656	7874
GNG12	ENSG00000172380.6	chr1	-	67717963	67718035	TSS	True	3.282281070506532e-267	3.284580276700221e-271	[0, 1, 2, 4, 5, 6, 7, 8, 9, 10, 11, 12, 13, 14, 15, 16, 17, 18, 19, 20, 21, 22, 23, 24, 25, 26, 27, 28, 30, 31, 32, 33, 34, 35, 36, 37, 38, 39, 40, 42, 43, 44, 45, 46, 47, 48, 49, 50, 51, 52, 53, 54, 55, 56, 57, 58, 59, 60, 61, 62, 63, 64, 66, 67, 68, 69, 70, 71, 72, 73, 74, 75, 76, 77, 78, 79, 80, 81, 82, 84, 85, 87, 88, 89, 90, 91, 92, 93, 94, 95, 96, 97, 98, 99, 100, 101, 102, 103, 104, 105, 1…	[3, 132, 133, 137, 140, 143, 147, 148, 149, 150, 151, 154, 155, 29, 159, 167, 41, 170, 176, 180, 65, 83, 86, 127]	0.0499254843517138	0	0.2907590002293052	0	0.1447927016529672	0	335	6710	1268	4361
PPP1CB	ENSG00000213639.10	chr2	+	28751744	28751820	TSS	False	5.875351627130095e-186	8.819200881312061e-190	[0, 2, 4, 7, 11, 12, 13, 14, 15, 16, 17, 18, 19, 20, 21, 22, 23, 24, 25, 26, 27, 28, 29, 30, 31, 32, 33, 34, 35, 36, 37, 38, 39, 40, 41, 42, 43, 44, 45, 46, 47, 48, 49, 50, 54, 59, 68, 69, 70, 71, 72, 73, 74, 75, 76, 77, 78, 79, 80, 81, 82, 83]	[1, 3, 5, 6, 8, 9, 10, 51, 52, 53, 55, 56, 57, 58, 60, 61, 62, 63, 64, 65, 66, 67]	0.0999034749034749	0	0.5255	0	0.3089390962671905	0	207	2072	1051	2000
PPP1CB	ENSG00000213639.10	chr2	+	28751850	28752176	TSS	True	2.0247072947764513e-174	4.052251165368661e-178	[0, 1, 2, 3, 4, 5, 6, 8, 9, 10, 12, 13, 15, 19, 26, 27, 37, 42, 43, 44, 45, 46, 47, 48, 49, 50, 51, 52, 53, 54, 55, 56, 57, 58, 59, 60, 61, 62, 63, 64, 65, 66, 67, 69, 70, 72, 77, 79, 81, 82, 83]	[7, 11, 14, 16, 17, 18, 20, 21, 22, 23, 24, 25, 28, 29, 30, 31, 32, 33, 34, 35, 36, 38, 39, 40, 41, 68, 71, 73, 74, 75, 76, 78, 80]	0.8585907335907336	0	0.433	0	0.6495579567779961	0	1779	2072	866	2000
GNG12	ENSG00000172380.6	chr1	-	67833343	67833437	TSS	True	6.938576065489206e-157	1.7358591177547297e-160	[0, 3, 5, 6, 9, 19, 20, 23, 25, 26, 27, 29, 33, 35, 36, 38, 40, 41, 46, 48, 49, 51, 52, 53, 56, 57, 59, 65, 66, 73, 74, 77, 80, 82, 83, 84, 85, 86, 87, 90, 94, 98, 101, 102, 109, 111, 113, 115, 122, 123, 127, 128, 132, 133, 137, 140, 141, 142, 143, 147, 148, 149, 150, 151, 154, 155, 157, 159, 167, 170, 174, 176, 177, 178, 180]	[1, 2, 4, 7, 8, 10, 11, 12, 13, 14, 15, 16, 17, 18, 21, 22, 24, 28, 30, 31, 32, 34, 37, 39, 42, 43, 44, 45, 47, 50, 54, 55, 58, 60, 61, 62, 63, 64, 67, 68, 69, 70, 71, 72, 75, 76, 78, 79, 81, 88, 89, 91, 92, 93, 95, 96, 97, 99, 100, 103, 104, 105, 106, 107, 108, 110, 112, 114, 116, 117, 118, 119, 120, 121, 124, 125, 126, 129, 130, 131, 134, 135, 136, 138, 139, 144, 145, 146, 152, 153, 156, 158, 1…	0.8676077265973254	0	0.6512691516121656	0	0.7824011528415743	0	5839	6730	2848	4373
ACSL5	ENSG00000197142.10	chr10	+	112376225	112376448	TSS	True	2.6814182292239107e-121	8.049889610399011e-125	[0, 1, 2, 3, 4, 5, 6, 7, 8, 9, 10, 11, 12, 13, 14, 15, 32, 43, 47, 56, 72, 73, 74, 75, 76, 77, 78, 79, 80, 81, 82, 83, 84, 85, 86, 87, 88, 89, 90, 91, 92, 93, 94, 95, 96, 97, 98, 99, 100, 101, 102, 103, 104, 105, 106, 107, 108, 109, 110, 111, 112, 113, 114, 115, 116, 117, 118, 119, 120, 121, 122, 123, 124, 125, 133, 134, 135, 136, 137, 138, 139, 140, 141, 142, 143]	[128, 129, 130, 131, 132, 16, 17, 18, 19, 20, 21, 22, 23, 24, 25, 26, 27, 28, 29, 30, 31, 33, 34, 35, 36, 37, 38, 39, 40, 41, 42, 44, 45, 46, 48, 49, 50, 51, 52, 53, 54, 55, 57, 58, 59, 60, 61, 62, 63, 64, 65, 66, 67, 68, 69, 70, 71, 126, 127]	0.9128440366972476	0	0.3286163522012578	0	0.666445623342175	0	796	872	209	636
HDLBP	ENSG00000115677.17	chr2	-	241315569	241315703	TSS	True	1.687461841639101e-119	5.9102536232731446e-123	[0, 2, 3, 4, 5, 6, 9, 10, 12, 13, 14, 15, 16, 17, 19, 22, 23, 24, 26, 27, 28, 29, 30, 31, 32, 33, 34, 35, 36, 37, 38, 39, 40, 41, 42, 45, 46, 48, 49, 50, 51, 52, 53, 54, 55, 56, 57, 58, 61, 62, 63, 64, 65, 66, 67, 68, 69, 70, 72, 73, 76, 77, 79, 80, 81, 83, 84, 85, 86, 87, 88, 89, 90, 91, 93, 94, 96, 97, 98, 99, 102, 108, 109, 112, 113, 114, 115, 116, 117, 118, 121, 122, 123, 124, 125, 126, 127, …	[1, 7, 8, 521, 11, 18, 531, 20, 21, 25, 539, 543, 545, 547, 549, 43, 44, 47, 567, 570, 59, 60, 71, 583, 74, 75, 78, 82, 594, 595, 92, 95, 607, 610, 100, 101, 103, 104, 105, 106, 107, 620, 110, 111, 625, 119, 120, 131, 135, 140, 143, 144, 660, 150, 664, 665, 154, 157, 670, 159, 162, 163, 687, 176, 688, 690, 692, 182, 702, 193, 706, 202, 204, 206, 207, 721, 211, 212, 729, 218, 220, 223, 224, 735, 7…	0.3100686498855835	0	0.1228527940856707	0	0.2409947853991175	0	2439	7866	565	4599
CAST	ENSG00000153113.24	chr5	+	96662229	96662497	TSS	True	5.659769403671954e-112	2.2654936069936775e-115	[0, 1, 4, 5, 6, 7, 8, 9, 10, 11, 12, 25, 48, 62, 87, 121, 122, 153, 154, 155, 156, 157, 158, 159, 160, 161, 162, 163, 164, 165, 166, 167, 168, 169, 170, 171, 172, 173, 174, 175, 176, 177, 178, 179, 180, 181, 182, 183, 184, 185, 186, 187, 188, 189, 190, 191, 192, 193, 194, 195, 196, 197, 198, 199, 200, 201, 202, 203, 204, 205, 206, 207, 208, 209, 210, 211, 212, 213, 214, 215, 216, 217, 218, 219, 2…	[2, 3, 13, 14, 15, 16, 17, 18, 19, 20, 21, 22, 23, 24, 26, 27, 28, 29, 30, 31, 32, 33, 34, 35, 36, 37, 38, 39, 40, 41, 42, 43, 44, 45, 46, 47, 49, 50, 51, 52, 53, 54, 55, 56, 57, 58, 59, 60, 61, 63, 64, 65, 66, 67, 68, 69, 70, 71, 72, 73, 74, 75, 76, 77, 78, 79, 80, 81, 82, 83, 84, 85, 86, 88, 89, 90, 91, 92, 93, 94, 95, 96, 97, 98, 99, 100, 101, 102, 103, 104, 105, 106, 107, 108, 109, 110, 111, …	0.4497041420118343	0	0.1483304042179261	0	0.2674319727891156	0	836	1859	422	2845
FN1	ENSG00000115414.21	chr2	-	215379317	215382211	ES	False	1.2314478655982709e-110	5.545397173213467e-114	[1, 2, 4, 5, 6, 7, 9, 10, 12, 13, 14, 15, 16, 19, 21, 22, 25, 26, 27, 28, 29, 30, 32, 33, 34, 35, 36, 37, 39, 41, 42, 43, 44, 45, 46, 47, 49, 50, 51, 53, 55, 58, 59, 62, 63, 65, 66, 67, 68, 70, 71, 72, 73, 74, 75, 76, 77, 78, 79, 80, 81, 82, 83, 85, 86, 87, 88, 89, 90, 91, 93, 96, 97, 100, 101, 103, 104, 105, 106, 107, 108, 109, 112, 113, 115, 116, 117, 118, 120, 122, 124, 125, 126, 127, 128, 131…	[2048, 2053, 8, 2064, 17, 18, 2066, 2068, 2071, 23, 24, 2079, 31, 2081, 2086, 2087, 2088, 2090, 48, 2096, 2097, 2099, 54, 2102, 2104, 57, 60, 2109, 2112, 2114, 2115, 69, 2117, 2118, 2120, 2122, 2127, 2129, 2130, 2134, 92, 98, 102, 2154, 2155, 110, 111, 2159, 114, 2163, 119, 121, 123, 2171, 2172, 129, 130, 132, 133, 2181, 2183, 136, 2186, 2187, 2196, 150, 2199, 155, 2203, 2204, 2206, 162, 2214, 16…	0.0908715137275377	0	0.1515925559088776	0	0.1087507099111268	0	4177	45966	2908	19183
ACSL5	ENSG00000197142.10	chr10	+	112372397	112372826	TSS	True	5.2705623517651815e-92	2.6371271648980192e-95	[1, 2, 3, 4, 5, 6, 7, 8, 9, 10, 11, 12, 13, 14, 15, 16, 17, 18, 19, 20, 21, 22, 23, 24, 25, 26, 27, 28, 29, 30, 31, 32, 33, 34, 35, 36, 37, 38, 39, 40, 41, 42, 43, 44, 45, 46, 47, 48, 49, 50, 51, 52, 53, 54, 55, 56, 57, 58, 59, 60, 61, 62, 63, 64, 65, 66, 67, 68, 69, 70, 71, 72, 73, 74, 75, 76, 77, 78, 82, 84, 85, 91, 92, 94, 99, 101, 102, 103, 104, 117, 118, 119, 120, 121, 122, 123, 124, 125, 12…	[0, 79, 80, 81, 83, 86, 87, 88, 89, 90, 93, 95, 96, 97, 98, 100, 105, 106, 107, 108, 109, 110, 111, 112, 113, 114, 115, 116]	0.0011467889908256	0	0.410377358490566	0	0.1737400530503978	0	1	872	261	636
ST6GAL1	ENSG00000073849.16	chr3	+	187041991	187043310	TSS	True	4.5968895520541804e-91	2.530060295836885e-94	[0, 1, 2, 4, 5, 6, 7, 8, 9, 11, 12, 14, 15, 16, 17, 19, 20, 21, 22, 23, 24, 25, 26, 27, 28, 29, 30, 31, 32, 34, 35, 37, 39, 40, 41, 42, 44, 45, 46, 47, 48, 49, 50, 51, 52, 54, 55, 56, 57, 58, 59, 60, 61, 62, 63, 64, 65, 66, 67, 68, 69, 70, 71, 72, 73, 74, 75, 76, 77, 78, 79, 80, 81, 82, 83, 84, 86, 87, 88, 89, 90, 91, 92, 93, 94, 95, 96, 97, 98, 99, 100, 101, 102, 103, 104, 105, 106, 107, 108, 10…	[128, 129, 130, 161, 132, 133, 134, 135, 162, 164, 166, 156, 122, 124, 157, 126, 127]	0.134032303768773	0	0.4258001939864209	0	0.2	0	473	3529	439	1031
AMPD2	ENSG00000116337.19	chr1	+	109621110	109621266	TSS	True	4.628641055826802e-81	2.7791300245132405e-84	[1, 2, 3, 4, 5, 6, 7, 8, 9, 10, 11, 12, 13, 14, 15, 16, 17, 18, 19, 20, 21, 22, 23, 24, 25, 26, 27, 28, 29, 30, 31, 32, 33, 34, 35, 36, 37, 38, 39, 40, 41, 42, 44, 45, 46, 47, 48, 49, 50, 51, 52, 53, 54, 55, 56, 57, 58, 59, 60, 61, 62, 63, 64, 65, 66, 67, 68, 69, 70, 71, 72, 73, 74, 75, 76, 77, 78, 79, 80, 81, 82, 83, 88, 90, 91, 92, 100, 101, 102, 103, 104, 105, 106, 107, 108, 109, 110, 111, 112…	[155, 156, 157, 158, 159, 160, 161, 162, 163, 164, 165, 166, 167, 169, 170, 43, 172, 174, 175, 176, 177, 178, 179, 180, 181, 182, 183, 184, 185, 186, 187, 188, 189, 190, 191, 84, 85, 86, 87, 89, 93, 94, 95, 96, 97, 98, 99]	0.0931818181818181	0	0.5173913043478261	0	0.31	0	82	880	476	920
AMPD2	ENSG00000116337.19	chr1	+	109619841	109620278	TSS	True	6.115776704226867e-77	3.978039485387234e-80	[1, 10, 43, 44, 64, 83, 84, 85, 86, 87, 88, 89, 90, 91, 92, 93, 94, 95, 96, 97, 98, 99, 100, 101, 102, 103, 104, 105, 106, 107, 108, 109, 110, 111, 112, 113, 114, 115, 120, 131, 147, 152, 155, 156, 157, 158, 159, 160, 161, 162, 163, 164, 165, 166, 167, 168, 169, 170, 171, 172, 173, 174, 175, 176, 177, 178, 179, 180, 181, 182, 183, 184, 185, 186, 187, 188, 189, 190, 191, 192, 193, 194, 195, 196, 1…	[2, 3, 4, 5, 6, 7, 8, 9, 11, 12, 13, 14, 15, 16, 17, 18, 19, 20, 21, 22, 23, 24, 25, 26, 27, 28, 29, 30, 31, 32, 33, 34, 35, 36, 37, 38, 39, 40, 41, 42, 45, 46, 47, 48, 49, 50, 51, 52, 53, 54, 55, 56, 57, 58, 59, 60, 61, 62, 63, 65, 66, 67, 68, 69, 70, 71, 72, 73, 74, 75, 76, 77, 78, 79, 80, 81, 82, 116, 117, 118, 119, 121, 122, 123, 124, 125, 126, 127, 128, 129, 130, 132, 133, 134, 135, 136, 137…	0.8693181818181818	0	0.4434782608695652	0	0.6516666666666666	0	765	880	408	920
TXNRD1	ENSG00000198431.16	chr12	+	104287109	104311289	ES	False	9.311238062640474e-70	6.522432346490876e-73	[130, 390, 135, 137, 11, 139, 144, 400, 18, 146, 148, 401, 410, 414, 415, 417, 421, 38, 169, 426, 175, 177, 434, 51, 179, 180, 435, 440, 61, 447, 448, 451, 203, 460, 461, 472, 476, 221, 223, 226, 104, 235, 238, 115, 117, 123]	[6, 7, 9, 10, 12, 13, 14, 16, 17, 19, 20, 21, 22, 23, 25, 26, 28, 29, 32, 34, 35, 36, 39, 40, 41, 42, 43, 44, 46, 47, 50, 55, 56, 57, 58, 59, 60, 62, 63, 64, 66, 67, 69, 70, 73, 74, 75, 76, 77, 80, 82, 83, 86, 87, 88, 89, 90, 91, 92, 95, 96, 98, 100, 102, 106, 107, 109, 111, 114, 118, 119, 120, 121, 122, 124, 125, 126, 131, 141, 142, 147, 150, 153, 154, 157, 158, 160, 161, 162, 164, 166, 167, 168…	0.8884105585136512	0	0.7658572844400396	0	0.8499572417010028	0	7842	8827	3091	4036
DDX5	ENSG00000108654.16	chr17	-	64500773	64502009	IR	False	1.6720123321089175e-69	1.254887670451004e-72	[1, 258, 4, 5, 8, 264, 140, 16, 18, 19, 21, 24, 152, 162, 179, 53, 54, 57, 59, 187, 193, 194, 204, 205, 78, 81, 210, 84, 86, 214, 220, 94, 223, 98, 228, 231, 234, 240, 114, 243, 245, 246, 255]	[2, 3, 6, 7, 9, 10, 11, 12, 13, 14, 15, 17, 20, 22, 25, 27, 28, 29, 30, 31, 33, 34, 36, 37, 38, 39, 40, 42, 43, 44, 45, 47, 48, 49, 50, 51, 52, 55, 56, 58, 60, 61, 62, 63, 64, 65, 66, 67, 68, 69, 71, 72, 73, 74, 75, 76, 77, 79, 80, 82, 83, 85, 87, 88, 89, 90, 91, 93, 95, 96, 97, 100, 101, 102, 103, 104, 105, 106, 107, 109, 110, 112, 113, 115, 116, 117, 118, 119, 120, 121, 122, 123, 126, 127, 128,…	0.5962533452274754	0	0.355877616747182	0	0.5362881628280665	0	3342	5605	663	1863
ITGB1	ENSG00000150093.20	chr10	-	32958144	32958222	TSS	True	2.3971535408796123e-66	1.9190661790290095e-69	[2, 3, 4, 6, 7, 10, 12, 13, 14, 16, 22, 24, 25, 27, 28, 29, 33, 39, 42, 45, 47, 48, 49, 50, 51, 53, 54, 55, 56, 57, 58, 59, 60, 61, 63, 65, 67, 68, 71, 72, 73, 75, 76, 78, 79, 80, 81, 84, 85, 86, 87, 89, 90, 94, 95, 97, 98, 99, 100, 101, 106, 107, 110, 112, 113, 114, 116, 122, 123, 125, 127, 131, 133, 136, 137, 141, 142, 144, 145, 147, 149, 150, 153, 159, 166, 167, 168, 172, 173, 174, 175, 176, 1…	[0, 1, 512, 513, 514, 5, 515, 517, 8, 9, 518, 11, 520, 521, 522, 15, 523, 17, 18, 19, 20, 21, 525, 23, 528, 530, 26, 533, 534, 537, 30, 31, 32, 34, 35, 36, 37, 38, 40, 41, 43, 44, 46, 52, 62, 64, 66, 69, 70, 74, 77, 82, 83, 526, 88, 91, 92, 93, 96, 102, 103, 104, 105, 108, 109, 111, 115, 117, 118, 119, 120, 121, 124, 126, 128, 129, 130, 132, 134, 135, 138, 139, 140, 143, 146, 148, 151, 152, 154, …	0.8740622428730458	0	0.93545183714002	0	0.8967170560390899	0	18059	20661	11304	12084
PACSIN2	ENSG00000100266.19	chr22	-	42959798	42959873	TSS	False	3.67240493052604e-64	3.1237308025088904e-67	[0, 1, 3, 4, 5, 6, 7, 8, 10, 11, 12, 14, 15, 16, 17, 18, 19, 20, 21, 22, 23, 24, 25, 26, 27, 29, 30, 31, 32, 33, 34, 35, 36, 37, 38, 39, 40, 41, 42, 43, 44, 46, 47, 48, 49, 51, 52, 53, 54, 55, 57, 58, 59, 60, 61, 62, 63, 64, 65, 66, 67, 69, 70, 71, 72, 73, 74, 75, 76, 77, 78, 79, 80, 81, 82, 83, 84, 85, 86, 87, 88, 89, 90, 91, 92, 93, 95, 96, 97, 98, 100, 101, 102, 104, 105, 106, 107, 108, 109, 1…	[2, 132, 260, 9, 13, 28, 163, 45, 176, 50, 181, 182, 56, 185, 187, 188, 189, 194, 195, 68, 197, 198, 203, 205, 206, 207, 210, 212, 213, 219, 220, 94, 225, 226, 99, 228, 103, 231, 234, 239, 240, 115, 244, 245, 246, 120, 253, 255]	0.1721641190667739	0	0.4055837563451777	0	0.275359066427289	0	428	2486	799	1970
PACSIN2	ENSG00000100266.19	chr22	-	42995148	42995235	TSS	True	8.197250528686747e-61	7.382693361170893e-64	[1, 2, 3, 5, 6, 8, 9, 11, 12, 13, 14, 15, 17, 18, 19, 20, 21, 22, 23, 25, 26, 27, 28, 29, 30, 31, 32, 33, 35, 37, 38, 39, 40, 42, 43, 44, 45, 47, 48, 50, 53, 54, 55, 56, 59, 60, 63, 64, 65, 66, 67, 68, 69, 71, 72, 74, 75, 76, 77, 78, 79, 80, 81, 82, 83, 85, 88, 89, 90, 91, 92, 94, 99, 101, 103, 104, 105, 106, 107, 108, 109, 110, 111, 112, 113, 114, 115, 116, 117, 118, 119, 120, 121, 122, 123, 124…	[0, 4, 134, 7, 137, 10, 140, 16, 145, 146, 24, 153, 157, 158, 159, 34, 36, 41, 46, 49, 51, 52, 57, 58, 61, 62, 70, 199, 73, 202, 84, 86, 87, 93, 95, 96, 97, 98, 100, 102, 126]	0.2642799678197908	0	0.0695431472081218	0	0.1781867145421903	0	657	2486	137	1970
ASPH	ENSG00000198363.18	chr8	-	61644632	61651049	ES	False	1.1168433745379112e-60	1.0617444269098526e-63	[1, 7, 526, 21, 23, 24, 536, 28, 540, 30, 31, 33, 39, 551, 41, 45, 559, 564, 568, 58, 61, 573, 579, 70, 583, 73, 74, 75, 76, 83, 84, 600, 90, 92, 93, 99, 612, 613, 619, 111, 628, 118, 119, 634, 125, 129, 134, 150, 152, 156, 159, 675, 676, 678, 688, 692, 693, 696, 185, 697, 698, 700, 190, 191, 702, 703, 706, 199, 721, 212, 213, 726, 730, 219, 220, 223, 227, 742, 748, 750, 756, 758, 250, 763, 766, …	[0, 2, 4, 5, 8, 9, 11, 12, 13, 15, 16, 17, 18, 20, 22, 25, 26, 27, 29, 34, 35, 36, 37, 42, 43, 46, 47, 48, 53, 54, 55, 56, 57, 59, 60, 62, 63, 64, 65, 66, 68, 69, 77, 79, 81, 82, 85, 87, 89, 91, 94, 95, 100, 101, 102, 103, 104, 105, 106, 107, 108, 109, 110, 112, 113, 114, 115, 117, 121, 123, 124, 126, 127, 128, 130, 131, 133, 135, 136, 139, 140, 141, 142, 143, 144, 145, 147, 148, 149, 151, 153, 1…	0.9126596980255516	0	0.8164753052669947	0	0.8752216783712846	0	7858	8610	4480	5487
TJP2	ENSG00000119139.21	chr9	+	69121500	69121725	TSS	True	1.2878534965420298e-57	1.2887556254798662e-60	[0, 1, 2, 3, 4, 5, 7, 8, 9, 10, 12, 13, 15, 16, 18, 19, 20, 27, 30, 32, 39, 43, 45, 55, 59, 75, 84, 87, 88, 89, 90, 91, 92, 93, 94, 95, 96, 97, 98, 99, 100, 101, 102, 103, 104, 105, 106, 107, 108, 109, 110, 111, 112, 113, 114, 115, 116, 117, 118, 119, 120, 121, 122, 123, 124, 125, 126, 127, 128, 129, 130, 131, 132, 133, 134, 135, 136, 137, 138, 139, 140, 141, 142, 143, 144, 145, 146, 147, 148, 14…	[6, 11, 14, 17, 21, 22, 23, 24, 25, 26, 28, 29, 31, 33, 34, 35, 36, 37, 38, 40, 41, 42, 44, 46, 47, 48, 49, 50, 51, 52, 53, 54, 56, 57, 58, 60, 61, 62, 63, 64, 65, 66, 67, 68, 69, 70, 71, 72, 73, 74, 76, 77, 78, 79, 80, 81, 82, 83, 211, 85, 86, 212, 213, 214, 215, 216]	0.3504244482173175	0	0.1088739746457867	0	0.2748483434437704	0	1032	2945	146	1341
PTP4A1	ENSG00000112245.12	chr6	+	63527856	63528084	TSS	True	3.362694502238437e-57	3.624832340783839e-60	[0, 1, 2, 3, 4, 5, 6, 7, 8, 9, 10, 11, 12, 13, 14, 15, 16, 17, 18, 26, 30, 33, 36, 41, 42, 43, 44, 45, 46, 47, 48, 49, 50, 51, 52, 53, 54, 55, 56, 57, 58, 59, 60, 61, 62, 63, 64, 65, 66, 67, 68, 69, 70, 71, 72, 73, 74, 75, 76, 77, 78, 79, 80, 81, 82, 91, 95, 96, 97, 98, 99, 100, 101, 102, 103]	[19, 20, 21, 22, 23, 24, 25, 27, 28, 29, 31, 32, 34, 35, 37, 38, 39, 40, 83, 84, 85, 86, 87, 88, 89, 90, 92, 93, 94]	0.4012567324955117	0	0.7634173055859803	0	0.5643808584114455	0	447	1114	697	913
SLC38A4	ENSG00000139209.16	chr12	-	46832326	46832425	TSS	False	3.362694502238437e-57	3.7015550409909755e-60	[0, 1, 2, 3, 4, 6, 7, 8, 9, 10, 11, 12, 13, 14, 15, 16, 17, 18, 19, 20, 21, 22, 24, 26, 27, 28, 29, 30, 31, 32, 33, 34, 35, 36, 38, 39, 40, 41, 42, 43, 44, 46, 47, 48, 49, 50, 51, 52, 53, 54, 55, 56, 57, 59, 60, 61, 62, 63, 64, 65, 66, 67, 68, 69, 71, 72, 73, 75, 76, 77, 78, 85, 86, 88, 90, 91, 93, 94, 95, 100, 101, 102, 103]	[5, 23, 25, 37, 45, 58, 70, 74, 79, 80, 81, 82, 83, 84, 87, 89, 92, 96, 97, 98, 99, 104]	0.0409429280397022	0	0.3796711509715994	0	0.1945762711864407	0	33	806	254	669
ITIH5	ENSG00000123243.15	chr10	-	7666802	7666966	TSS	True	9.648262182581429e-57	1.1103273801629784e-59	[0, 1, 2, 3, 4, 5, 6, 7, 8, 9, 10, 11, 12, 13, 14, 16, 17, 18, 19, 20, 21, 22, 23, 24, 25, 27, 28, 29, 30, 31, 32, 33, 34, 35, 36, 37, 38, 39, 40, 41, 43, 44, 47, 48, 49, 50, 51, 52, 53, 54, 56, 57, 58, 59, 60, 61, 62, 63, 64, 65, 67, 68, 69, 70, 71, 72, 75, 76, 77, 79, 80, 83, 86, 88, 98]	[15, 26, 42, 45, 46, 55, 66, 73, 74, 78, 81, 82, 84, 85, 87, 89, 90, 91, 92, 93, 94, 95, 96, 97, 99, 100]	0.1396011396011396	0	0.8099173553719008	0	0.4131534569983137	0	49	351	196	242
SLC38A4	ENSG00000139209.16	chr12	-	46803602	46803682	TSS	True	1.3855283333500046e-56	1.6637986590813621e-59	[0, 1, 2, 4, 5, 6, 7, 9, 10, 11, 12, 13, 14, 16, 17, 18, 19, 20, 23, 24, 25, 26, 27, 30, 31, 33, 34, 35, 37, 38, 39, 40, 42, 43, 45, 46, 48, 49, 50, 51, 53, 54, 55, 58, 59, 60, 61, 64, 65, 67, 68, 70, 71, 72, 73, 74, 75, 76, 77, 78, 79, 80, 81, 82, 83, 84, 85, 87, 88, 89, 90, 92, 93, 94, 95, 96, 97, 98, 99, 100, 102, 104]	[3, 8, 15, 21, 22, 28, 29, 32, 36, 41, 44, 47, 52, 56, 57, 62, 63, 66, 69, 86, 91, 101, 103]	0.6575682382133995	0	0.2331838565022421	0	0.4650847457627118	0	530	806	156	669
ST6GAL1	ENSG00000073849.16	chr3	+	187038717	187038873	TSS	True	1.588886688017968e-54	1.9874996097492844e-57	[0, 1, 2, 4, 5, 6, 7, 8, 9, 11, 12, 14, 15, 16, 17, 19, 20, 21, 22, 23, 24, 25, 26, 27, 28, 29, 30, 31, 32, 34, 35, 37, 39, 40, 41, 42, 44, 45, 46, 47, 48, 49, 50, 51, 52, 54, 55, 56, 57, 58, 59, 60, 61, 62, 63, 64, 65, 66, 67, 68, 69, 70, 71, 72, 73, 74, 75, 76, 77, 78, 79, 80, 81, 82, 83, 84, 86, 87, 89, 99, 119, 120, 121, 122, 123, 124, 125, 126, 127, 128, 129, 130, 131, 132, 133, 134, 135, 13…	[153, 154, 155, 88, 90, 91, 92, 93, 94, 95, 96, 97, 98, 100, 101, 102, 103, 104, 105, 106, 107, 108, 109, 110, 111, 112, 113, 114, 115, 116, 117, 118]	0.6673278549164069	0	0.3908826382153249	0	0.6048245614035088	0	2355	3529	403	1031
TJP2	ENSG00000119139.21	chr9	+	69174280	69174432	TSS	True	1.0438180258252135e-53	1.3579139733541254e-56	[0, 1, 2, 3, 4, 5, 6, 7, 8, 9, 10, 11, 12, 13, 14, 15, 16, 17, 18, 19, 20, 21, 22, 23, 24, 25, 26, 27, 28, 29, 30, 31, 32, 33, 34, 35, 36, 37, 38, 39, 40, 41, 42, 43, 44, 46, 47, 48, 49, 50, 51, 52, 53, 54, 55, 56, 57, 58, 60, 61, 62, 63, 64, 65, 66, 67, 68, 69, 70, 71, 72, 73, 74, 76, 77, 78, 79, 80, 81, 82, 83, 85, 86, 87, 88, 89, 90, 91, 92, 93, 94, 95, 96, 97, 98, 99, 112, 120, 121, 134, 156,…	[100, 101, 102, 103, 104, 105, 106, 107, 108, 109, 110, 111, 113, 114, 115, 116, 117, 118, 119, 122, 123, 124, 125, 126, 127, 128, 129, 130, 131, 132, 133, 135, 136, 137, 138, 139, 140, 141, 142, 143, 144, 145, 146, 147, 148, 149, 150, 151, 152, 153, 154, 155, 157, 158, 159, 160, 161, 162, 163, 165, 166, 168, 219, 220, 221, 223, 224, 226, 227, 228, 229, 230, 231, 233, 234, 235, 236, 237, 238, 239…	0.555253315198912	0	0.8068605518269948	0	0.634049509574965	0	1633	2941	1082	1341
SULF2	ENSG00000196562.14	chr20	-	47764211	47764428	TSS	True	1.1941004015025053e-51	1.6131647573585328e-54	[0, 1, 2, 3, 4, 5, 6, 7, 8, 9, 10, 11, 12, 13, 14, 15, 16, 17, 18, 19, 20, 21, 22, 23, 24, 25, 26, 27, 28, 29, 30, 31, 32, 33, 34, 35, 36, 37, 38, 39, 40, 42, 43, 44, 45, 46, 47, 48, 49, 50, 51, 52, 53, 54, 55, 56, 57, 58, 60, 65, 66, 67, 71, 72, 74, 75, 76, 79, 80, 81, 82, 83, 85, 86, 87, 89, 92, 94, 96, 97, 98, 100, 102]	[41, 59, 61, 62, 63, 64, 68, 69, 70, 73, 77, 78, 84, 88, 90, 91, 93, 95, 99, 101]	0.0034246575342465	0	0.6047430830039525	0	0.2825688073394495	0	1	292	153	253
HDLBP	ENSG00000115677.17	chr2	-	241315101	241315226	TSS	True	1.3451224205873672e-48	1.8844905321948505e-51	[0, 1, 4, 5, 6, 7, 8, 9, 10, 11, 12, 13, 14, 15, 16, 17, 18, 19, 20, 21, 24, 25, 26, 27, 28, 29, 30, 31, 32, 33, 34, 35, 36, 38, 39, 40, 41, 43, 44, 46, 47, 48, 49, 50, 52, 53, 56, 57, 58, 59, 60, 61, 62, 63, 64, 65, 67, 68, 69, 70, 71, 72, 73, 74, 75, 77, 78, 79, 80, 82, 85, 87, 88, 89, 90, 91, 92, 93, 94, 95, 96, 97, 98, 99, 100, 101, 103, 104, 105, 106, 107, 110, 111, 114, 115, 116, 119, 120, …	[513, 2, 3, 515, 519, 522, 524, 529, 533, 22, 23, 535, 540, 546, 37, 550, 42, 555, 45, 559, 562, 51, 564, 565, 54, 55, 566, 574, 66, 578, 585, 76, 588, 81, 593, 83, 84, 596, 86, 599, 602, 603, 605, 608, 102, 614, 615, 616, 619, 108, 109, 622, 623, 112, 113, 624, 628, 117, 118, 629, 631, 632, 634, 635, 124, 637, 638, 639, 643, 132, 133, 134, 645, 136, 137, 138, 139, 646, 647, 649, 652, 653, 655, 1…	0.3028222730739893	0	0.4366166557947379	0	0.3521861211391897	0	2382	7866	2008	4599
KIAA1522	ENSG00000162522.11	chr1	+	32753964	32754180	TSS	True	6.252913563069074e-48	9.187114145445202e-51	[0, 1, 2, 3, 4, 5, 6, 7, 8, 9, 10, 11, 12, 13, 14, 15, 16, 17, 18, 19, 20, 21, 22, 23, 24, 25, 26, 27, 28, 29, 30, 31, 32, 33, 52, 59, 60, 61, 62, 63, 64, 65, 66, 67, 68, 69, 70, 71, 72, 73, 74, 75, 76, 77, 78, 79, 80, 81, 110, 111]	[34, 35, 36, 37, 38, 39, 40, 41, 42, 43, 44, 45, 46, 47, 48, 49, 50, 51, 53, 54, 55, 56, 57, 58, 82, 83, 84, 85, 86, 87, 88, 89, 90, 91, 92, 93, 94, 95, 96, 97, 98, 99, 100, 101, 102, 103, 104, 105, 106, 107, 108, 109]	0.2975970425138632	0	0.7684210526315789	0	0.5177165354330708	0	161	541	365	475
MIA2	ENSG00000150527.17	chr14	+	39233919	39234229	TSS	True	6.252913563069074e-48	9.385940502955681e-51	[16, 18, 83, 86, 105, 142, 143, 144, 145, 146, 147, 148, 149, 150, 151, 152, 153, 154, 155, 156, 157, 158, 159, 160, 161, 162, 163, 164, 165, 166, 167, 168, 169, 170, 171, 172, 173, 174, 175, 176, 177, 178, 179, 180, 181, 182, 183, 184, 185, 186, 187, 188, 189, 190, 191, 192, 193, 194, 195, 196, 197, 198, 199, 200, 201, 202, 203, 204, 205, 206, 207, 208, 209, 210, 211, 212, 213, 214, 215, 216, 21…	[0, 1, 2, 3, 4, 5, 6, 7, 8, 9, 10, 11, 12, 13, 14, 15, 17, 19, 20, 21, 22, 23, 24, 25, 26, 27, 28, 29, 30, 31, 32, 33, 34, 35, 36, 37, 38, 39, 40, 41, 42, 43, 44, 45, 46, 47, 48, 49, 50, 51, 52, 53, 54, 55, 56, 57, 58, 59, 60, 61, 62, 63, 64, 65, 66, 67, 68, 69, 70, 71, 72, 73, 74, 75, 76, 77, 78, 79, 80, 81, 82, 84, 85, 87, 88, 89, 90, 91, 92, 93, 94, 95, 96, 97, 98, 99, 100, 101, 102, 103, 104,…	0.6979522184300341	0	0.316546762589928	0	0.5752314814814815	0	818	1172	176	556
LAMB3	ENSG00000196878.15	chr1	-	209652368	209653068	TSS	False	1.406840719522657e-47	2.182130606684798e-50	[1, 2, 3, 4, 5, 6, 7, 8, 11, 12, 15, 16, 17, 18, 20, 21, 22, 24, 26, 27, 29, 33, 34, 35, 38, 39, 41, 42, 43, 44, 45, 46, 48, 49, 51, 52, 56, 57, 61, 62, 64, 65, 66, 67, 68, 71, 72, 75, 76, 78, 79, 81, 84, 85, 87, 88, 89, 90, 91, 93, 94, 95, 98, 99, 101, 102, 104, 105, 106, 110, 111, 113, 114, 116, 118, 119, 124, 125, 128, 130, 131, 133, 134, 135, 136, 137, 138, 139, 140, 141, 142, 144, 147, 149, …	[0, 9, 10, 13, 14, 19, 23, 25, 28, 30, 31, 32, 36, 37, 40, 47, 50, 53, 54, 55, 58, 59, 60, 63, 69, 70, 73, 74, 77, 80, 82, 83, 86, 92, 96, 97, 100, 103, 107, 108, 109, 112, 115, 117, 120, 121, 122, 123, 126, 127, 129, 132, 143, 145, 146, 148, 151, 152, 153, 156, 158, 160, 166, 168, 174, 175, 177, 178, 183, 185, 187, 188, 195, 198, 201, 203, 220, 221, 227, 228, 229, 230, 231, 246]	0.4803722012212852	0	0.264638346727899	0	0.4078363250337772	0	1652	3439	461	1742
IRF6	ENSG00000117595.12	chr1	-	209801971	209802256	TSS	True	3.695282640773356e-45	5.916593840926017e-48	[0, 1, 3, 4, 5, 6, 7, 8, 9, 10, 11, 12, 13, 14, 16, 19, 20, 22, 23, 26, 27, 28, 29, 31, 32, 33, 35, 36, 37, 39, 41, 42, 43, 44, 45, 46, 47, 48, 50, 51, 54, 55, 56, 57, 58, 59, 60, 61, 62, 63, 64, 65, 66, 67, 68, 69, 70, 71, 72, 73, 74, 75, 76, 77, 78, 79, 80, 81, 82, 83]	[2, 34, 38, 40, 15, 17, 18, 49, 52, 21, 24, 25, 30]	0.27875	0	0.0280583613916947	0	0.1466587817859254	0	223	800	25	891
ITIH5	ENSG00000123243.15	chr10	-	7693314	7693447	TSS	True	6.361082064183802e-44	1.0503137602224831e-46	[0, 1, 5, 6, 8, 12, 14, 15, 17, 19, 22, 23, 25, 26, 27, 28, 30, 31, 33, 34, 38, 41, 42, 45, 46, 55, 57, 58, 66, 67, 69, 70, 71, 73, 74, 75, 77, 78, 79, 80, 81, 82, 83, 84, 85, 86, 87, 88, 89, 90, 91, 92, 93, 94, 95, 96, 97, 98, 99, 100]	[2, 3, 4, 7, 9, 10, 11, 13, 16, 18, 20, 21, 24, 29, 32, 35, 36, 37, 39, 40, 43, 44, 47, 48, 49, 50, 51, 52, 53, 54, 56, 59, 60, 61, 62, 63, 64, 65, 68, 72, 76]	0.6866096866096866	0	0.0909090909090909	0	0.4435075885328836	0	241	351	22	242
LAMB3	ENSG00000196878.15	chr1	-	209650916	209651370	TSS	True	7.051261378850587e-43	1.1995541222902029e-45	[0, 3, 4, 6, 7, 8, 9, 10, 11, 12, 13, 14, 16, 17, 18, 19, 20, 21, 23, 24, 25, 26, 27, 28, 29, 30, 31, 32, 33, 34, 35, 36, 37, 38, 39, 40, 42, 44, 45, 47, 49, 50, 52, 53, 54, 55, 57, 58, 59, 60, 61, 62, 63, 64, 65, 66, 67, 68, 69, 70, 71, 72, 73, 74, 75, 77, 78, 79, 80, 81, 82, 83, 85, 86, 87, 88, 91, 92, 93, 94, 95, 96, 97, 98, 99, 100, 101, 102, 103, 104, 106, 107, 108, 109, 110, 112, 113, 114, …	[1, 2, 5, 135, 139, 15, 22, 155, 157, 161, 164, 165, 41, 170, 43, 171, 173, 46, 48, 51, 182, 56, 184, 190, 193, 199, 200, 76, 204, 211, 84, 215, 216, 89, 90, 226, 105, 235, 236, 237, 111, 239, 243, 251, 124]	0.168072113986624	0	0.3427095292766934	0	0.2267901949430611	0	578	3439	597	1742
ARHGEF10L	ENSG00000074964.17	chr1	+	17588386	17588479	TSS	True	3.170866021910789e-42	5.55290257014298e-45	[0, 1, 2, 3, 4, 5, 6, 7, 8, 9, 10, 11, 12, 13, 14, 15, 16, 17, 18, 19, 20, 21, 22, 23, 24, 25, 26, 27, 28, 29, 30, 31, 32, 33, 34, 35, 36, 37, 38, 39, 40, 41, 42, 43, 44, 45, 46, 47, 48, 49, 50, 51, 52, 53, 54, 55, 56, 57, 58, 59, 60, 61, 62, 63, 64, 65, 66, 67, 68, 69, 70, 71, 72, 73, 74, 75, 76, 77, 78, 79, 80, 81, 82, 83, 84, 85, 86, 87, 88, 89, 90, 91, 92, 93, 94, 95, 96, 97, 98, 99, 100, 101…	[356, 365, 370, 331, 332, 333, 334, 335, 336, 337, 338, 339, 340, 341, 342, 343, 344, 345, 346, 347, 348, 350, 351, 352, 353, 226, 227, 228, 229, 230, 231, 232, 233, 234, 235, 236, 237, 357, 358, 359, 360, 361, 362, 363, 364, 354, 366, 367, 368, 369, 355, 371, 372, 373]	0.0260223048327137	0	0.322463768115942	0	0.1015697137580794	0	21	807	89	276
IDH1	ENSG00000138413.14	chr2	-	208254938	208255113	TSS	True	1.0451356670233923e-41	1.882561994037933e-44	[2, 3, 4, 5, 6, 9, 10, 11, 13, 14, 15, 17, 18, 20, 21, 23, 29, 32, 33, 34, 36, 37, 39, 40, 41, 42, 43, 44, 45, 46, 47, 48, 49]	[0, 1, 35, 38, 7, 8, 12, 16, 19, 22, 24, 25, 26, 27, 28, 30, 31]	0.8397976391231029	0	0.580960130187144	0	0.7080745341614907	0	996	1186	714	1229
TXNRD1	ENSG00000198431.16	chr12	+	104287109	104311289	5AS	False	5.00487037348817e-41	9.26549603817984e-44	[130, 390, 135, 137, 11, 139, 144, 400, 18, 146, 148, 401, 410, 414, 415, 417, 421, 38, 169, 426, 175, 177, 434, 51, 179, 180, 435, 440, 61, 447, 448, 451, 203, 460, 461, 472, 476, 221, 223, 226, 104, 235, 238, 115, 117, 123]	[8, 15, 24, 27, 30, 31, 33, 37, 53, 65, 68, 72, 78, 79, 81, 84, 93, 94, 97, 101, 103, 105, 110, 112, 113, 127, 128, 133, 138, 140, 145, 151, 152, 155, 156, 159, 163, 165, 170, 173, 178, 186, 189, 191, 193, 196, 204, 205, 207, 208, 209, 210, 211, 212, 213, 217, 218, 219, 220, 224, 225, 227, 229, 230, 232, 233, 236, 239, 242, 244, 245, 246, 249, 251, 252, 253, 254, 262, 266, 404, 405, 412, 420, 429…	0.7249371683887182	0	0.5432576123731271	0	0.6584070796460177	0	2596	3581	1124	2069
CAST	ENSG00000153113.24	chr5	+	96722698	96727488	ES	False	7.680646580306879e-41	1.4603450918225828e-43	[0, 1, 2, 3, 7, 10, 11, 13, 14, 15, 16, 18, 19, 20, 30, 31, 33, 34, 35, 36, 37, 39, 40, 41, 42, 43, 44, 46, 47, 48, 49, 50, 51, 53, 54, 55, 56, 58, 60, 65, 66, 68, 69, 72, 73, 76, 77, 80, 81, 82, 84, 87, 88, 89, 90, 91, 94, 95, 97, 98, 99, 100, 102, 104, 105, 106, 108, 109, 110, 111, 112, 117, 119, 120, 121, 122, 123, 124, 125, 126, 130, 132, 134, 136, 137, 138, 142, 144, 146, 147, 149, 150, 154,…	[4, 5, 6, 8, 9, 523, 12, 17, 21, 22, 533, 536, 24, 26, 27, 28, 29, 32, 38, 552, 553, 45, 52, 59, 62, 63, 64, 580, 70, 71, 74, 75, 78, 79, 592, 83, 86, 602, 92, 93, 607, 96, 101, 619, 622, 113, 114, 116, 118, 636, 127, 128, 129, 131, 646, 135, 647, 139, 140, 141, 143, 655, 145, 148, 660, 151, 152, 153, 157, 158, 164, 171, 172, 174, 177, 181, 695, 186, 193, 205, 717, 210, 724, 215, 217, 731, 224, 2…	0.2183908045977011	0	0.0745712155108128	0	0.1311623699683401	0	380	1740	200	2682
SPTAN1	ENSG00000197694.18	chr9	+	128591625	128594174	ES	False	1.500531338009321e-40	2.928085769156586e-43	[512, 1, 514, 3, 5, 6, 519, 8, 521, 10, 13, 525, 15, 16, 526, 527, 19, 528, 21, 530, 531, 535, 25, 538, 28, 29, 543, 33, 34, 545, 547, 37, 39, 40, 41, 45, 47, 49, 51, 53, 54, 55, 58, 63, 67, 68, 69, 72, 76, 78, 79, 80, 82, 85, 86, 90, 92, 93, 98, 100, 101, 102, 105, 107, 108, 109, 113, 114, 115, 116, 117, 118, 122, 125, 127, 130, 647, 136, 137, 139, 140, 141, 142, 655, 144, 150, 664, 153, 665, 66…	[2, 4, 7, 9, 11, 12, 14, 17, 18, 20, 23, 24, 26, 31, 35, 44, 48, 50, 52, 56, 57, 59, 60, 62, 64, 65, 66, 70, 71, 73, 74, 81, 83, 84, 87, 89, 91, 94, 95, 96, 99, 103, 104, 110, 111, 112, 121, 124, 126, 128, 129, 132, 135, 138, 145, 146, 147, 148, 151, 152, 154, 158, 159, 161, 164, 168, 170, 171, 172, 176, 177, 181, 182, 184, 187, 189, 190, 191, 192, 193, 194, 196, 202, 203, 204, 210, 216, 220, 221…	0.5426923076923077	0	0.7034277198211625	0	0.5974124809741248	0	2822	5200	1888	2684
SCYL2	ENSG00000136021.19	chr12	+	100267393	100267792	TSS	True	3.921446888483763e-38	7.84838764832135e-41	[0, 1, 2, 3, 4, 5, 6, 7, 8, 9, 10, 11, 12, 13, 14, 15, 17, 18, 19, 20, 21, 22, 25, 29, 43, 45, 50, 59, 62, 70, 71, 72, 73, 74, 75, 76, 77, 78, 79, 80, 81, 82, 83, 84, 85, 86, 87, 88, 89, 90, 91, 92, 93, 94, 95, 96, 97, 98, 99, 100, 101, 102, 103, 105, 106, 107, 108, 109, 111, 112, 113, 114, 115, 116]	[16, 23, 24, 26, 27, 28, 30, 31, 32, 33, 34, 35, 36, 37, 38, 39, 40, 41, 42, 44, 46, 47, 48, 49, 51, 52, 53, 54, 55, 56, 57, 58, 60, 61, 63, 64, 65, 66, 67, 68, 69, 104, 110]	0.6153846153846154	0	0.2745709828393136	0	0.479101684341859	0	592	962	176	641
HYOU1	ENSG00000149428.19	chr11	-	119057152	119057202	TSS	True	1.044866800726191e-37	2.1434773756516475e-40	[0, 1, 2, 4, 5, 7, 10, 11, 12, 14, 15, 16, 17, 18, 19, 21, 22, 23, 24, 25, 27, 28, 29, 31, 32, 33, 35, 37, 38, 39, 40, 41, 43, 44, 45, 46, 48, 49, 51, 52, 53, 54, 56, 57, 59, 60, 61, 62, 63, 64, 65, 66, 67, 68, 70, 71, 72, 73, 74, 75, 76, 78, 80, 81, 82, 83, 84, 86, 87, 88, 89, 90, 92, 93, 94, 95, 96, 97, 99, 100, 104, 105, 106, 107, 109, 110, 111, 114, 115, 117, 118, 119, 120, 122, 123, 124, 125…	[3, 6, 8, 9, 13, 20, 26, 30, 34, 36, 42, 47, 50, 55, 58, 69, 77, 79, 85, 91, 98, 101, 102, 103, 108, 112, 113, 116, 121, 126, 130, 131, 132, 133, 141, 147, 148, 150, 154, 160, 161, 166, 169, 177, 187, 188, 197, 201, 203, 204, 205, 207, 208, 211, 219, 223, 224, 225, 228, 229, 230, 232, 236, 238, 244, 250, 256, 258, 259, 261, 262, 264, 268, 269, 276, 278, 279, 280, 282, 283, 286, 287]	0.3325570563577084	0	0.5711835334476844	0	0.4165408994868699	0	714	2147	666	1166
HPX	ENSG00000110169.11	chr11	-	6438509	6440164	IR	True	1.042639041354992e-36	2.191075739863388e-39	[6, 8, 11, 20, 25, 28, 30, 36, 40, 42, 44, 49, 50, 51, 72, 73, 75, 77, 78]	[3, 4, 5, 7, 9, 10, 12, 13, 14, 16, 17, 19, 21, 24, 26, 27, 29, 31, 32, 33, 34, 37, 38, 39, 41, 43, 45, 46, 47, 48, 52, 53, 54, 55, 56, 57, 58, 59, 60, 62, 63, 64, 65, 71, 74, 76]	0.443010752688172	0	0.0481012658227848	0	0.2616279069767442	0	206	465	19	395
ARAP1	ENSG00000186635.14	chr11	-	72703079	72705804	ES	False	1.1784793044067209e-36	2.5355053582252077e-39	[18, 21, 24, 25, 26, 28, 31, 48, 57, 76, 95, 96, 98, 103, 104, 109, 116, 117, 123, 127, 141, 147, 162, 167, 173, 180, 181, 182, 195, 201, 212, 213, 217, 222, 224, 235, 247, 256, 275, 282, 284, 288, 290, 292, 297, 298, 301, 304, 306, 307, 311, 312, 314, 318, 320, 323, 325, 327, 329, 330, 332, 333, 337, 338, 341, 342, 343, 347, 348, 349, 350, 355, 359, 361, 362, 364, 365, 366, 371, 376, 380, 381, 3…	[1, 2, 3, 4, 5, 6, 7, 8, 9, 10, 11, 12, 13, 14, 15, 19, 22, 23, 27, 29, 30, 34, 35, 36, 37, 38, 39, 40, 41, 42, 43, 45, 46, 47, 49, 50, 52, 54, 55, 56, 58, 60, 61, 62, 65, 66, 69, 70, 72, 74, 75, 77, 78, 81, 82, 83, 85, 87, 88, 89, 90, 91, 92, 93, 94, 97, 99, 100, 101, 102, 105, 106, 107, 108, 110, 114, 115, 119, 121, 122, 124, 125, 126, 128, 129, 130, 132, 133, 134, 136, 137, 138, 140, 142, 143,…	0.895458440445587	0	0.6366612111292962	0	0.8065241844769404	0	1045	1167	389	611
HPX	ENSG00000110169.11	chr11	-	6437652	6438355	IR	True	1.8907878431946845e-36	4.1626471080039086e-39	[5, 6, 8, 9, 11, 20, 21, 28, 37, 40, 42, 44, 49, 50, 54, 72, 73, 74, 77, 78]	[3, 4, 7, 10, 12, 13, 14, 15, 16, 17, 19, 24, 25, 26, 27, 29, 31, 32, 33, 34, 36, 38, 39, 43, 45, 46, 47, 48, 51, 52, 53, 55, 56, 58, 59, 60, 62, 63, 64, 65, 76]	0.4254859611231101	0	0.0381679389312977	0	0.2476635514018691	0	197	463	15	393
CAST	ENSG00000153113.24	chr5	+	96702803	96702915	TSS	True	8.216025104859734e-36	1.8499005789987393e-38	[0, 1, 2, 3, 4, 5, 6, 7, 8, 9, 10, 11, 12, 13, 14, 15, 16, 17, 18, 19, 20, 21, 22, 23, 24, 26, 27, 28, 29, 30, 31, 32, 33, 34, 35, 36, 37, 38, 39, 40, 41, 42, 43, 44, 45, 46, 47, 48, 49, 50, 51, 52, 53, 54, 55, 56, 57, 58, 59, 60, 61, 62, 63, 64, 65, 66, 67, 68, 69, 70, 71, 72, 73, 74, 75, 76, 77, 78, 79, 80, 81, 82, 83, 84, 85, 86, 87, 88, 89, 90, 91, 92, 93, 94, 95, 96, 97, 98, 99, 100, 101, 10…	[197, 198, 199, 200, 201, 202, 203, 205, 206, 207, 208, 209, 210, 211, 212, 213, 214, 215, 217, 218, 219, 220, 221, 222, 223, 224, 225, 226, 227, 228, 229, 230, 231, 232, 233, 234, 235, 236, 237, 238, 239, 240, 241, 242, 243, 244, 245, 246, 247, 248, 249, 250, 251, 252, 253, 254, 255, 256, 257, 258, 259, 260, 261, 262, 263, 264, 265, 266, 267, 268, 269, 270, 271, 272, 273, 275, 276, 277, 278, 279…	0.4324178782983306	0	0.625	0	0.5488609750904833	0	803	1857	1775	2840
ECE1	ENSG00000117298.16	chr1	-	21290363	21290449	TSS	True	8.588865334268232e-36	1.9768228028436838e-38	[0, 2, 3, 4, 6, 7, 8, 9, 10, 11, 12, 13, 14, 16, 17, 18, 19, 20, 21, 22, 23, 24, 25, 26, 27, 28, 29, 30, 31, 32, 33, 34, 35, 37, 38, 39, 40, 41, 42, 43, 44, 45, 46, 47, 48, 49, 50, 51, 52, 53, 55, 56, 57, 58, 59, 60, 61, 62, 63, 64, 65, 66, 67, 68, 69, 71, 72, 73, 74, 76, 78, 79, 80, 81, 83, 84, 85, 86, 87, 88, 89, 90, 91, 92, 94, 95, 96, 97, 98, 99, 100, 102, 103, 106, 107, 108, 110, 111, 112, 1…	[1, 5, 15, 36, 175, 54, 182, 186, 188, 70, 198, 75, 77, 82, 93, 101, 104, 105, 109, 114]	0.188376753507014	0	0.0373895309313392	0	0.1135444743935309	0	282	1497	55	1471
SCYL2	ENSG00000136021.19	chr12	+	100267396	100282942	5AS	False	3.5723676629314424e-35	8.400944669157299e-38	[2, 3, 5, 6, 7, 8, 9, 10, 12, 13, 14, 15, 18, 19, 20, 21, 22, 25, 29, 83, 84, 85, 86, 87, 88, 90, 91, 93, 94, 95, 96, 98, 99, 100, 101, 102, 103, 105]	[16, 23, 24, 26, 27, 28, 30, 31, 32, 33, 34, 35, 36, 38, 39, 40, 41, 42, 43, 44, 45, 46, 47, 48, 49, 50, 52, 53, 54, 55, 56, 57, 58, 59, 61, 63, 65, 66, 67, 68, 69, 97, 104, 106, 107, 108, 109, 110]	0.6494505494505495	0	0.3087478559176672	0	0.5164099129269927	0	591	910	180	583
CTSB	ENSG00000164733.22	chr8	-	11842961	11845222	PAS	True	6.422608510436314e-35	1.542505796562309e-37	[0, 1, 2, 3, 4, 5, 6, 7, 8, 9, 10, 11, 12, 13, 14, 15, 16, 17, 18, 19, 20, 21, 23, 24, 25, 26, 27, 28, 29, 30, 31, 32, 33, 34, 35, 36, 37, 38, 39, 40, 41, 42, 43, 44, 45, 46, 47, 48, 49, 50, 51, 52, 53, 55, 56, 57, 58, 59, 60, 61, 62, 63, 66, 67, 68, 69, 70, 71, 72, 73, 74, 75, 76, 77, 78, 79, 80, 81, 82, 83, 84, 85, 86, 87, 88, 89, 90, 91, 92, 93, 94, 95, 96, 97, 98, 99, 100, 101, 102, 103, 104,…	[22, 557, 558, 559, 561, 562, 563, 564, 565, 566, 567, 568, 569, 570, 571, 572, 574, 575, 64, 65, 576, 577, 579, 580, 581, 166, 179, 207, 216, 227, 230, 256, 297, 300, 304, 305, 306, 308, 310, 331, 334, 340, 341, 358, 359, 361, 362, 378, 380, 388, 389, 392, 409, 422, 425, 426, 427, 428, 429, 430, 433, 434, 436, 437, 438, 439, 440, 441, 442, 443, 444, 445, 446, 447, 448, 449, 450, 451, 452, 453, 4…	0.7278599354071053	0	0.8492782813024505	0	0.7686752426088919	0	4282	5883	2530	2979
IFT80	ENSG00000068885.15	chr3	-	160399145	160399219	TSS	True	1.0523775242978168e-34	2.5801310262480247e-37	[0, 2, 3, 5, 6, 7, 9, 10, 11, 12, 15, 16, 17, 18, 19, 20, 22, 23, 24, 25, 26, 30, 31, 32, 34, 35, 37, 38, 39, 40, 41, 42, 43, 44, 45, 47, 48, 49, 50, 51, 53, 54, 55, 56, 57, 58, 60, 62, 63, 65, 66, 67, 68, 69, 71, 73, 74, 75, 79, 81, 83, 87, 89, 90, 92, 94, 95, 97, 99, 100, 101, 102, 103, 104, 105, 107, 108, 109, 112, 113, 114, 116, 117, 118, 119, 120, 121, 122, 123, 125, 126, 127, 128, 129, 131,…	[1, 4, 8, 13, 14, 21, 27, 28, 29, 33, 36, 46, 52, 59, 61, 64, 70, 72, 76, 77, 78, 80, 82, 84, 85, 86, 88, 91, 93, 96, 98, 106, 110, 111, 115, 124, 130, 133, 134, 135, 137, 147, 151, 155, 157, 163, 167, 170, 171, 173, 174, 175, 176, 177, 178, 179, 181, 183, 184, 189, 190, 192, 193, 198, 199, 202, 204, 205, 206, 207, 208, 210, 212, 214, 216, 217, 220, 223, 225, 226, 227, 228, 232, 235, 236, 237, 23…	0.1860744297719087	0	0.46588693957115	0	0.2519504359798072	0	310	1666	239	513
NEAT1	ENSG00000245532.9	chr11	+	65423383	65423626	IR	False	1.6240608789941823e-34	4.062996294891881e-37	[260, 264, 11, 141, 275, 284, 289, 291, 71, 203, 204, 209, 212, 213, 88, 217, 216, 224, 227, 239, 243, 251]	[0, 1, 2, 3, 8, 10, 14, 15, 16, 19, 22, 28, 29, 32, 33, 34, 36, 37, 38, 42, 43, 46, 51, 52, 53, 57, 59, 63, 64, 67, 68, 75, 76, 78, 79, 80, 82, 83, 86, 89, 90, 92, 93, 95, 96, 99, 100, 101, 105, 106, 107, 108, 111, 112, 114, 118, 120, 122, 126, 128, 130, 131, 132, 137, 149, 151, 153, 154, 155, 156, 159, 201, 202, 205, 208, 211, 214, 220, 225, 226, 231, 233, 234, 237, 238, 240, 244, 245, 247, 249,…	0.6	0	0.1081081081081081	0	0.2156862745098039	0	87	145	56	518
OSBPL9	ENSG00000117859.19	chr1	+	51617091	51617221	TSS	True	2.085088863756234e-34	5.3207010933437376e-37	[0, 1, 2, 3, 4, 5, 6, 9, 79, 80, 81, 82, 83, 84, 85, 86, 87, 88, 89, 90, 91, 92, 93, 94, 95, 96, 97, 98, 99, 100, 101, 102, 103, 104, 105, 106, 107, 108, 109, 110, 111, 112, 113, 114, 115, 116, 117, 118, 119, 120, 121, 122, 123, 124, 125, 126, 127, 128, 129, 130, 131, 132, 133, 134, 135, 136, 137, 138, 139, 140, 141, 142, 143, 144, 145, 146, 147, 148, 149, 150, 151, 152, 153, 154, 155, 156, 157, …	[7, 8, 10, 11, 12, 13, 14, 15, 16, 17, 18, 19, 20, 21, 22, 23, 24, 25, 26, 27, 28, 29, 30, 31, 32, 33, 34, 35, 36, 37, 38, 39, 40, 41, 42, 43, 44, 45, 46, 47, 48, 49, 50, 51, 52, 53, 54, 55, 56, 57, 58, 59, 60, 61, 62, 63, 64, 65, 66, 67, 68, 69, 70, 71, 72, 73, 74, 75, 76, 77, 78, 164, 165, 166, 167, 168, 169, 170, 171, 172, 173, 174, 175, 176, 177, 178, 179, 180, 181, 182, 183, 184, 185, 186, 1…	0.5371000680735194	0	0.7686969930609098	0	0.6456977584960232	0	789	1469	997	1297
PALM2AKAP2	ENSG00000157654.19	chr9	+	109780199	109780533	TSS	True	2.7664172961613043e-34	7.197723376382859e-37	[1, 4, 6, 7, 10, 13, 16, 17, 18, 19, 20, 21, 22, 26, 28, 30, 45, 83, 89, 90, 91, 92, 93, 94, 95, 96, 97, 98, 99, 100, 101, 102, 103, 104, 105, 106, 107, 108, 109, 110, 111, 112, 113, 114, 115, 116, 117, 118, 119, 120, 121, 122, 123, 124, 125, 126, 127, 128, 129, 130, 131, 132, 133, 134, 135, 136, 137, 138, 139, 140, 141, 142, 143, 144, 145, 146, 147, 148, 149, 150, 151, 152, 153, 154, 155, 156, 1…	[2, 3, 5, 8, 9, 11, 12, 14, 15, 23, 24, 25, 27, 29, 31, 32, 33, 34, 35, 36, 37, 38, 39, 40, 41, 42, 43, 44, 46, 47, 48, 49, 50, 51, 52, 53, 54, 55, 56, 57, 58, 59, 60, 61, 62, 63, 64, 65, 66, 67, 68, 69, 70, 71, 72, 73, 74, 75, 76, 77, 78, 79, 80, 81, 82, 84, 85, 86, 87, 88, 198, 199, 206, 207, 208, 209, 210, 211, 212]	0.3240837696335079	0	0.1151346332404828	0	0.2487445597589554	0	619	1910	124	1077
FN1	ENSG00000115414.21	chr2	-	215435654	215436068	TSS	True	2.510683174992841e-33	6.657970993426427e-36	[0, 4, 9, 10, 11, 13, 14, 15, 16, 19, 21, 23, 24, 26, 27, 28, 31, 32, 33, 34, 35, 38, 39, 40, 42, 43, 44, 46, 47, 48, 49, 50, 53, 54, 55, 56, 58, 59, 61, 62, 63, 64, 67, 68, 71, 73, 74, 75, 76, 77, 78, 81, 82, 83, 85, 86, 87, 88, 89, 90, 92, 93, 95, 96, 97, 99, 100, 101, 102, 104, 106, 107, 108, 109, 110, 111, 113, 116, 118, 121, 124, 125, 126, 131, 133, 134, 135, 136, 137, 139, 142, 143, 146, 14…	[1, 2, 3, 5, 6, 7, 8, 12, 17, 18, 20, 22, 25, 29, 30, 36, 37, 41, 45, 51, 52, 57, 60, 65, 66, 69, 70, 72, 79, 80, 84, 91, 94, 98, 103, 105, 112, 114, 115, 117, 119, 120, 122, 123, 127, 128, 129, 130, 132, 138, 140, 141, 144, 145, 149, 150, 157, 159, 167, 169, 173, 175, 177, 178, 179, 180, 181, 182, 183, 187, 190, 193, 196, 201, 202, 205, 206, 207, 208, 213, 215, 222, 223, 225, 226, 229, 230, 231,…	0.8564367937480198	0	0.8925252731542939	0	0.8669973554854999	0	40548	47345	17481	19586
MIA2	ENSG00000150527.17	chr14	+	39267161	39267522	TSS	True	2.838634351723076e-33	7.669681526721009e-36	[0, 1, 2, 3, 4, 5, 6, 7, 8, 9, 10, 11, 12, 13, 14, 15, 16, 17, 18, 20, 21, 22, 23, 24, 25, 26, 27, 28, 30, 31, 32, 33, 34, 35, 36, 37, 38, 39, 40, 41, 42, 43, 44, 45, 46, 47, 48, 49, 50, 52, 54, 55, 56, 57, 58, 59, 60, 61, 62, 64, 65, 66, 67, 68, 69, 70, 71, 72, 73, 74, 75, 76, 77, 78, 79, 80, 81, 82, 83, 84, 85, 86, 87, 88, 89, 90, 92, 93, 94, 95, 96, 97, 98, 99, 100, 101, 102, 103, 104, 105, 10…	[281, 283, 290, 291, 292, 293, 295, 168, 296, 297, 171, 298, 299, 174, 175, 176, 300, 301, 179, 302, 303, 304, 305, 306, 307, 308, 309, 188, 310, 190, 311, 312, 313, 194, 196, 198, 200, 201, 203, 209, 211, 212, 213, 214, 215, 216, 217, 218, 219, 220, 221, 222, 223, 224, 225]	0.1362068965517241	0	0.4054545454545454	0	0.2228070175438596	0	158	1160	223	550
HYOU1	ENSG00000280682.3	KN196481.1	-	78751	78801	TSS	True	1.7670237747714382e-32	4.86271928412034e-35	[0, 1, 2, 4, 5, 8, 9, 11, 12, 13, 14, 15, 16, 17, 18, 19, 20, 21, 22, 23, 24, 25, 26, 27, 28, 29, 30, 31, 32, 33, 34, 35, 37, 38, 39, 40, 41, 45, 46, 47, 48, 51, 53, 55, 57, 58, 59, 60, 61, 63, 64, 65, 66, 67, 68, 69, 70, 71, 73, 75, 76, 79, 80, 81, 83, 84, 85, 86, 87, 90, 91, 92, 93, 94, 95, 96, 97, 98, 100, 101, 102, 104, 105, 106, 107, 109, 110, 111, 112, 114, 115, 117, 118, 119, 120, 121, 122…	[3, 6, 7, 10, 36, 42, 43, 44, 49, 50, 52, 54, 56, 62, 72, 74, 77, 78, 82, 88, 89, 99, 103, 108, 113, 116, 123, 125, 128, 134, 136, 140, 141, 142, 143, 149, 150, 151, 154, 160, 164, 172, 175, 177, 180, 184, 189, 192, 194, 195, 196, 203, 204, 205, 206, 207, 208, 209, 211, 212, 217, 218, 221, 222, 223, 226, 227, 229, 230, 232, 234, 235, 237, 238, 239, 242, 243, 244, 247, 249, 253, 256, 257, 259, 260…	0.3380474452554745	0	0.5626134301270418	0	0.4131754705525197	0	741	2192	620	1102
CAST	ENSG00000153113.24	chr5	+	96663023	96663166	TSS	True	2.543383795705983e-32	7.126463152183281e-35	[0, 1, 2, 3, 4, 5, 6, 7, 8, 9, 10, 11, 12, 13, 14, 15, 16, 17, 18, 19, 20, 21, 22, 23, 24, 25, 26, 27, 28, 29, 30, 31, 32, 33, 34, 35, 36, 37, 38, 39, 40, 41, 42, 43, 44, 45, 46, 47, 48, 49, 50, 51, 52, 53, 54, 55, 56, 57, 58, 59, 60, 61, 62, 63, 64, 65, 66, 67, 68, 69, 70, 71, 72, 73, 74, 75, 76, 77, 78, 79, 80, 81, 82, 83, 84, 85, 86, 87, 88, 89, 90, 91, 92, 93, 94, 95, 96, 97, 98, 99, 100, 101…	[512, 513, 514, 515, 516, 517, 518, 519, 520, 521, 522, 523, 524, 525, 526, 527, 528, 529, 530, 531, 532, 533, 534, 535, 536, 537, 538, 539, 540, 541, 542, 543, 544, 545, 546, 547, 548, 153, 154, 155, 156, 157, 158, 159, 160, 161, 162, 163, 164, 165, 166, 167, 168, 169, 170, 171, 172, 173, 174, 175, 176, 177, 178, 179, 180, 181, 182, 183, 184, 185, 186, 187, 188, 189, 474, 475, 477, 478, 479, 480…	0.0597095212479827	0	0.1855887521968365	0	0.1358418367346938	0	111	1859	528	2845
EIF4G1	ENSG00000114867.22	chr3	+	184315168	184315545	TSS	True	3.619382395653695e-32	1.032246555350048e-34	[0, 1, 2, 3, 4, 5, 6, 7, 8, 9, 10, 11, 12, 13, 14, 15, 16, 17, 18, 19, 20, 21, 22, 23, 24, 25, 26, 27, 28, 29, 30, 31, 32, 33, 34, 35, 36, 37, 38, 39, 40, 41, 42, 43, 44, 45, 46, 47, 48, 49, 50, 51, 52, 53, 54, 55, 56, 57, 58, 59, 60, 61, 62, 63, 64, 65, 66, 67, 68, 69, 70, 71, 72, 73, 74, 75, 76, 77, 78, 79, 80, 81, 82, 83, 84, 85, 86, 87, 88, 89, 90, 91, 92, 93, 94, 95, 96, 97, 98, 99, 100, 101…	[512, 515, 516, 517, 518, 519, 520, 521, 522, 523, 524, 525, 526, 527, 528, 529, 530, 531, 532, 533, 534, 535, 536, 537, 538, 539, 540, 541, 542, 543, 780, 781, 782, 783, 784, 785, 786, 787, 788, 789, 790, 791, 792, 793, 794, 795, 796, 797, 798, 799, 800, 801, 802, 803, 371, 372, 373, 374, 375, 376, 377, 380, 381, 382, 383, 384, 385, 386, 387, 388, 389, 390, 391, 392, 393, 394, 395, 396, 397, 398…	0.201337215572091	0	0.1076653013458162	0	0.176109053660074	0	1867	9273	368	3418
ARHGAP5	ENSG00000100852.13	chr14	+	32077017	32077053	TSS	True	6.650317443534971e-32	1.9311362318676367e-34	[0, 1, 2, 3, 4, 5, 6, 7, 8, 9, 10, 20, 22, 23, 24, 25, 26, 27, 28, 29, 30, 31, 32, 33, 34, 35, 36, 37, 38, 39, 40, 41, 42, 43, 44, 45, 46, 47, 48, 58, 59, 60, 61]	[11, 12, 13, 14, 15, 16, 17, 18, 19, 21, 49, 50, 51, 52, 53, 54, 55, 56, 57]	0.3061630218687873	0	0.71571072319202	0	0.4878318584070796	0	154	503	287	401
IRF6	ENSG00000117595.12	chr1	-	209805946	209806140	TSS	True	6.650317443534971e-32	1.963217898371676e-34	[2, 3, 6, 7, 10, 12, 15, 16, 17, 18, 19, 20, 21, 22, 23, 24, 25, 29, 30, 31, 32, 33, 34, 35, 37, 38, 40, 46, 47, 49, 50, 52, 53, 54, 55, 66, 69, 78, 80]	[0, 1, 4, 5, 8, 9, 11, 13, 14, 26, 27, 28, 36, 39, 41, 42, 43, 44, 45, 48, 51, 56, 57, 58, 59, 60, 61, 62, 63, 64, 65, 67, 68, 70, 71, 72, 73, 74, 75, 76, 77, 79, 81, 82, 83]	0.5609452736318408	0	0.8324022346368715	0	0.7039434961742201	0	451	804	745	895
TOPORS	ENSG00000197579.8	chr9	-	32550773	32550948	TSS	True	8.131272585381062e-32	2.4410905389916126e-34	[0, 1, 2, 4, 5, 6]	[3, 7]	0.0512820512820512	0	0.7	0	0.2984126984126984	0	10	195	84	120
HNRNPK	ENSG00000165119.21	chr9	-	83980502	83980613	TSS	True	2.54319751854569e-30	7.76218596173757e-33	[0, 3, 4, 5, 6, 7, 8, 9, 10, 11, 14, 16, 18, 20, 22, 23, 25, 26, 27, 29, 30, 32, 33, 34, 35, 36, 37, 38, 40, 41, 42, 44, 45, 46, 47, 49, 51, 52, 53, 56, 58, 60, 61, 62, 63, 64, 65, 66, 67, 68, 69, 71, 72, 74, 77, 78, 80, 82, 84, 86, 87, 90, 91, 92, 94, 95, 96, 98, 99, 100, 101, 102, 105, 106, 108, 110, 113, 114, 115, 116, 117, 118, 119, 120, 121, 123, 124, 126, 127, 130, 133, 134, 135, 139, 143, …	[1, 2, 12, 13, 15, 17, 19, 21, 24, 28, 31, 39, 43, 48, 50, 54, 55, 57, 59, 70, 73, 75, 76, 79, 81, 83, 85, 88, 89, 93, 97, 103, 104, 107, 109, 111, 112, 122, 125, 128, 129, 131, 132, 136, 137, 138, 140, 141, 142, 145, 149, 151, 152, 154, 164, 165, 171, 172, 173, 175, 176, 177, 185, 186, 191, 195, 200, 201, 202, 204, 205, 206, 208, 211, 213, 216, 217, 218, 220, 221, 224, 226, 229, 232, 233, 235, 2…	0.5270577535243293	0	0.3756790639364814	0	0.4737152113090855	0	2318	4398	899	2393
HYOU1	ENSG00000149428.19	chr11	-	119057019	119057134	TSS	False	2.8458473812422318e-30	8.828306696538494e-33	[1, 3, 4, 6, 7, 8, 9, 11, 13, 15, 16, 18, 19, 20, 22, 23, 24, 25, 26, 28, 30, 31, 33, 34, 35, 36, 38, 41, 42, 43, 44, 47, 49, 50, 52, 55, 56, 57, 58, 59, 67, 68, 69, 71, 72, 75, 76, 77, 79, 80, 84, 85, 88, 91, 92, 94, 95, 98, 101, 102, 103, 104, 106, 107, 108, 111, 112, 113, 116, 121, 124, 125, 126, 127, 129, 130, 131, 132, 133, 134, 135, 136, 138, 141, 142, 143, 147, 148, 150, 151, 152, 153, 154…	[0, 2, 5, 10, 12, 14, 17, 21, 27, 29, 32, 37, 39, 40, 45, 46, 48, 51, 53, 54, 60, 61, 62, 63, 64, 65, 66, 70, 73, 74, 78, 81, 82, 83, 86, 87, 89, 90, 93, 96, 97, 99, 100, 105, 109, 110, 114, 115, 117, 118, 119, 120, 122, 123, 128, 137, 139, 140, 144, 145, 146, 149, 155, 156, 162, 163, 164, 165, 168, 172, 173, 174, 178, 179, 180, 182, 184, 185, 186, 191, 192, 193, 196, 198, 199, 200, 202, 206, 209…	0.5449464368886818	0	0.3284734133790737	0	0.4687594325384847	0	1170	2147	383	1166
VPS13D	ENSG00000048707.15	chr1	+	12356255	12356524	TSS	True	3.195379354066025e-30	1.0072495712306595e-32	[4, 7, 10, 14, 15, 16, 27, 32, 35, 37, 39, 40, 41, 42, 43, 44, 45, 46, 48, 49, 51, 52, 53, 54, 55, 56, 57, 58, 59, 60, 61, 62, 63, 64, 65, 66, 67, 68, 69, 70, 71, 73, 74, 75, 76, 77, 78, 79, 80, 81, 82, 83, 84, 85, 86, 87, 88, 89, 90, 91, 92, 93, 94, 95, 96, 98, 99, 100, 101, 102, 103, 104, 105, 106, 107, 108, 109, 110, 111, 112, 113, 114, 115, 116, 117, 118, 121, 145, 188, 189, 190, 191, 192, 19…	[128, 129, 130, 131, 132, 133, 134, 135, 136, 137, 138, 139, 140, 141, 142, 143, 144, 146, 147, 148, 149, 150, 151, 152, 153, 154, 155, 156, 157, 158, 159, 160, 161, 162, 163, 164, 165, 166, 167, 168, 169, 170, 171, 172, 173, 174, 175, 176, 177, 178, 179, 180, 181, 182, 183, 184, 185, 186, 187, 295, 296, 297, 298, 299, 300, 301, 119, 120, 122, 123, 124, 125, 126, 127]	0.7897435897435897	0	0.4324324324324324	0	0.7327586206896551	0	1078	1365	112	259
CUL2	ENSG00000108094.16	chr10	-	35090429	35090613	TSS	False	4.57220416779566e-30	1.4641302248520075e-32	[0, 1, 3, 4, 8, 9, 10, 11, 12, 15, 16, 18, 22, 25, 26, 28, 29, 30, 31, 32, 34, 35, 36, 37, 38, 39, 40, 44, 48, 49, 50, 51, 52, 53, 54, 55, 56, 57, 58, 59, 60, 61, 62, 63, 64, 65, 66, 67, 68, 69, 70, 71, 72, 73, 74, 75, 76, 78, 80, 82]	[2, 5, 6, 7, 13, 14, 17, 19, 20, 21, 23, 24, 27, 33, 41, 42, 43, 45, 46, 47, 77, 79, 81, 83]	0.6339622641509434	0	0.2636916835699797	0	0.4555229716520039	0	336	530	130	493
HYOU1	ENSG00000280682.3	KN196481.1	-	78618	78733	TSS	False	1.5092223321826297e-29	4.90840846551941e-32	[2, 3, 4, 5, 6, 7, 8, 9, 10, 11, 12, 14, 16, 17, 18, 19, 20, 22, 23, 24, 25, 26, 27, 28, 29, 34, 36, 39, 42, 43, 44, 45, 47, 48, 49, 50, 52, 53, 54, 56, 57, 60, 61, 62, 65, 67, 68, 71, 72, 73, 74, 76, 77, 78, 79, 82, 84, 86, 88, 89, 90, 98, 99, 100, 102, 103, 104, 105, 107, 108, 109, 113, 116, 117, 120, 122, 123, 125, 126, 127, 128, 133, 134, 135, 136, 137, 138, 140, 141, 142, 143, 147, 149, 150,…	[0, 1, 13, 15, 21, 30, 31, 32, 33, 35, 37, 38, 40, 41, 46, 51, 55, 58, 59, 63, 64, 66, 69, 70, 75, 80, 81, 83, 85, 87, 91, 92, 93, 94, 95, 96, 97, 101, 106, 110, 111, 112, 114, 115, 118, 119, 121, 124, 129, 130, 131, 132, 139, 144, 145, 146, 148, 156, 159, 161, 165, 167, 171, 174, 176, 178, 179, 183, 185, 186, 187, 188, 190, 197, 198, 199, 202, 215, 220, 231, 233, 245, 246, 248, 250, 251, 254, 26…	0.541970802919708	0	0.3248638838475499	0	0.4693381906496661	0	1188	2192	358	1102
AKR1C2	ENSG00000151632.17	chr10	-	5017899	5018031	TSS	True	4.4335648000936877e-29	1.4641012549093538e-31	[0, 1, 2, 3, 5, 6, 7, 8, 12, 14, 15, 16, 17, 18, 20, 21, 22, 23, 24, 28, 32, 33, 36, 40, 41, 43, 49, 50, 54, 55, 57, 59, 60, 62, 63, 66, 67, 68, 69, 70, 72, 73, 75, 76, 81, 82, 84, 85, 87, 89, 90, 93, 95, 98, 101, 102, 104, 105, 106, 109, 110, 111, 112, 117, 119, 121, 123, 124, 131, 133, 134, 136, 137, 143, 144, 145, 147, 150, 152, 153, 155, 156, 157, 158, 159, 164, 165, 170, 171, 173, 174, 182, …	[4, 9, 10, 11, 13, 19, 25, 26, 27, 29, 30, 31, 34, 35, 37, 38, 39, 42, 44, 45, 46, 47, 48, 51, 52, 53, 56, 58, 61, 64, 65, 71, 74, 77, 78, 79, 80, 83, 86, 88, 91, 92, 94, 96, 97, 99, 100, 103, 107, 108, 113, 114, 115, 116, 118, 120, 122, 125, 126, 127, 128, 129, 130, 132, 135, 138, 139, 140, 141, 142, 146, 148, 149, 151, 154, 160, 161, 162, 163, 166, 167, 168, 169, 172, 175, 176, 177, 178, 179, 1…	0.1925064599483204	0	0.0718436344426835	0	0.1467227901383042	0	596	3096	136	1893
TOPORS	ENSG00000197579.8	chr9	-	32552433	32552586	TSS	True	1.838941507830833e-28	6.164769389806155e-31	[1, 3, 5, 7]	[0, 2, 4, 6]	0.9128205128205128	0	0.2833333333333333	0	0.6730158730158731	0	178	195	34	120
TLE1	ENSG00000196781.16	chr9	-	81633471	81634301	PAS	True	2.5557642372536367e-28	8.695685386432869e-31	[0, 1, 2, 3, 4, 5, 6, 7, 8, 9, 10, 11, 12, 13, 14, 15, 16, 17, 18, 19, 20, 21, 22, 23, 24, 25, 26, 27, 28, 29, 30, 31, 32, 33, 34, 35, 36, 37, 38, 39, 40, 41, 42, 43, 44, 45, 46, 47, 49, 50, 51, 52, 53, 54, 55, 56, 57, 58, 59, 60, 61, 62, 64, 65, 66, 67, 68, 69, 70, 71, 72, 73, 74, 75, 76, 77, 78, 79, 80, 81, 82, 83, 84, 85, 86, 87, 88, 89, 90, 91, 92, 93, 94, 95, 96, 97, 99, 100, 101, 102, 103, …	[408, 268, 269, 398, 399, 400, 401, 402, 403, 404, 277, 405, 279, 280, 281, 282, 407, 284, 285, 286, 287, 288, 289, 409, 291, 292, 293, 294, 296, 297, 298, 299, 410, 412]	0.204828660436137	0	0.3898951382268827	0	0.2585015205971799	0	526	2568	409	1049
SCYL2	ENSG00000136021.19	chr12	+	100267197	100267396	TSS	True	2.864271535126834e-28	9.88865885738775e-31	[0, 1, 16, 23, 24, 26, 27, 28, 30, 31, 32, 33, 34, 35, 36, 37, 38, 39, 40, 41, 42, 43, 44, 45, 46, 47, 48, 49, 50, 51, 52, 53, 54, 55, 56, 57, 58, 59, 60, 61, 62, 63, 64, 65, 66, 67, 68, 69, 70, 71, 72, 73, 74, 75, 76, 77, 78, 79, 80, 81, 82, 83, 89, 92, 97, 104, 106, 107, 108, 109, 110, 111, 112, 113, 114, 115, 116]	[2, 3, 4, 5, 6, 7, 8, 9, 10, 11, 12, 13, 14, 15, 17, 18, 19, 20, 21, 22, 25, 29, 84, 85, 86, 87, 88, 90, 91, 93, 94, 95, 96, 98, 99, 100, 101, 102, 103, 105]	0.3347193347193347	0	0.6271450858034321	0	0.4516531503431066	0	322	962	402	641
LRRC8D	ENSG00000171492.14	chr1	+	89843438	89843782	TSS	True	4.2790802075358675e-28	1.498727181664719e-30	[0, 1, 2, 3, 4, 5, 6, 7, 8, 9, 10, 11, 12, 13, 14, 15, 16, 17, 18, 19, 20, 21, 22, 23, 24, 25, 26, 30, 32, 33, 34, 36, 37, 40, 41, 42, 43, 44, 45, 46, 47, 48, 49, 50, 51, 52, 53, 54, 55, 56, 57, 58, 59, 60, 61, 62, 64]	[35, 38, 39, 63, 27, 28, 29, 31]	0.5683333333333334	0	0.1935483870967742	0	0.4248971193415637	0	341	600	72	372
PALM2AKAP2	ENSG00000157654.19	chr9	+	110125506	110125596	TSS	False	7.762017565776633e-28	2.7574464483645596e-30	[1, 2, 3, 4, 5, 7, 12, 13, 14, 15, 16, 17, 18, 19, 20, 21, 22, 23, 24, 26, 27, 29, 30, 31, 32, 33, 34, 35, 36, 37, 39, 40, 43, 46, 47, 48, 49, 51, 53, 54, 55, 56, 57, 59, 61, 63, 68, 69, 71, 73, 74, 75, 76, 77, 79, 80, 83, 84, 85, 87, 88, 89, 90, 91, 92, 93, 94, 96, 98, 99, 100, 101, 102, 104, 105, 106, 108, 109, 111, 113, 115, 116, 118, 119, 120, 121, 122, 123, 124, 125, 126, 127, 129, 130, 137,…	[256, 257, 131, 132, 133, 134, 135, 136, 138, 139, 140, 141, 142, 143, 144, 145, 146, 147, 148, 149, 151, 152, 153, 154, 155, 157, 158, 161, 162, 163, 164, 221, 222, 223, 224, 225, 226, 227, 228, 229, 230, 231, 232, 233, 234, 237, 239, 240, 241, 242, 243, 244, 245, 246, 247, 248, 249, 250, 251, 252, 253, 254, 255]	0.500276090557703	0	0.7199230028873917	0	0.5803508771929825	0	906	1811	748	1039
NEAT1	ENSG00000245532.9	chr11	+	65423626	65426525	PAS	True	1.7957324757215837e-27	6.46916532832753e-30	[0, 1, 2, 3, 5, 6, 7, 8, 9, 10, 13, 14, 15, 16, 17, 18, 19, 21, 22, 23, 24, 25, 26, 27, 28, 29, 30, 31, 32, 33, 34, 36, 37, 38, 39, 40, 41, 42, 43, 44, 45, 46, 47, 48, 49, 50, 51, 52, 53, 54, 55, 57, 58, 59, 61, 62, 63, 64, 65, 66, 67, 68, 69, 70, 71, 72, 73, 74, 75, 76, 77, 78, 79, 80, 81, 82, 83, 84, 85, 86, 87, 89, 90, 91, 92, 93, 94, 95, 96, 97, 98, 99, 100, 101, 103, 104, 105, 106, 107, 108,…	[289, 133, 264, 11, 12, 141, 203, 236, 209, 213, 88, 251, 284]	0.2521739130434782	0	0.6916376306620209	0	0.5659203980099502	0	58	230	397	574
ARHGAP5	ENSG00000100852.13	chr14	+	32077308	32077435	TSS	True	4.806247061234661e-27	1.7555090336742233e-29	[0, 1, 2, 3, 4, 5, 6, 7, 8, 9, 10, 11, 12, 13, 14, 15, 16, 17, 18, 19, 20, 21, 22, 28, 33, 39, 40, 41, 42, 43, 44, 45, 46, 47, 48, 49, 50, 51, 52, 53, 54, 55, 56, 57, 58, 59, 60, 61]	[32, 34, 35, 36, 37, 38, 23, 24, 25, 26, 27, 29, 30, 31]	0.3976143141153082	0	0.0698254364089775	0	0.252212389380531	0	200	503	28	401
IDH1	ENSG00000138413.14	chr2	-	208254030	208254242	TSS	False	5.3791621702818024e-27	1.9916841819316192e-29	[0, 1, 2, 4, 5, 6, 7, 8, 9, 10, 11, 12, 14, 15, 16, 17, 18, 19, 20, 22, 23, 24, 25, 26, 27, 28, 29, 30, 31, 32, 33, 34, 35, 36, 37, 38, 39, 40, 42, 43, 45, 47, 48]	[3, 41, 44, 13, 46, 49, 21]	0.066610455311973	0	0.2302685109845402	0	0.1498964803312629	0	79	1186	283	1229
LPIN2	ENSG00000101577.10	chr18	-	2982667	2982881	TSS	True	1.2440762519048314e-26	4.6685539323957946e-29	[0, 1, 4, 5, 6, 7, 8, 11, 12, 13, 15, 17, 19, 20, 21, 22, 23, 25, 26, 27, 28, 30, 31, 32, 33, 34, 35, 36, 37, 38, 39, 40, 41, 42, 43, 45, 46, 47, 48, 49, 51, 52, 53, 57, 59, 61, 63, 64, 66, 67, 68, 69, 70, 71, 72, 73, 74, 76, 77, 78, 79, 80, 83, 84, 85, 86, 87, 88, 89, 90, 91, 92, 97, 99, 101, 102, 103, 105, 106, 107, 109, 110, 115, 117, 119, 120, 122, 124, 125, 126, 127, 128, 129, 130, 131, 132,…	[2, 3, 135, 9, 10, 137, 14, 16, 144, 18, 24, 29, 44, 50, 54, 55, 56, 58, 60, 62, 65, 75, 81, 82, 93, 94, 95, 96, 98, 100, 104, 108, 111, 112, 113, 114, 116, 118, 121, 123]	0.5030165912518854	0	0.2039045553145336	0	0.425853385562395	0	667	1326	94	461
BRWD1	ENSG00000185658.14	chr21	-	39296440	39298582	PAS	True	1.4442046399609789e-26	5.491821907186752e-29	[1, 9, 12, 19, 21, 23, 25, 29, 32, 33, 36, 37, 38, 39, 40, 41, 43, 44, 45, 46, 47, 48, 50, 51, 52, 53, 56, 57, 58, 59, 61, 63, 64, 65, 66, 67, 68, 69, 70, 71, 72, 73, 74, 75, 77, 78, 80, 81, 82, 83, 84, 85, 86, 87, 88, 89, 90, 91, 92, 95, 98, 99, 100, 102, 104, 107, 109, 110, 111, 113, 114, 116, 117, 120, 121, 124, 125, 126, 128, 129, 130, 131, 132, 133, 134, 135, 136, 137, 138, 140, 142, 143, 14…	[96, 97, 145, 146, 148, 149, 150, 151, 152]	0.2297297297297297	0	0.6486486486486487	0	0.4810810810810811	0	68	296	288	444
RUSC2	ENSG00000198853.12	chr9	+	35489879	35490172	TSS	False	1.7563645605170823e-26	6.766740276184094e-29	[12, 13, 16, 21, 22, 64, 65, 66, 67, 68, 69, 70, 71, 72, 73, 74, 75, 76, 77, 78, 79, 80, 81, 82, 83, 84, 85, 86, 87, 88, 89, 90, 91, 92, 93, 94, 95, 96, 97, 98, 99, 100, 101, 102, 103, 104, 105, 106, 107, 108, 109, 110, 111, 112, 113, 114, 115, 116, 117, 118, 119, 120, 121, 122, 123, 124, 125, 126, 127, 128, 129, 130, 131, 132, 133, 134, 135, 136, 137, 138, 139, 140, 141, 142, 143, 144, 145, 146,…	[0, 1, 2, 3, 4, 5, 6, 7, 8, 9, 10, 11, 280, 281, 14, 15, 271, 17, 18, 19, 20, 273, 274, 23, 24, 25, 26, 27, 28, 29, 30, 31, 32, 33, 34, 35, 36, 37, 38, 39, 40, 41, 42, 43, 44, 45, 46, 47, 48, 49, 50, 51, 52, 53, 54, 55, 56, 57, 58, 59, 60, 61, 62, 63, 282, 286, 287, 285, 290, 288, 275, 284, 289, 276, 278, 279]	0.2016853932584269	0	0.4526315789473684	0	0.2545454545454545	0	359	1780	215	475
HDAC5	ENSG00000108840.15	chr17	-	44110728	44111263	TSS	True	1.7906659278563658e-26	6.988489060982514e-29	[1, 2, 3, 4, 5, 6, 8, 9, 10, 11, 12, 13, 14, 15, 16, 18, 19, 20, 21, 22, 23, 24, 25, 26, 27, 28, 29, 31, 32, 33, 34, 35, 36, 37, 38, 40, 41, 42, 43, 44, 45, 46, 47, 48, 49, 50, 51, 53, 54, 55, 56, 57, 58, 61, 62, 63, 66, 68, 69, 70, 71, 72, 73, 74, 75, 76, 77, 78, 82, 83, 84, 86, 88, 90, 91, 93, 94, 96, 97, 100, 101, 102, 103, 104, 105, 107, 108, 109, 110, 111, 112, 113, 114, 115, 116, 117, 118, …	[0, 129, 258, 131, 262, 7, 137, 265, 17, 151, 30, 39, 172, 52, 182, 59, 60, 64, 65, 67, 206, 79, 80, 81, 207, 211, 85, 213, 87, 89, 92, 221, 95, 98, 99, 232, 106, 239, 125, 127]	0.2904222451081359	0	0.0970149253731343	0	0.188937836514929	0	282	971	104	1072
KANSL3	ENSG00000114982.19	chr2	-	96601776	96602752	ES	False	2.611728391079265e-26	1.032355363230571e-28	[11, 12, 20, 21, 32, 40, 42, 43, 44, 46, 60, 64, 68, 71, 80, 82, 87, 89, 92, 106, 110, 116, 117, 119, 121, 122, 124, 125, 126, 133, 135, 143, 150, 151, 154, 157, 159, 160, 161, 166, 169, 178, 189, 207, 209, 210, 214, 217, 220, 221, 225, 229, 234, 242, 250, 251, 253, 255, 256, 272, 274, 278, 282, 285, 287, 292, 295, 297, 298, 299, 304, 305, 306, 309, 310, 315, 317, 318, 319, 321, 325, 327, 333, 33…	[0, 1, 3, 4, 5, 7, 8, 9, 10, 13, 15, 16, 17, 18, 19, 22, 23, 24, 25, 26, 27, 28, 29, 30, 31, 33, 34, 35, 36, 37, 38, 39, 41, 45, 48, 49, 50, 51, 53, 54, 55, 56, 58, 62, 63, 65, 66, 67, 70, 72, 73, 74, 76, 77, 79, 81, 83, 84, 86, 88, 90, 91, 93, 94, 95, 96, 97, 99, 100, 102, 104, 107, 108, 109, 111, 112, 114, 115, 118, 120, 123, 127, 130, 131, 132, 136, 137, 138, 139, 140, 141, 142, 144, 145, 146,…	0.8314703353396389	0	0.6096385542168675	0	0.7390868038133467	0	967	1163	506	830
ARHGEF2	ENSG00000116584.20	chr1	-	155983469	155983605	TSS	True	4.26076719400306e-26	1.7055007281109013e-28	[0, 1, 2, 3, 5, 7, 9, 10, 11, 12, 13, 14, 15, 16, 17, 18, 19, 20, 21, 22, 23, 25, 26, 27, 28, 29, 31, 32, 33, 34, 35, 36, 37, 38, 39, 40, 42, 43, 45, 46, 47, 48, 49, 50, 51, 52, 53, 54, 55, 56, 57, 58, 59, 60, 61, 62, 63, 64, 65, 66, 67, 68, 69, 70, 71, 72, 74, 75, 76, 77, 78, 79, 80, 81, 82, 83, 84, 85, 86, 87, 88, 89, 90, 91, 92, 93, 94, 96, 97, 98, 99, 100, 101, 102, 103, 105, 106, 107, 108, 1…	[4, 6, 134, 8, 135, 137, 140, 142, 148, 149, 150, 24, 152, 155, 157, 30, 41, 44, 73, 95, 111, 115, 116, 117, 119, 120, 123, 124, 127]	0.1135135135135135	0	0.4191343963553531	0	0.2484909456740442	0	63	555	184	439
FURIN	ENSG00000140564.12	chr15	+	90868589	90868711	TSS	False	7.696346903389022e-26	3.119203938629594e-28	[10, 11, 12, 13, 14, 15, 16, 17, 18, 19, 20, 21, 22, 23, 24, 25, 26, 27, 28, 29, 30, 31, 32, 33, 34, 35, 36, 37, 38, 39, 40, 41, 42, 43, 44, 45, 46, 47, 48, 49, 50, 51, 52, 53, 54, 55, 56, 57, 58, 59, 60, 61, 62, 63, 64, 65, 66, 67, 68, 69, 70, 71, 72, 73, 74, 75, 76, 77, 78, 79, 80, 81, 82, 83, 84, 85, 86, 87, 88, 89, 90, 91, 92, 93, 94, 95, 96, 97, 98, 99, 100, 101, 102, 103, 104, 105, 106, 107…	[0, 1, 2, 3, 4, 5, 6, 7, 8, 9, 169, 170, 171, 172, 173, 174, 175, 176]	0.0778115501519756	0	0.2687927107061503	0	0.118042226487524	0	128	1645	118	439
ABLIM3	ENSG00000173210.20	chr5	+	149141766	149142108	TSS	True	8.742717943321769e-26	3.587025274454043e-28	[0, 2, 3, 4, 5, 6, 7, 8, 9, 10, 11, 12, 13, 14, 15, 16, 17, 18, 20, 21, 22, 23, 24, 26, 27, 28, 29, 30, 31, 32, 33, 34, 35, 36, 37, 39, 40, 41, 42, 43, 44, 45, 46, 47, 48, 49, 50, 51, 52, 53, 54, 55, 56, 57, 59, 60, 61, 62, 63, 64, 65, 66, 67, 68, 69, 70, 71, 72, 73, 74, 75, 76, 77, 78, 79, 81, 82, 83, 84, 85, 86, 87, 88, 89, 91, 92, 93, 94, 95, 96, 97, 98, 123, 141, 196, 205, 215, 216, 217, 218,…	[1, 19, 25, 38, 58, 80, 90, 99, 100, 101, 102, 103, 104, 105, 106, 107, 108, 109, 110, 111, 112, 113, 114, 115, 116, 117, 118, 119, 120, 121, 122, 124, 125, 126, 127, 128, 129, 130, 131, 132, 133, 134, 135, 136, 137, 138, 139, 140, 142, 143, 144, 145, 146, 147, 148, 149, 150, 151, 152, 153, 154, 155, 156, 157, 158, 159, 160, 161, 162, 163, 164, 165, 166, 167, 168, 169, 170, 171, 172, 173, 174, 17…	0.4679228353521759	0	0.2826725403817914	0	0.3976608187134502	0	1043	2229	385	1362
CYP1A1	ENSG00000140465.14	chr15	-	74738386	74738467	TSS	True	1.3277178694797618e-25	5.513888880557401e-28	[0, 1, 2, 3, 4, 6, 7, 8, 10, 12, 13, 16, 17, 18, 19, 21, 22, 23, 24, 25, 26, 27, 28, 29, 30, 31, 32, 33, 34, 35, 36, 37, 39, 41, 46, 51, 52, 53, 56, 57, 59, 63, 65]	[5, 9, 11, 14, 15, 20, 38, 40, 42, 43, 44, 45, 47, 48, 49, 50, 54, 55, 58, 60, 61, 62, 64]	0.0498220640569395	0	0.4189723320158103	0	0.2871664548919949	0	14	281	212	506
MPDZ	ENSG00000107186.17	chr9	-	13190113	13190220	TSS	False	2.42340457989852e-25	1.0185429035898911e-27	[0, 3, 4, 5, 6, 7, 9, 10, 11, 12, 13, 14, 15, 16, 17, 18, 19, 20, 21, 22, 23, 24, 25, 26, 27, 28, 29, 30, 31, 32, 33, 35, 36, 38, 39, 40, 41, 42, 43, 45, 46, 48, 49, 50, 51, 53, 54, 55, 56, 57, 58, 59, 60, 61, 62, 63, 64, 65, 66, 67, 68, 69, 70, 71, 73, 74, 75, 76, 77, 78, 79, 80, 81, 82, 83, 84, 85, 86, 87, 88, 89, 91, 92, 93, 94, 95, 97, 98, 99, 100, 101, 102, 103, 104, 105, 106, 107, 108, 109,…	[256, 1, 2, 130, 259, 260, 262, 8, 140, 269, 271, 276, 278, 279, 280, 281, 283, 284, 285, 34, 291, 292, 37, 293, 294, 298, 171, 44, 173, 300, 47, 302, 304, 178, 305, 52, 306, 182, 185, 188, 199, 72, 201, 204, 205, 207, 208, 209, 214, 215, 216, 217, 90, 218, 96, 225, 226, 227, 232, 234, 235, 236, 110, 239, 243, 116, 247, 249]	0.0888157894736842	0	0.4811594202898551	0	0.2973805855161787	0	27	304	166	345
KIAA1522	ENSG00000162522.11	chr1	+	32741953	32742189	TSS	False	2.62676010436729e-25	1.1171550528931237e-27	[0, 2, 4, 5, 6, 8, 9, 10, 11, 19, 30, 34, 35, 36, 37, 38, 39, 40, 41, 42, 43, 44, 45, 46, 47, 48, 49, 50, 51, 52, 53, 54, 55, 56, 57, 58, 59, 60, 61, 62, 63, 64, 65, 66, 67, 68, 69, 70, 71, 72, 73, 74, 75, 76, 77, 78, 82, 83, 84, 85, 86, 87, 88, 89, 90, 91, 92, 93, 94, 95, 96, 97, 98, 99, 100, 101, 102, 103, 104, 105, 106, 107, 108, 109, 110, 111]	[1, 3, 7, 12, 13, 14, 15, 16, 17, 18, 20, 21, 22, 23, 24, 25, 26, 27, 28, 29, 31, 32, 33, 79, 80, 81]	0.3401109057301293	0	0.0610526315789473	0	0.2096456692913385	0	184	541	29	475
ZZZ3	ENSG00000036549.13	chr1	-	77682584	77682658	TSS	True	3.817328610748058e-25	1.6426011234080508e-27	[0, 1, 3, 4, 5, 6, 7, 8, 9, 10, 11, 12, 13, 14, 17, 18, 21, 22, 24, 25, 26, 27, 28, 30, 32, 34, 36, 38, 40, 41, 42, 44, 45, 46, 47, 48, 49, 50, 51, 52, 54, 55, 58, 59, 60, 61, 63, 64, 65, 66, 67, 68, 69, 70, 73, 74, 75, 76, 78, 79, 80, 81, 83, 84, 85, 87, 88, 90, 91, 92, 93, 94, 97, 98, 99, 100, 101, 102, 104, 105, 109, 110, 111, 112, 114, 115, 116, 117, 118, 120, 121, 122, 123, 124, 126, 130, 13…	[128, 129, 2, 132, 133, 134, 135, 137, 138, 15, 16, 143, 144, 19, 20, 145, 147, 23, 150, 152, 153, 154, 155, 29, 157, 31, 158, 33, 35, 37, 166, 39, 169, 170, 43, 173, 174, 175, 178, 179, 53, 56, 57, 62, 71, 72, 77, 82, 86, 89, 95, 96, 103, 106, 107, 108, 113, 119, 125, 127]	0.2132132132132132	0	0.5495750708215298	0	0.3297350343473994	0	142	666	194	353
ITIH4	ENSG00000055955.17	chr3	-	52819792	52819939	IR	False	5.098575818580984e-25	2.2194340849421875e-27	[2, 514, 4, 8, 522, 529, 19, 34, 38, 39, 44, 566, 570, 60, 69, 581, 587, 601, 90, 91, 609, 108, 113, 115, 647, 139, 150, 161, 166, 692, 694, 701, 706, 200, 712, 202, 714, 205, 211, 725, 217, 226, 739, 231, 746, 236, 748, 749, 242, 759, 254, 262, 263, 777, 783, 273, 279, 793, 282, 813, 316, 318, 319, 334, 354, 371, 377, 382, 384, 385, 397, 404, 413, 415, 418, 429, 433, 446, 448, 461, 462, 469, 472…	[1, 6, 11, 15, 17, 20, 22, 23, 24, 27, 30, 32, 33, 35, 36, 41, 42, 43, 45, 46, 47, 51, 54, 55, 58, 61, 62, 66, 68, 70, 71, 72, 73, 74, 76, 77, 79, 80, 81, 84, 87, 92, 93, 94, 95, 99, 100, 101, 104, 106, 110, 111, 112, 114, 117, 118, 119, 120, 121, 122, 123, 126, 127, 129, 130, 131, 135, 136, 138, 143, 144, 145, 147, 148, 149, 151, 153, 154, 156, 157, 159, 160, 162, 163, 165, 168, 170, 171, 173, 1…	0.4672131147540984	0	0.2388059701492537	0	0.407328352899324	0	969	2074	176	737
KDM4A	ENSG00000066135.13	chr1	+	43650154	43650252	TSS	False	8.579929028999692e-25	3.813200375380108e-27	[0, 4, 32, 34, 36, 41, 42, 43, 44, 45, 46, 47, 48, 49, 50, 51, 52, 53, 54, 55, 56, 57, 58, 59, 60, 61, 62, 63, 64, 65, 66, 67, 68, 69, 70, 71, 72, 73, 74, 75, 76, 77, 78, 79, 80, 81, 82, 83, 84, 85, 86, 87, 88, 89, 90, 91, 98, 104, 105, 106, 107, 108, 109, 110, 111, 112, 113, 114, 115, 116, 117, 118, 119, 120, 121, 122, 123, 124, 125, 126, 127, 128, 129, 130, 131, 132, 133, 134, 135, 136, 137, 13…	[1, 2, 3, 5, 6, 7, 8, 9, 10, 11, 12, 13, 14, 15, 16, 17, 18, 19, 20, 21, 22, 23, 24, 25, 26, 27, 28, 29, 30, 31, 33, 35, 37, 38, 39, 40, 92, 93, 94, 95, 96, 97, 99, 100, 101, 102, 103]	0.5924006908462867	0	0.3259842519685039	0	0.498047964305633	0	686	1158	207	635
PAH	ENSG00000171759.10	chr12	-	102852950	102855135	IR	True	8.579929028999692e-25	3.820742937961436e-27	[0, 1, 128, 3, 130, 131, 6, 7, 132, 134, 137, 139, 12, 140, 14, 15, 141, 144, 146, 21, 149, 23, 150, 25, 151, 27, 157, 159, 40, 44, 48, 49, 50, 54, 55, 57, 69, 74, 79, 86, 89, 92, 99, 112]	[4, 5, 8, 136, 10, 142, 143, 16, 145, 18, 20, 22, 152, 26, 156, 158, 30, 32, 33, 34, 35, 160, 161, 38, 39, 42, 45, 46, 51, 52, 53, 56, 58, 59, 60, 66, 68, 71, 72, 73, 75, 76, 77, 80, 81, 82, 83, 85, 87, 90, 91, 95, 98, 101, 103, 104, 105, 106, 108, 110, 111, 113, 115, 116, 125]	0.3623853211009174	0	0.1381668946648427	0	0.2820009808729769	0	474	1308	101	731
MBNL2	ENSG00000139793.18	chr13	+	97357635	97391321	ES	False	1.6519665404554986e-24	7.439056771789998e-27	[0, 4, 5, 7, 8, 9, 12, 15, 17, 19, 25, 26, 29, 33, 34, 37, 38, 48, 49, 51, 53, 55, 57, 58, 59, 62, 69, 74, 76, 78, 80, 81, 83, 84, 86, 90, 91, 94, 95, 96, 97, 98, 100, 101, 105, 106, 107, 115, 116, 117, 121, 122, 123, 124, 125, 126, 128, 129, 132, 135, 136, 139, 150, 152, 153, 159, 164, 169, 171, 172, 174, 175, 178, 179, 181, 182, 186, 188, 192, 193, 194, 198, 200, 205, 206, 207, 210, 220, 224, 2…	[1, 2, 3, 6, 11, 13, 14, 18, 20, 21, 24, 27, 35, 36, 39, 42, 43, 44, 45, 50, 52, 54, 56, 60, 61, 64, 66, 67, 70, 75, 82, 87, 88, 89, 92, 102, 104, 108, 109, 111, 112, 114, 119, 127, 130, 131, 133, 137, 138, 140, 141, 142, 143, 144, 147, 148, 154, 155, 158, 163, 166, 167, 177, 180, 183, 184, 187, 189, 190, 191, 195, 199, 203, 209, 211, 212, 214, 215, 216, 217, 218, 219, 221, 222, 223, 225, 226, 22…	0.2506932889628397	0	0.3876160990712074	0	0.2821753986332574	0	1356	5409	626	1615
EIF3C	ENSG00000184110.15	chr16	+	28711470	28711518	TSS	True	1.7220817834628474e-24	7.840960787307071e-27	[0, 1, 2, 3, 4, 5, 6, 7, 8, 9, 10, 11, 12, 13, 14, 15, 16, 17, 18, 19, 20, 21, 22, 23, 25, 26, 30, 34, 40, 60, 64, 80, 83, 90, 95, 96, 97, 98, 99, 100, 101, 102, 103, 104, 105, 106, 107, 108, 109, 110, 111, 112, 113, 114, 115, 116, 117, 118, 119, 120, 121, 122, 123, 124, 125, 126, 127, 128, 129, 130, 131, 136, 155, 158, 166, 168, 171, 172, 177, 178, 179, 180, 181, 182, 183, 184, 185, 186, 187]	[24, 27, 28, 29, 31, 32, 33, 35, 36, 37, 38, 39, 41, 42, 43, 44, 45, 46, 47, 48, 49, 50, 51, 52, 53, 54, 55, 56, 57, 58, 59, 61, 62, 63, 65, 66, 67, 68, 69, 70, 71, 72, 73, 74, 75, 76, 77, 78, 79, 81, 82, 84, 85, 86, 87, 88, 89, 91, 92, 93, 94, 132, 133, 134, 135, 137, 138, 139, 140, 141, 142, 143, 144, 145, 146, 147, 148, 149, 150, 151, 152, 153, 154, 156, 157, 159, 160, 161, 162, 163, 164, 165,…	0.7630718954248366	0	0.85350790513834	0	0.8040026833631485	0	3736	4896	3455	4048
COL18A1	ENSG00000182871.16	chr21	+	45405167	45405241	TSS	False	2.639332505270578e-24	1.2149434128134351e-26	[0, 1, 160, 195, 214, 236, 239, 240, 241, 242, 243, 244, 245, 246, 247, 248, 249, 250, 251, 252, 253, 254, 255, 256, 257, 258, 259, 260, 261, 262, 263, 264, 265, 266, 267, 268, 269, 270, 271, 272, 273, 274, 275, 276, 277, 278, 279, 280, 281, 282, 283, 284, 285, 286, 287, 288, 289, 290, 291, 292, 293, 294, 295, 296, 297, 298, 299, 300, 301, 302, 303, 304, 305, 306, 307, 308, 309, 310, 311, 312, 31…	[2, 3, 4, 5, 6, 7, 8, 9, 10, 11, 12, 13, 14, 15, 16, 17, 18, 19, 20, 21, 22, 23, 24, 25, 26, 27, 28, 29, 30, 31, 32, 33, 34, 35, 36, 37, 38, 39, 40, 41, 42, 43, 44, 45, 46, 47, 48, 49, 50, 51, 52, 53, 54, 55, 56, 57, 58, 59, 60, 61, 62, 63, 64, 65, 66, 67, 68, 69, 70, 71, 72, 73, 74, 75, 76, 77, 78, 79, 80, 81, 82, 83, 84, 85, 86, 87, 88, 89, 90, 91, 92, 93, 94, 95, 96, 97, 98, 99, 100, 101, 102,…	0.7861244019138756	0	0.5549019607843138	0	0.7407692307692307	0	1643	2090	283	510
PC	ENSG00000173599.15	chr11	-	66958321	66958379	TSS	True	3.7497273739447854e-24	1.744844620118408e-26	[3, 4, 7, 8, 9, 11, 13, 14, 15, 17, 18, 19, 20, 23, 25, 29, 31, 33, 34, 36, 37, 41, 46, 57, 58, 62, 67, 68, 73, 74, 75, 79, 80, 82, 87, 90, 91, 93, 95, 96, 97, 98, 99, 105, 108, 109, 113, 114, 115, 116, 117, 122, 125, 127, 128, 130, 133, 134, 140, 141, 143, 144, 149, 153, 156, 159, 160, 161, 162, 164, 165, 170, 173, 175, 176, 177, 188, 189, 191, 193, 194, 195, 197, 198, 199, 200, 204, 205, 206, 2…	[0, 1, 2, 5, 6, 10, 12, 16, 21, 22, 24, 26, 27, 28, 30, 32, 35, 38, 39, 40, 42, 43, 44, 45, 47, 48, 49, 50, 51, 52, 53, 54, 55, 56, 59, 60, 61, 63, 64, 65, 66, 69, 70, 71, 72, 76, 77, 78, 81, 83, 84, 85, 86, 88, 89, 92, 94, 100, 101, 102, 103, 104, 106, 107, 110, 111, 112, 118, 119, 120, 121, 123, 124, 126, 129, 131, 132, 135, 136, 137, 138, 139, 142, 145, 146, 147, 148, 150, 151, 152, 154, 155, …	0.7219749089437475	0	0.8561001042752867	0	0.7805878332194122	0	1784	2471	1642	1918
SHC1	ENSG00000160691.19	chr1	-	154974247	154974375	TSS	True	4.0269048544095984e-24	1.893971061315432e-26	[0, 1, 3, 4, 6, 7, 10, 11, 12, 13, 15, 16, 17, 18, 19, 22, 23, 25, 26, 27, 28, 29, 30, 33, 34, 35, 36, 37, 38, 39, 40, 41, 42, 43, 47, 48, 50, 51, 52, 53, 56, 57, 59, 60, 61, 62, 63, 64, 66, 67, 68, 69, 70, 74, 75, 77, 78, 80, 81, 85, 88, 90, 91, 92, 93, 94, 98, 100, 101, 103, 104, 105, 106, 108, 110, 111, 112, 113, 114, 115, 116, 119, 120, 123, 124, 125, 126, 127, 128, 130, 131, 132, 133, 134, 1…	[2, 5, 8, 9, 14, 20, 21, 24, 31, 32, 44, 45, 46, 49, 54, 55, 58, 65, 71, 72, 73, 76, 79, 82, 83, 84, 86, 87, 89, 95, 96, 97, 99, 102, 107, 109, 117, 118, 121, 122, 129, 136, 137, 144, 146, 149, 153, 158, 161, 164, 167, 169, 174, 180, 181, 184, 185, 187, 188, 191, 194, 195, 197, 198, 199, 203, 206, 207, 208, 214, 232, 246, 249, 251, 252, 255, 258, 259, 261, 271, 276, 282, 288]	0.2294736842105263	0	0.113780598368087	0	0.1789952531645569	0	654	2850	251	2206
CLINT1	ENSG00000113282.14	chr5	-	157789513	157791702	3AS	False	4.7595396875331356e-24	2.262365007083197e-26	[0, 3, 8, 11, 12, 15, 23, 25, 26, 28, 29, 31, 32, 40, 42, 44, 45, 48, 49, 52, 57, 60, 61, 63, 65, 69, 85, 93, 97, 99]	[2, 4, 7, 10, 16, 17, 18, 20, 21, 27, 33, 35, 37, 38, 41, 46, 47, 53, 56, 59, 64, 66, 68, 78, 80, 81, 82, 83, 84, 88, 89, 90, 92, 94, 95, 98, 101, 102, 103, 104, 108, 111]	0.3480662983425414	0	0.6049689440993788	0	0.4690058479532163	0	315	905	487	805
FLNA	ENSG00000196924.19	chrX	-	154355072	154357433	ES	False	4.9786928527584735e-24	2.391446581931419e-26	[0, 2, 3, 4, 6, 2058, 12, 14, 2062, 16, 17, 2063, 2065, 20, 21, 22, 23, 24, 2068, 2074, 2075, 28, 2077, 30, 31, 2081, 2082, 2083, 37, 38, 39, 41, 2089, 2091, 2093, 51, 52, 2099, 54, 55, 56, 2100, 2101, 59, 2105, 2107, 62, 2108, 67, 68, 69, 2118, 71, 75, 77, 78, 79, 2128, 2130, 83, 84, 85, 86, 2131, 2139, 2140, 93, 94, 2141, 98, 2147, 2148, 102, 2152, 105, 2153, 108, 109, 2158, 2159, 113, 115, 216…	[2048, 1, 2050, 2051, 2049, 5, 2052, 2054, 8, 2055, 10, 11, 2060, 13, 2061, 2064, 18, 2066, 2070, 2071, 2072, 25, 26, 2073, 29, 2078, 2079, 2080, 34, 36, 40, 2088, 42, 43, 44, 2092, 46, 2094, 48, 49, 50, 2096, 2097, 53, 2098, 2102, 2103, 57, 58, 61, 2109, 63, 2110, 65, 66, 2111, 2115, 2116, 70, 2119, 72, 73, 2121, 2123, 76, 2124, 2126, 80, 81, 82, 2133, 2134, 87, 88, 89, 2136, 2137, 92, 2138, 214…	0.4420794507111329	0	0.5316835395575553	0	0.472857234850924	0	4507	10195	2836	5334
MYOM1	ENSG00000101605.13	chr18	-	3246074	3246214	TSS	True	6.3493310308196395e-24	3.0815826578079904e-26	[0, 1, 2, 3, 4, 5, 6, 7, 8, 9, 10, 11, 12, 13, 14, 17, 18, 19, 20, 21, 22, 23, 24, 25, 26, 27, 28, 30, 31, 32, 34, 35, 36, 37, 38, 39, 40, 42, 43, 44, 45, 46, 47, 48, 49, 50, 51, 52, 53, 54, 55, 56, 57, 59, 60, 61, 62, 64, 65, 66, 67, 68, 69, 70, 71, 72, 73, 74, 75, 77, 78, 79, 80, 81, 82, 83, 84, 86, 87, 88, 89, 90, 91, 92, 94, 95, 96, 98, 102, 105, 107, 108, 109, 110, 113, 114, 118, 119, 120, 1…	[131, 132, 133, 15, 16, 29, 33, 41, 58, 63, 76, 85, 93, 97, 99, 100, 101, 103, 104, 106, 111, 112, 115, 116, 117, 121, 124, 125, 126, 127]	0.0527777777777777	0	0.4444444444444444	0	0.1595959595959596	0	19	360	60	135
COL18A1	ENSG00000182871.16	chr21	+	45455521	45456176	TSS	False	6.760145223139367e-24	3.314791513397668e-26	[0, 1, 2, 3, 4, 5, 6, 7, 8, 9, 10, 11, 12, 13, 14, 15, 16, 17, 18, 19, 20, 21, 22, 23, 24, 25, 26, 27, 28, 29, 30, 31, 32, 33, 34, 35, 36, 37, 38, 39, 40, 41, 42, 43, 44, 45, 46, 47, 48, 49, 50, 51, 52, 53, 54, 55, 56, 57, 58, 59, 60, 61, 62, 63, 64, 65, 66, 67, 68, 69, 70, 71, 72, 73, 74, 75, 76, 77, 78, 79, 80, 81, 82, 83, 84, 85, 86, 87, 88, 89, 90, 91, 92, 93, 94, 95, 96, 97, 98, 99, 100, 101…	[257, 513, 259, 514, 261, 516, 517, 264, 518, 266, 267, 269, 270, 272, 273, 275, 277, 278, 279, 281, 282, 284, 287, 288, 290, 292, 294, 295, 297, 298, 299, 301, 302, 303, 304, 305, 306, 307, 308, 309, 310, 311, 312, 482, 483, 484, 486, 487, 490, 491, 492, 493, 508, 495, 496, 497, 498, 499, 500, 501, 505, 507, 252, 253, 254]	0.085645933014354	0	0.2549019607843137	0	0.1188461538461538	0	179	2090	130	510
IFT80	ENSG00000068885.15	chr3	-	160381502	160381651	TSS	True	7.354007607085455e-24	3.642783714107175e-26	[1, 3, 4, 8, 9, 10, 11, 13, 14, 19, 20, 21, 23, 24, 25, 27, 28, 29, 30, 33, 35, 36, 37, 38, 42, 45, 46, 47, 50, 52, 54, 55, 59, 61, 62, 63, 64, 65, 66, 70, 72, 76, 77, 78, 79, 80, 82, 84, 85, 86, 88, 90, 91, 93, 94, 96, 97, 98, 99, 101, 106, 108, 110, 111, 113, 115, 116, 117, 120, 122, 124, 128, 130, 133, 134, 135, 136, 137, 138, 139, 141, 143, 144, 147, 148, 149, 151, 153, 155, 157, 161, 163, 16…	[0, 2, 5, 6, 7, 12, 15, 16, 17, 18, 22, 26, 31, 32, 34, 39, 40, 41, 43, 44, 48, 49, 51, 53, 56, 57, 58, 60, 67, 68, 69, 71, 73, 74, 75, 81, 83, 87, 89, 92, 95, 100, 102, 103, 104, 105, 107, 109, 112, 114, 118, 119, 121, 123, 125, 126, 127, 129, 131, 132, 140, 142, 145, 146, 150, 152, 154, 156, 158, 159, 160, 162, 164, 165, 166, 168, 169, 172, 180, 182, 186, 197, 200, 201, 203, 211, 218, 221, 224,…	0.7249249249249249	0	0.47265625	0	0.6655948553054662	0	1207	1665	242	512
ZZZ3	ENSG00000036549.13	chr1	-	77683261	77683400	TSS	True	1.0004487432318505e-23	5.005747739576956e-26	[0, 1, 2, 8, 15, 16, 17, 19, 20, 22, 23, 29, 31, 33, 35, 37, 39, 40, 43, 44, 45, 47, 53, 56, 57, 59, 62, 66, 67, 71, 72, 74, 77, 80, 82, 85, 86, 88, 89, 95, 96, 100, 101, 102, 103, 105, 106, 107, 108, 109, 112, 113, 117, 118, 119, 120, 121, 122, 123, 124, 125, 127, 128, 129, 131, 132, 133, 134, 135, 137, 138, 141, 143, 144, 145, 147, 148, 150, 151, 152, 153, 154, 155, 157, 158, 161, 165, 166, 169…	[3, 4, 5, 6, 7, 9, 10, 11, 12, 13, 14, 18, 21, 24, 25, 26, 27, 28, 30, 32, 34, 36, 38, 41, 42, 46, 48, 49, 50, 51, 52, 54, 55, 58, 60, 61, 63, 64, 65, 68, 69, 70, 73, 75, 76, 78, 79, 81, 83, 84, 87, 90, 91, 92, 93, 94, 97, 98, 99, 104, 110, 111, 114, 115, 116, 126, 130, 136, 139, 140, 142, 146, 149, 156, 159, 160, 162, 163, 164, 167, 168, 171, 177, 180]	0.7147147147147147	0	0.3739376770538243	0	0.5966633954857704	0	476	666	132	353
IQGAP2	ENSG00000145703.16	chr5	+	76609134	76609230	TSS	True	1.3689098289139196e-23	6.917837122000695e-26	[0, 1, 2, 3, 5, 7, 8, 9, 10, 11, 12, 13, 14, 15, 16, 17, 19, 21, 22, 23, 24, 25, 26, 27, 28, 29, 30, 31, 32, 33, 34, 35, 36, 37, 38, 39, 40, 41, 42, 43, 44, 45, 46, 47, 48, 49, 50, 51, 52, 53, 54, 55, 56, 57, 58, 59, 60, 61, 62, 63, 64, 65, 66, 67, 68, 69, 70, 71, 72, 73, 74, 75, 76, 77, 78, 79, 80, 81, 82, 83, 84, 85, 86, 87, 88, 89, 90, 91, 92, 93, 94, 95, 97, 98, 99, 100, 101, 102, 103, 105, 1…	[128, 117, 118, 119, 121, 125, 127]	0.0	0	0.2744360902255639	0	0.1173633440514469	0	0	356	73	266
YTHDF3	ENSG00000185728.17	chr8	+	63168625	63168901	TSS	True	2.2631474851541256e-23	1.1550137270375303e-25	[1, 2, 6, 8, 13, 17, 20, 21, 22, 24, 25, 27, 28, 29, 30, 31, 32, 33, 40, 45, 49, 50, 51, 52, 53, 54, 55, 56, 57, 58, 59, 60, 61, 62, 63, 64, 65, 66, 67, 68, 69, 70, 81, 82, 83, 84, 85, 86, 87, 88, 89, 90, 91, 92, 93]	[0, 3, 4, 5, 7, 9, 10, 11, 12, 14, 15, 16, 18, 19, 23, 26, 34, 35, 36, 37, 38, 39, 41, 42, 43, 44, 46, 47, 48, 71, 72, 73, 74, 75, 76, 77, 78, 79, 80]	0.8723303274798292	0	0.7177914110429447	0	0.8233387358184765	0	1838	2107	702	978
SPECC1L	ENSG00000100014.20	chr22	+	24323961	24324427	TSS	True	6.653397241806899e-23	3.428899809397131e-25	[1, 2, 3, 4, 5, 6, 7, 9, 10, 11, 12, 13, 14, 15, 16, 17, 18, 19, 20, 21, 23, 24, 25, 26, 27, 28, 29, 30, 31, 32, 34, 35, 36, 37, 38, 39, 40, 41, 42, 43, 44, 45, 46, 47, 48, 49, 50, 51, 55, 56, 57, 58, 59, 60, 61, 62, 63, 64, 65, 66, 67, 68, 69, 70, 71, 72, 73, 75, 76, 77, 78, 79, 80, 81, 82, 83, 84, 85, 86, 87, 88, 89, 90, 91, 92, 93, 94, 95, 96, 97, 98, 99, 100, 101, 102, 103, 104, 105, 106, 107…	[128, 129, 130, 131, 132, 133, 134, 135, 136, 137, 138, 139, 140, 141, 217, 218, 219, 114, 117, 118, 119, 120, 121, 122, 123, 124, 125, 126, 127]	0.3423517169614984	0	0.0996309963099631	0	0.2548236859614105	0	329	961	54	542
BAIAP3	ENSG00000007516.14	chr16	+	1343392	1343513	TSS	True	8.19819031853655e-23	4.266045197277099e-25	[0, 1, 2, 3, 4, 5, 18, 19, 20, 21, 22, 23, 24, 25, 26, 27, 28, 29, 30, 31, 32, 33, 34, 35, 36, 37, 38, 39, 40, 41, 42, 43, 44, 45, 46, 47, 48, 49, 50, 51, 52, 53, 54, 55, 56, 57, 58, 59, 60, 61, 62, 63, 64, 65, 66, 67, 68, 69, 74]	[70, 6, 7, 8, 9, 10, 11, 12, 13, 14, 15, 16, 17, 72, 73, 71]	0.7307692307692307	0	0.0988593155893536	0	0.2031746031746031	0	38	52	26	263
TMOD3	ENSG00000138594.14	chr15	+	51869263	51869373	TSS	True	1.0222412496760446e-22	5.370525928949499e-25	[0, 1, 2, 4, 5, 6, 7, 8, 9, 11, 12, 13, 14, 15, 16, 17, 18, 20, 21, 22, 23, 24, 25, 26, 27, 28, 29, 30, 32, 33, 34, 35, 36, 37, 38, 39, 40, 42, 43, 44, 45, 46, 47, 48, 49, 50, 51, 52, 53, 54, 55, 56, 57, 58, 59, 61, 62, 63, 64, 66, 67, 68, 69, 70, 71, 73, 74, 75, 76, 77, 78, 79, 80, 81, 82, 83, 84, 85, 87, 88, 89, 90, 91, 92, 93, 95, 96, 98, 99, 100, 111, 112, 113, 114, 115, 116, 117, 118, 119, 1…	[166, 167, 168, 169, 170, 171, 172, 173, 174, 175, 176, 177, 178, 179, 180, 181, 182, 183, 101, 102, 103, 104, 105, 106, 107, 108, 109, 110]	0.1027568922305764	0	0.2588235294117647	0	0.1604109047807191	0	164	1596	242	935
SPTBN1	ENSG00000115306.16	chr2	+	54668350	54669674	PAS	True	1.0257158036764012e-22	5.4470072983932645e-25	[1, 2, 3, 4, 5, 6, 7, 9, 11, 15, 17, 19, 21, 29, 31, 38, 39, 40, 46, 47, 50, 52, 54, 59, 61, 62, 64, 67, 69, 73, 75, 76, 79, 81, 82, 83, 86, 87, 88, 92, 93, 94, 97, 98, 101, 102, 103, 105, 106, 108, 110, 111, 114, 115, 117, 119, 120, 121, 122, 124, 125, 127, 128, 129, 131, 133, 135, 138, 139, 141, 144, 146, 149, 150, 153, 155, 157, 158, 163, 165, 167, 172, 175, 179, 180, 181, 184, 187, 193, 194, …	[0, 8, 10, 12, 13, 14, 16, 18, 20, 22, 23, 24, 25, 26, 27, 28, 30, 32, 33, 34, 35, 36, 37, 41, 42, 43, 44, 45, 48, 49, 51, 53, 55, 56, 57, 58, 60, 63, 65, 66, 68, 70, 71, 72, 74, 77, 78, 80, 84, 85, 89, 90, 91, 95, 96, 99, 100, 104, 107, 109, 112, 113, 116, 118, 123, 126, 130, 132, 134, 136, 137, 140, 142, 143, 145, 147, 148, 151, 152, 154, 156, 159, 160, 161, 162, 164, 166, 168, 169, 170, 171, 1…	0.6436781609195402	0	0.7242228961334344	0	0.6686446154750014	0	7560	11745	3821	5276
TACC1	ENSG00000147526.20	chr8	+	38787235	38787743	TSS	True	1.0257158036764012e-22	5.491423546151051e-25	[1, 2, 3, 4, 5, 6, 7, 8, 9, 10, 11, 12, 13, 14, 15, 16, 17, 18, 19, 20, 21, 22, 23, 24, 25, 26, 27, 29, 30, 31, 32, 33, 34, 35, 36, 37, 38, 39, 40, 41, 42, 43, 44, 45, 46, 50, 51, 52, 55, 57, 60, 63, 64, 65, 66, 67, 68, 69, 70, 71, 72, 73, 74, 75, 76, 77, 78, 79, 81, 82, 84, 85, 86, 87, 91, 96, 98, 103, 104, 105, 106, 107, 108, 109, 110]	[47, 48, 49, 53, 54, 56, 58, 59, 61, 62, 88, 89, 90, 92, 93, 94, 95, 97, 99, 100, 101, 102]	0.2563510392609699	0	0.6268656716417911	0	0.41796875	0	111	433	210	335
ENTPD5	ENSG00000187097.13	chr14	-	74019249	74019297	TSS	True	1.3948333441090225e-22	7.537376221543803e-25	[1, 2, 5, 7, 9, 11, 12, 14, 15, 16, 17, 19, 23, 24, 27, 28, 30, 31, 33, 34, 35, 36, 37, 38, 40, 41, 42, 43, 45, 48, 49, 50, 51, 52, 54, 55, 56, 58, 59, 60, 63, 64, 65, 67, 68, 69, 70, 71, 73, 74, 77, 79, 81, 82, 83, 84, 85, 86, 87, 88, 89, 91, 92, 93, 94, 97, 99, 100, 101, 103, 104, 105, 106, 108, 109, 110, 111, 112, 113, 116, 118, 119, 120, 122, 123, 124, 126, 127, 128, 130, 131, 132, 134, 135, …	[0, 3, 4, 6, 8, 10, 13, 18, 20, 21, 22, 25, 26, 29, 32, 39, 44, 46, 47, 53, 57, 61, 62, 66, 72, 75, 76, 78, 80, 90, 95, 96, 98, 102, 107, 114, 115, 117, 121, 125, 129, 133, 136, 139, 143, 147, 148, 149, 151, 155, 157, 161, 165, 173, 176, 177, 181, 182, 190, 193, 199, 200, 201, 202, 203, 205, 206, 207, 208, 209, 211, 212, 214, 215, 217, 220, 221, 223, 227, 228, 231, 232, 233, 234, 236, 238, 239, 2…	0.1721721721721721	0	0.430952380952381	0	0.2487667371388301	0	172	999	181	420
ALAS1	ENSG00000023330.15	chr3	+	52198255	52199209	ES	False	1.6659451363215061e-22	9.085761025670175e-25	[0, 2, 4, 5, 7, 9, 13, 16, 18, 21, 22, 24, 25, 26, 27, 30, 36, 37, 40, 43, 47, 48, 53, 57, 60, 61, 62]	[32, 1, 41, 10, 46, 15, 17, 19, 51, 54, 56, 58, 59, 28, 29]	0.1137724550898203	0	0.4235537190082644	0	0.3440860215053763	0	38	334	410	968
ACADVL	ENSG00000072778.20	chr17	+	7222081	7222176	IR	False	2.7290345039596913e-22	1.5020203914518464e-24	[0, 1, 512, 513, 4, 518, 9, 10, 14, 16, 29, 30, 31, 546, 549, 40, 557, 46, 47, 560, 49, 561, 56, 569, 60, 64, 69, 71, 72, 74, 587, 76, 77, 79, 591, 81, 592, 596, 91, 93, 605, 96, 100, 613, 103, 104, 625, 114, 117, 633, 636, 637, 638, 129, 641, 131, 645, 646, 137, 140, 652, 655, 659, 150, 662, 663, 664, 158, 672, 674, 675, 676, 681, 171, 683, 686, 690, 181, 698, 187, 188, 701, 191, 703, 705, 195, …	[2, 3, 5, 6, 7, 8, 11, 12, 13, 15, 17, 18, 19, 20, 21, 22, 23, 24, 25, 26, 27, 28, 32, 33, 34, 36, 37, 38, 39, 41, 42, 43, 44, 45, 48, 50, 51, 52, 53, 54, 55, 57, 58, 59, 61, 62, 63, 65, 66, 67, 68, 70, 73, 75, 78, 80, 82, 83, 84, 85, 86, 87, 88, 89, 90, 92, 94, 95, 97, 98, 99, 101, 102, 105, 106, 107, 108, 109, 110, 111, 112, 113, 115, 116, 118, 119, 120, 121, 122, 123, 124, 125, 126, 127, 128, …	0.4255838271174625	0	0.2637283236994219	0	0.3729132377145544	0	1221	2869	365	1384
ITGA6	ENSG00000091409.15	chr2	+	172498100	172504090	ES	False	7.757849383627235e-22	4.3086224436236526e-24	[1, 3, 5, 133, 134, 9, 11, 12, 13, 15, 16, 17, 19, 22, 23, 24, 26, 27, 29, 32, 34, 35, 36, 39, 41, 45, 48, 51, 55, 57, 60, 65, 66, 72, 73, 74, 75, 77, 82, 86, 93, 94, 96, 101, 106, 109, 110, 116, 121, 122, 125, 126, 127]	[0, 129, 2, 128, 4, 130, 8, 14, 18, 20, 21, 28, 31, 33, 37, 40, 42, 44, 47, 49, 50, 52, 53, 56, 58, 59, 61, 62, 63, 64, 67, 68, 69, 70, 71, 78, 79, 80, 81, 83, 87, 88, 91, 95, 98, 99, 100, 103, 104, 105, 107, 108, 112, 114, 115, 117, 118, 120]	0.462671905697446	0	0.6905537459283387	0	0.5709128416709645	0	471	1018	636	921
ADGRG6	ENSG00000112414.15	chr6	+	142301966	142302331	TSS	True	8.970203826342991e-22	5.026832925800135e-24	[0, 1, 2, 3, 4, 6, 13, 15, 54, 89, 90, 91, 92, 93, 94, 95, 96, 97, 98, 99, 100, 101, 102, 103, 104, 105, 106, 107, 108, 109, 110, 111, 112, 113, 114, 115, 116, 117, 118, 119, 120, 121, 122, 123, 124, 125, 126, 127, 128, 129, 130, 131, 132, 133, 134, 135, 136, 137, 138, 139, 140, 141, 142, 143, 144, 145, 146, 147, 148, 149, 150, 151, 152, 153, 154, 155, 156, 157, 158, 159, 160, 161, 162, 163, 164,…	[5, 7, 8, 9, 10, 11, 12, 14, 16, 17, 18, 19, 20, 21, 22, 23, 24, 25, 26, 27, 28, 29, 30, 31, 32, 33, 34, 35, 36, 37, 38, 39, 40, 41, 42, 43, 44, 45, 46, 47, 48, 49, 50, 51, 52, 53, 55, 56, 57, 58, 59, 60, 61, 62, 63, 64, 65, 66, 67, 68, 69, 70, 71, 72, 73, 74, 75, 76, 77, 78, 79, 80, 81, 82, 83, 84, 85, 86, 87, 88, 207, 208, 209, 210, 211, 212, 213, 214, 215, 216, 217, 218, 219, 221, 222, 223, 22…	0.4779456193353474	0	0.7262773722627737	0	0.5397185655923741	0	791	1655	398	548
TMOD3	ENSG00000138594.14	chr15	+	51829671	51829836	TSS	True	1.3573843089028113e-21	7.67459356079344e-24	[0, 3, 10, 22, 31, 40, 41, 60, 65, 67, 72, 86, 94, 96, 97, 98, 99, 100, 101, 102, 103, 104, 105, 106, 107, 108, 109, 110, 111, 112, 113, 114, 115, 116, 117, 118, 119, 120, 121, 122, 123, 124, 152, 164, 165, 166, 167, 168, 169, 170, 171, 172, 173, 174, 175, 176, 177, 178, 179, 180, 181, 182, 183, 184, 185, 186, 187, 188, 189]	[1, 2, 4, 5, 6, 7, 8, 9, 11, 12, 13, 14, 15, 16, 17, 18, 19, 20, 21, 23, 24, 25, 26, 27, 28, 29, 30, 32, 33, 34, 35, 36, 37, 38, 39, 42, 43, 44, 45, 46, 47, 48, 49, 50, 51, 52, 53, 54, 55, 56, 57, 58, 59, 61, 62, 63, 64, 66, 68, 69, 70, 71, 73, 74, 75, 76, 77, 78, 79, 80, 81, 82, 83, 84, 85, 87, 88, 89, 90, 91, 92, 93, 95, 125, 126, 127, 128, 129, 130, 131, 132, 133, 134, 135, 136, 137, 138, 139,…	0.8409937888198757	0	0.6691489361702128	0	0.7776470588235294	0	1354	1610	629	940
TXNRD1	ENSG00000198431.16	chr12	+	104287346	104311289	ES	False	2.033889301894265e-21	1.1601289923743931e-23	[263, 15, 405, 156, 37, 431, 65, 452, 463, 211, 467, 213, 471, 218, 474, 478, 232, 236, 239, 245, 253, 127]	[8, 27, 31, 53, 68, 72, 78, 79, 81, 84, 93, 94, 97, 101, 103, 112, 113, 128, 133, 138, 140, 145, 151, 152, 155, 159, 165, 170, 173, 186, 189, 191, 193, 196, 200, 204, 205, 207, 208, 209, 210, 217, 219, 220, 224, 227, 229, 233, 242, 243, 244, 246, 249, 252, 256, 257, 258, 259, 260, 264, 265, 266, 267, 270, 273, 404, 412, 420, 429, 444, 445, 449, 464, 466, 468, 473, 475, 479, 480, 481, 482]	0.8670634920634921	0	0.7291857273559011	0	0.825352892333241	0	2185	2520	797	1093
ECE1	ENSG00000117298.16	chr1	-	21345375	21345504	TSS	True	2.254330207076405e-21	1.2971478725797385e-23	[1, 3, 5, 7, 8, 11, 12, 15, 17, 18, 21, 22, 23, 25, 26, 27, 30, 36, 39, 40, 42, 43, 45, 46, 47, 53, 54, 55, 62, 68, 70, 73, 75, 77, 82, 93, 95, 97, 99, 101, 104, 105, 108, 109, 114, 118, 119, 122, 123, 124, 125, 127, 132, 134, 135, 138, 142, 143, 149, 155, 156, 159, 170, 172, 175, 178, 180, 182, 186, 187, 188, 190, 195, 198, 202, 204, 206]	[0, 2, 4, 6, 9, 10, 13, 14, 16, 19, 20, 24, 28, 29, 31, 32, 33, 34, 35, 37, 38, 41, 44, 48, 49, 50, 51, 52, 56, 57, 58, 59, 60, 61, 63, 64, 65, 66, 67, 69, 71, 72, 74, 76, 78, 79, 80, 81, 83, 84, 85, 86, 87, 88, 89, 90, 91, 92, 94, 96, 98, 100, 102, 103, 106, 107, 110, 111, 112, 113, 115, 116, 117, 120, 121, 126, 128, 129, 130, 131, 133, 136, 137, 139, 140, 141, 144, 145, 146, 147, 148, 150, 151,…	0.7308461025982678	0	0.8769544527532291	0	0.8031628532974427	0	1097	1501	1290	1471
PFKFB3	ENSG00000170525.21	chr10	+	6202931	6203336	TSS	True	4.8466315341748486e-21	2.813015400601834e-23	[0, 1, 2, 3, 4, 5, 6, 7, 8, 9, 10, 11, 12, 13, 14, 15, 16, 17, 18, 19, 20, 21, 22, 23, 27, 28, 29, 34, 39, 50, 53, 56, 63, 68, 75, 78, 80, 93, 94, 95, 96, 97, 98, 99, 100, 101, 102, 103, 104, 105, 106, 107, 108, 109, 110, 111, 112, 113, 114, 115, 116, 117, 118, 119, 120, 121, 122, 123, 124, 125, 126, 127, 128, 129, 130, 131, 132, 149, 150, 151, 152, 153, 154, 155, 156, 157, 158]	[133, 134, 135, 136, 137, 138, 139, 140, 141, 142, 143, 144, 145, 146, 147, 148, 30, 31, 32, 33, 35, 36, 37, 38, 40, 41, 42, 43, 44, 45, 46, 47, 48, 49, 51, 52, 54, 55, 57, 58, 59, 60, 61, 62, 64, 65, 66, 67, 69, 70, 71, 72, 73, 74, 76, 77, 79, 81, 82, 83, 84, 85, 86, 87, 88, 89, 90, 91, 92]	0.7622377622377622	0	0.535	0	0.6899841017488076	0	981	1287	321	600
TTC17	ENSG00000052841.15	chr11	+	43445930	43446717	PAS	True	1.2409384520002979e-20	7.264575146804506e-23	[0, 2, 4, 8, 9, 11, 13, 14, 15, 17, 19, 20, 22, 23, 26, 29, 30, 31, 32, 33, 34, 35, 36, 37, 38, 40, 41, 42, 43, 44, 45, 46, 47, 48, 49, 51, 52, 53, 54, 57, 58, 59, 60, 61, 62, 63, 65, 67, 68, 72, 74, 75, 77, 79, 83, 84, 85, 87, 104, 106, 110, 112]	[1, 3, 5, 6, 7, 10, 12, 16, 18, 21, 24, 25, 27, 28, 39, 50, 55, 56, 64, 66, 71, 73, 76, 78, 80, 81, 82, 86, 88, 89, 90, 91, 92, 93, 94, 95, 96, 97, 98, 99, 100, 101, 102, 103, 105, 107, 108, 109, 111]	0.4419410745233968	0	0.7431578947368421	0	0.5779467680608364	0	255	577	353	475
ITPR2	ENSG00000123104.12	chr12	-	26832689	26833195	TSS	True	1.9717757604036222e-20	1.1641626124668637e-22	[0, 1, 2, 3, 4, 5, 6, 7, 8, 9, 10, 11, 12, 13, 14, 15, 16, 17, 18, 19, 21, 22, 23, 24, 25, 26, 27, 28, 29, 30, 31, 32, 34, 35, 36, 37, 38, 39, 40, 41, 42, 43, 44, 45, 46, 47, 48, 49, 50, 51, 53, 54, 55, 56, 57, 58, 59, 60, 61, 62, 64, 65, 66, 67, 68, 69, 70, 71, 72, 73, 74, 75, 76, 77, 78, 79, 80, 81, 82, 83, 84, 85, 86, 87, 89, 90, 91, 92, 93, 94, 95, 96, 97, 98, 99, 101, 102, 103, 104, 105, 107…	[20, 33, 52, 63, 88, 100, 106, 148, 152, 153, 157, 160, 163, 164, 165, 168, 169, 182, 183, 185, 191, 195, 197, 199, 200, 210, 214, 215, 216, 218, 219, 220, 221, 223, 224, 225, 226, 227, 228, 229, 230, 233, 235, 236, 237, 238, 239, 241, 245, 250, 251, 258, 268, 271, 272, 273, 276, 279, 281, 283, 285, 290, 297, 299, 300, 301, 302, 303, 304, 307, 310, 311, 312, 313, 315, 318, 319, 320, 321, 322, 323…	0.1596958174904943	0	0.4337349397590361	0	0.2408563782337199	0	126	789	144	332
UBE2Z	ENSG00000159202.18	chr17	+	48915988	48916187	TSS	True	2.5729476394326282e-20	1.5319762288225895e-22	[0, 1, 2, 3, 5, 6, 7, 8, 9, 10, 11, 12, 13, 14, 18, 19, 20, 21, 22, 23, 24, 25, 26, 27, 28, 29, 30, 31, 32, 33, 34, 35, 37, 38, 39, 40, 41, 42, 43, 44, 45, 48]	[36, 46, 47]	0.0354223433242506	0	0.3387978142076502	0	0.1363636363636363	0	13	367	62	183
SLC5A6	ENSG00000138074.15	chr2	-	27211766	27211796	TSS	False	3.1782560478577796e-20	1.9082894313165893e-22	[2, 4, 5, 6, 7, 8, 9, 11, 13, 14, 16, 17, 18, 19, 20, 21, 22, 23, 25, 26, 27, 29, 30, 31, 33, 34, 36, 37, 38, 40, 41, 42, 44, 46, 48, 49, 51, 52, 53, 54, 55, 58, 61, 62, 63, 64, 65, 68, 69, 70, 71, 72, 73, 74, 75, 77, 81, 83, 87, 89, 90, 91, 92, 93, 95, 98, 102, 103, 104, 106, 109, 111]	[0, 1, 3, 10, 12, 15, 24, 28, 32, 35, 39, 43, 45, 47, 50, 56, 57, 59, 60, 66, 67, 76, 78, 79, 80, 82, 84, 85, 86, 88, 94, 96, 97, 99, 100, 101, 105, 107, 108, 110, 112]	0.2264150943396226	0	0.6103896103896104	0	0.4153354632587859	0	72	318	188	308
MYO18A	ENSG00000196535.17	chr17	-	29140339	29140389	TSS	True	3.1842307540168643e-20	1.927809072530975e-22	[0, 1, 2, 5, 6, 7, 8, 9, 12, 13, 14, 15, 16, 17, 18, 19, 20, 21, 22, 23, 24, 25, 26, 27, 28, 29, 30, 31, 32, 33, 34, 35, 36, 37, 38, 39, 40, 41, 42, 43, 44, 45, 46, 47, 48, 49, 50, 51, 52, 53, 54, 56, 57, 58, 59, 60, 61, 62, 63, 64, 65, 66, 67, 68, 70, 71, 72, 73, 74, 76, 77, 78, 79, 81, 82, 83, 84, 86, 88, 89, 90, 91, 93, 95, 96, 97, 98, 99, 100, 101, 102, 103, 104, 105, 106, 108, 109, 110, 111,…	[3, 4, 10, 11, 55, 69, 75, 80, 85, 87, 92, 94, 107, 117, 118, 119, 120, 135, 143, 146, 159, 168, 179, 183, 190, 193, 199, 204, 211, 221, 223, 230, 233, 238, 239, 240, 242, 243, 246, 248, 249, 250, 252, 253, 254, 255, 258, 262, 264, 265, 266, 269, 270, 271, 272, 273, 281, 282, 284, 285, 289, 291, 294, 295, 298, 299, 300, 305, 308, 311, 312, 317, 320, 323, 325, 328, 329, 330, 332, 337, 339, 342, 34…	0.1148225469728601	0	0.3970588235294117	0	0.2446448703494926	0	55	479	162	408
SRSF5	ENSG00000100650.16	chr14	+	69767987	69768137	IR	False	3.839252889912038e-20	2.3435847721868742e-22	[98, 99, 73, 74, 75]	[4, 7, 14, 16, 17, 22, 25, 26, 33, 35, 41, 48, 54, 56, 59, 60, 65, 67, 68, 69, 71, 76, 78, 79, 86, 88, 90, 94]	0.9801324503311258	0	0.4579439252336448	0	0.7635658914728682	0	148	151	49	107
SULF2	ENSG00000196562.14	chr20	-	47785342	47785481	TSS	False	3.902143920182946e-20	2.401499560604936e-22	[0, 4, 6, 7, 8, 10, 12, 13, 15, 17, 18, 20, 21, 23, 26, 28, 29, 30, 31, 32, 33, 34, 37, 38, 39, 40, 41, 42, 43, 44, 46, 49, 50, 51, 52, 54, 55, 58, 59, 60, 61, 62, 63, 64, 66, 67, 68, 69, 70, 71, 72, 73, 75, 76, 77, 78, 79, 81, 82, 83, 84, 85, 86, 87, 88, 89, 90, 91, 92, 93, 94, 95, 96, 97, 99, 100, 101]	[1, 2, 3, 5, 9, 11, 14, 16, 19, 22, 24, 25, 27, 35, 36, 45, 47, 48, 53, 56, 57, 65, 74, 80, 98, 102]	0.6095890410958904	0	0.1976284584980237	0	0.418348623853211	0	178	292	50	253
ITIH1	ENSG00000055957.11	chr3	+	52777594	52777732	TSS	True	4.4271752893948574e-20	2.746771419418404e-22	[0, 42, 62, 95, 114, 141, 142, 143, 144, 145, 146, 147, 148, 149, 150, 151, 152, 153, 154, 155, 156, 157, 158, 159, 160, 161, 162, 163, 164, 165, 166, 167, 168, 169, 170, 171, 172, 173, 174, 175, 176, 177, 178, 179, 180, 181, 182, 183, 184, 185, 186, 187, 188, 189, 190, 191, 192, 193, 194, 195, 196, 197, 198, 199, 200, 201, 202, 203, 204, 205, 206, 207, 208, 209, 210, 211, 212, 213, 214, 215, 216…	[1, 2, 3, 4, 5, 6, 7, 8, 9, 10, 11, 12, 13, 14, 15, 16, 17, 18, 19, 20, 21, 22, 23, 24, 25, 26, 27, 28, 29, 30, 31, 32, 33, 34, 35, 36, 37, 38, 39, 40, 41, 43, 44, 45, 46, 47, 48, 49, 50, 51, 52, 53, 54, 55, 56, 57, 58, 59, 60, 61, 63, 64, 65, 66, 67, 68, 69, 70, 71, 72, 73, 74, 75, 76, 77, 78, 79, 80, 81, 82, 83, 84, 85, 86, 87, 88, 89, 90, 91, 92, 93, 94, 96, 97, 98, 99, 100, 101, 102, 103, 104…	0.6063404124345952	0	0.7606084867894315	0	0.6491774121831926	0	1970	3249	950	1249
ADGRL2	ENSG00000117114.20	chr1	+	81952142	81955876	ES	False	4.739516355055579e-20	2.9642727128087032e-22	[0, 1, 2, 4, 5, 6, 7, 9, 10, 11, 13, 14, 15, 16, 17, 18, 19, 20, 22, 23, 26, 27, 28, 29, 30, 32, 33, 36, 37, 38, 40, 41, 43, 44, 45, 47, 48, 50, 51, 52, 53, 54, 55, 56, 58, 62, 63, 64, 65, 66, 67, 68, 69, 70, 71, 72, 73, 74, 75, 76, 78, 79, 80, 81, 82, 83, 85, 88, 89, 90, 92, 93, 94, 95, 96, 97, 98, 99, 100, 101, 103, 105, 106, 107, 108, 109, 110, 111, 112, 113, 114, 117, 118, 120, 121, 122, 123,…	[129, 258, 3, 261, 8, 265, 266, 267, 12, 268, 269, 270, 271, 273, 274, 141, 276, 21, 277, 278, 24, 279, 280, 282, 148, 149, 156, 31, 287, 289, 34, 35, 163, 293, 166, 39, 42, 171, 172, 173, 137, 57, 187, 60, 61, 194, 199, 200, 202, 203, 77, 206, 208, 211, 84, 86, 87, 91, 227, 229, 102, 230, 104, 232, 233, 235, 236, 237, 243, 116, 244, 119, 250, 251, 254, 127]	0.1434977578475336	0	0.4038461538461538	0	0.2109634551495016	0	128	892	126	312
FLNA	ENSG00000196924.19	chrX	-	154374505	154374633	TSS	False	5.343566397764308e-20	3.368804994087375e-22	[1, 2, 3, 4, 5, 7, 8, 9, 10, 11, 12, 13, 14, 15, 17, 19, 20, 24, 25, 26, 27, 28, 29, 31, 33, 34, 35, 36, 38, 39, 40, 41, 42, 44, 45, 46, 47, 48, 49, 50, 51, 52, 53, 54, 55, 56, 57, 58, 59, 60, 61, 62, 64, 65, 66, 67, 68, 69, 70, 71, 72, 73, 74, 75, 76, 77, 78, 79, 80, 81, 82, 83, 84, 85, 86, 87, 88, 89, 90, 91, 92, 93, 95, 96, 97, 98, 99, 100, 101, 105, 106, 107, 108, 109, 110, 112, 113, 114, 115…	[0, 2048, 2049, 2053, 6, 2056, 16, 2065, 18, 21, 22, 23, 2069, 2070, 2072, 2076, 2077, 30, 32, 37, 2087, 2088, 2089, 2090, 43, 2091, 2092, 2093, 2094, 2098, 2099, 2101, 2105, 2107, 2108, 2109, 63, 2117, 2128, 2131, 2134, 2135, 2141, 94, 2142, 2143, 2145, 2146, 2149, 102, 103, 104, 2152, 2155, 111, 2165, 119, 2168, 2169, 122, 123, 125, 2174, 129, 130, 2177, 2180, 133, 134, 2185, 138, 139, 2186, 21…	0.2419654714475431	0	0.3109965635738831	0	0.265439672801636	0	2733	11295	1810	5820
FAM83G	ENSG00000188522.15	chr17	-	19003519	19004167	TSS	False	7.149118348245116e-20	4.542870160247822e-22	[0, 2, 3, 4, 5, 6, 7, 9, 12, 14, 16, 19, 20, 22, 23, 24, 26, 28, 29, 33, 35, 38, 39, 41, 45, 46, 47, 49, 50, 52, 53, 55, 56, 57, 58, 60, 61, 65, 66, 67, 69, 70, 71, 73, 77, 82, 83, 84, 85, 88, 89, 90, 91, 95, 96, 97, 98, 99, 100, 103, 105, 110, 111, 112, 115, 116, 118, 120, 121, 122, 123, 124, 128, 129, 131, 132, 136, 138, 139, 140, 142, 143, 144, 145, 149, 150, 151, 152, 153, 154, 155, 156, 159,…	[1, 8, 10, 11, 13, 15, 17, 18, 21, 25, 27, 30, 31, 32, 34, 36, 37, 40, 42, 43, 44, 48, 51, 54, 59, 62, 63, 64, 68, 72, 74, 75, 76, 78, 79, 80, 81, 86, 87, 92, 93, 94, 101, 102, 104, 106, 107, 108, 109, 113, 114, 117, 119, 125, 126, 127, 130, 133, 134, 135, 137, 141, 146, 147, 148, 157, 158, 160, 161, 162, 165, 167, 171, 181, 182, 188, 190, 191, 193, 195, 196, 200, 205, 216, 217]	0.5483535528596187	0	0.3882618510158013	0	0.4978642619838633	0	1582	2885	516	1329
FNDC3A	ENSG00000102531.16	chr13	+	49110355	49110406	TSS	False	9.497735754398352e-20	6.082808849009254e-22	[0, 1, 2, 3, 4, 5, 8, 9, 10, 11, 12, 13, 14, 15, 16, 17, 19, 20, 21, 22, 23, 24, 25, 26, 27, 28, 29, 30, 31, 32, 33, 34, 35, 36, 37, 38, 39, 40, 41, 42, 43, 45, 46, 47, 48, 49, 50, 51, 54, 55, 56, 57, 58, 59, 61, 62, 63, 64, 65, 66, 67, 68, 69, 70, 71, 72, 73, 74, 75, 76, 104, 105, 106, 107, 108, 109, 110, 111, 112, 113, 114, 115, 116, 117, 118, 119, 120, 121, 122, 123, 124, 125, 126, 127, 128, 1…	[165, 166, 167, 168, 169, 170, 171, 172, 173, 77, 78, 79, 80, 81, 82, 83, 84, 85, 86, 87, 88, 89, 90, 91, 92, 93, 94, 95, 96, 97, 98, 99, 100, 101, 102, 103]	0.4289911851126347	0	0.1706783369803063	0	0.3491204330175913	0	438	1021	78	457
TNIP1	ENSG00000145901.16	chr5	-	151087084	151087162	TSS	True	1.1409167073573122e-19	7.36406760978151e-22	[0, 1, 2, 4, 5, 7, 8, 9, 10, 11, 12, 15, 16, 17, 18, 20, 21, 22, 23, 24, 25, 26, 27, 28, 29, 30, 31, 33, 34, 35, 37, 38, 39, 40, 42, 43, 44, 45, 47, 48, 49, 50, 51, 52, 53, 54, 56, 57, 58, 59, 60, 61, 62, 63, 64, 65, 66, 67, 68, 69, 70, 71, 72, 73, 74, 76, 80, 82, 83, 84, 85, 86, 87, 88, 89, 90, 91, 93, 94, 96, 97, 98, 99, 100, 101, 102, 103, 104, 105, 106, 108, 109, 110, 111, 112, 113, 115, 116,…	[128, 3, 6, 134, 135, 13, 14, 141, 19, 154, 32, 36, 166, 41, 46, 180, 55, 195, 200, 201, 75, 77, 78, 79, 205, 81, 92, 95, 107, 114, 120, 123]	0.1828054298642533	0	0.0552813425468904	0	0.1427241700279242	0	404	2210	56	1013
STAT4	ENSG00000138378.19	chr2	-	191150946	191151042	TSS	True	1.915903291406088e-19	1.2462094860541952e-21	[0, 1, 2, 3, 4, 5, 6, 7, 8, 9, 10, 12, 13, 14, 15, 17, 18, 19, 20, 22, 23, 24, 25, 26, 27, 28, 29, 30, 31, 33, 34, 35, 36, 37, 38, 40, 41, 42, 43, 44, 45, 46, 47, 48, 49, 50, 51, 53, 54, 55, 57, 58, 59, 60, 61, 62, 63, 64, 65, 66, 67, 68, 69, 70, 71, 72, 73, 74, 75, 76, 77, 78, 79, 80, 81, 82, 83, 84, 86, 87, 88, 89, 91, 92, 93, 98, 99, 100, 101, 105]	[32, 96, 97, 102, 39, 103, 104, 106, 11, 16, 52, 21, 85, 56, 90, 94, 95]	0.123076923076923	0	0.8088235294117647	0	0.3585858585858585	0	16	130	55	68
CLIP1	ENSG00000130779.21	chr12	-	122422520	122422609	TSS	True	2.2984957527685845e-19	1.5148767267577529e-21	[3, 4, 6, 8, 10, 11, 12, 13, 14, 16, 18, 19, 20, 23, 24, 26, 27, 28, 30, 31, 33, 34, 37, 38, 39, 40, 44, 45, 46, 47, 51, 54, 57, 58, 59, 61, 62, 63, 64, 65, 69, 70, 73, 74, 76, 77, 79, 80, 81, 82, 86, 88, 89, 93, 94, 95, 99, 101, 102, 106, 107, 113, 114, 117, 119, 122, 123, 124, 125, 126, 127, 129, 131, 133, 134, 136, 137, 138, 139, 146, 147, 149, 150, 151, 152, 155, 156, 158, 164, 165, 166, 168,…	[0, 1, 2, 5, 7, 9, 15, 17, 21, 22, 25, 29, 32, 35, 36, 41, 42, 43, 48, 49, 50, 52, 53, 55, 56, 60, 66, 67, 68, 71, 72, 75, 78, 83, 84, 85, 87, 90, 91, 92, 96, 97, 98, 100, 103, 104, 105, 108, 109, 110, 111, 112, 115, 116, 118, 120, 121, 128, 130, 132, 135, 140, 141, 142, 143, 144, 145, 148, 153, 154, 157, 159, 160, 161, 162, 163, 167, 171, 174, 175, 176, 179, 182, 184, 185, 190, 191, 194, 195, 19…	0.5921658986175116	0	0.3231707317073171	0	0.4948529411764706	0	514	868	159	492
FLNB	ENSG00000136068.15	chr3	+	58008421	58008856	TSS	True	2.2984957527685845e-19	1.5180698457192693e-21	[5, 16, 18, 32, 71, 86, 96, 103, 104, 119, 162, 163, 183, 202, 204, 220, 222, 225, 233, 246, 251, 265, 266, 267, 268, 269, 270, 271, 272, 273, 274, 275, 276, 277, 278, 279, 280, 281, 282, 283, 284, 285, 286, 287, 288, 289, 290, 291, 292, 293, 294, 295, 296, 297, 298, 299, 300, 301, 302, 303, 304, 305, 306, 307, 308, 309, 310, 311, 312, 313, 314, 315, 316, 317, 318, 319, 320, 321, 322, 323, 324, 3…	[0, 1, 2, 3, 4, 6, 7, 8, 9, 10, 11, 12, 13, 14, 15, 17, 19, 20, 21, 22, 23, 24, 25, 26, 27, 28, 29, 30, 31, 33, 34, 35, 36, 37, 38, 39, 40, 41, 42, 43, 44, 45, 46, 47, 48, 49, 50, 51, 52, 53, 54, 55, 56, 57, 58, 59, 60, 61, 62, 63, 64, 65, 66, 67, 68, 69, 70, 72, 73, 74, 75, 76, 77, 78, 79, 80, 81, 82, 83, 84, 85, 87, 88, 89, 90, 91, 92, 93, 94, 95, 97, 98, 99, 100, 101, 102, 105, 106, 107, 108, …	0.5733203505355404	0	0.6751866743251005	0	0.6144829987234537	0	2944	5135	2351	3482
UGGT1	ENSG00000136731.13	chr2	+	128091415	128097428	5AS	False	2.9037767185634e-19	1.932364172765597e-21	[0, 1, 2, 3, 6, 9, 10, 12, 14, 16, 17, 18, 147, 20, 22, 24, 25, 26, 27, 28, 29, 30, 158, 33, 161, 163, 38, 39, 43, 45, 174, 47, 48, 49, 178, 51, 52, 53, 181, 55, 187, 61, 189, 192, 193, 66, 194, 68, 69, 70, 71, 72, 196, 197, 198, 76, 199, 78, 79, 201, 82, 83, 84, 89, 90, 91, 92, 93, 94, 96]	[4, 21, 150, 151, 152, 153, 154, 156, 159, 160, 31, 162, 164, 169, 170, 171, 173, 46, 176, 177, 179, 180, 54, 182, 183, 185, 186, 59, 60, 190, 63, 67, 195, 203, 204, 77, 85, 98]	0.0851063829787234	0	0.3440233236151603	0	0.1883720930232558	0	44	517	118	343
TTC17	ENSG00000052841.15	chr11	+	43493772	43493943	PAS	True	4.350562572469201e-19	2.9169187666910485e-21	[1, 2, 3, 5, 6, 7, 8, 10, 12, 14, 15, 16, 18, 20, 21, 22, 24, 25, 27, 28, 30, 31, 33, 37, 39, 41, 42, 44, 47, 48, 49, 50, 51, 52, 53, 55, 56, 60, 62, 64, 66, 67, 69, 70, 71, 73, 74, 76, 78, 79, 80, 81, 82, 83, 85, 86, 87, 88, 89, 90, 91, 92, 93, 94, 95, 96, 97, 98, 99, 100, 101, 102, 103, 105, 107, 108, 109, 110, 111, 112]	[0, 4, 9, 11, 13, 17, 19, 23, 26, 29, 32, 34, 35, 36, 38, 40, 43, 45, 46, 54, 57, 58, 59, 61, 63, 65, 68, 72, 75, 77, 84, 104, 106]	0.4775862068965517	0	0.1978947368421052	0	0.3516587677725118	0	277	580	94	475
MAT2A	ENSG00000168906.13	chr2	+	85543669	85545277	PAS	False	4.531084930037732e-19	3.060624765111047e-21	[0, 1, 2, 3, 4, 6, 7, 8, 9, 10, 11, 12, 13, 14, 15, 17, 19, 20, 21, 22, 23, 24, 25, 26, 27, 29, 30, 31, 32, 33, 35, 36, 38, 39, 40, 41, 42, 43, 44, 45, 46, 47, 48, 50, 52, 53, 54, 55, 56, 57, 58, 60, 62, 63, 65, 66, 67, 68, 69, 70, 71, 72, 74, 75, 76, 77, 79, 80, 81, 82, 84, 86, 87, 88, 90, 91, 92, 93, 96, 97, 99, 100, 101, 102, 105, 106, 109, 110, 111, 113]	[5, 16, 18, 28, 34, 37, 49, 51, 59, 61, 64, 73, 78, 83, 85, 89, 94, 95, 98, 103, 104, 107, 108, 112, 114, 115, 116, 117, 118]	0.4035874439461883	0	0.5663454410674573	0	0.4649343392008941	0	900	2230	764	1349
MAT2A	ENSG00000168906.13	chr2	+	85543034	85543669	IR	True	6.344761971464147e-19	4.317460362849615e-21	[5, 16, 18, 28, 31, 34, 37, 49, 51, 59, 64, 72, 73, 75, 78, 83, 85, 89, 94, 95, 98, 103, 104, 107, 108, 112, 113, 114, 115, 116, 117, 118]	[0, 1, 2, 3, 4, 6, 7, 8, 9, 10, 11, 12, 13, 14, 15, 17, 19, 20, 21, 22, 23, 24, 25, 26, 27, 29, 30, 32, 33, 36, 38, 39, 40, 41, 42, 43, 44, 45, 46, 47, 48, 50, 52, 53, 54, 55, 56, 57, 58, 60, 62, 63, 65, 66, 67, 68, 69, 70, 71, 74, 76, 77, 79, 80, 81, 82, 84, 86, 87, 88, 90, 91, 92, 93, 96, 97, 99, 100, 101, 105, 106, 110, 111]	0.5954198473282443	0	0.4330357142857143	0	0.5343041164939792	0	1326	2227	582	1344
SHC1	ENSG00000160691.19	chr1	-	154970031	154970746	TSS	True	6.836035901563562e-19	4.6859647679085745e-21	[0, 2, 5, 8, 9, 12, 14, 15, 18, 19, 20, 21, 22, 23, 24, 28, 31, 32, 34, 36, 41, 44, 45, 46, 49, 50, 51, 53, 54, 55, 58, 59, 64, 65, 66, 67, 68, 69, 70, 71, 72, 73, 76, 78, 79, 82, 83, 84, 85, 86, 87, 89, 90, 95, 96, 97, 99, 102, 107, 109, 112, 114, 117, 118, 121, 122, 123, 124, 125, 126, 128, 129, 130, 134, 136, 137, 138, 139, 140, 142, 144, 146, 149, 153, 154, 155, 157, 158, 160, 161, 164, 166, …	[1, 3, 4, 6, 7, 10, 11, 13, 16, 17, 25, 26, 27, 29, 30, 33, 35, 37, 38, 39, 40, 42, 43, 47, 48, 52, 56, 57, 60, 61, 62, 63, 74, 75, 77, 80, 81, 88, 91, 92, 93, 94, 98, 100, 101, 103, 104, 105, 106, 108, 110, 111, 113, 115, 116, 119, 120, 127, 131, 132, 133, 135, 141, 143, 145, 147, 148, 150, 151, 152, 156, 159, 162, 163, 165, 170, 173, 183, 189, 190, 192, 193, 196, 200, 201, 202, 204, 209, 210, 2…	0.724561403508772	0	0.8363553943789664	0	0.7733386075949367	0	2065	2850	1845	2206
ABHD2	ENSG00000140526.18	chr15	+	89088481	89088563	TSS	True	1.2365060191782837e-18	8.537868039958128e-21	[34, 36, 54, 56, 69, 71, 82, 83, 84, 85, 86, 87, 88, 89, 90, 91, 92, 93, 94, 95, 96, 97, 98, 99, 100, 101, 102, 103, 104, 105, 106, 107, 108, 109, 110, 111, 112, 113, 114, 115, 116, 117, 118, 119, 120, 121, 122, 123, 124, 125, 126, 127, 128, 129, 130, 131, 132, 133, 134, 135, 136, 137, 138, 139, 140, 141, 142, 143, 144, 145, 146, 147, 148, 149, 150, 151, 152, 153, 154, 155, 156, 157, 158, 159, 16…	[0, 1, 2, 3, 4, 5, 6, 7, 8, 9, 10, 11, 12, 13, 14, 15, 16, 17, 18, 19, 20, 21, 22, 23, 24, 25, 26, 27, 28, 29, 30, 31, 32, 33, 35, 37, 38, 39, 40, 41, 42, 43, 44, 45, 46, 47, 48, 49, 50, 51, 52, 53, 55, 57, 58, 59, 60, 61, 62, 63, 64, 65, 66, 67, 68, 70, 72, 73, 74, 75, 76, 77, 78, 79, 80, 81, 169, 170, 171, 172, 173, 174, 175, 176, 177, 178, 179, 180, 181, 182, 183, 184, 186, 187, 188, 189, 190,…	0.6307323750855578	0	0.7691798941798942	0	0.6779431664411367	0	1843	2922	1163	1512
KCNAB2	ENSG00000069424.15	chr1	+	6026333	6026445	TSS	True	1.3981515376579532e-18	9.723959958693861e-21	[0, 1, 3, 12, 13, 14, 15, 16, 17, 18, 19, 20, 21, 22, 23, 24, 25, 26, 27, 28, 29, 30, 31, 32, 33, 34, 36, 37, 38, 39, 40, 41, 42, 43, 44]	[35, 5, 6, 7, 8, 9, 10, 11]	0.5483870967741935	0	0.0338983050847457	0	0.1673640167364016	0	34	62	6	177
OSBPL9	ENSG00000117859.19	chr1	+	51729856	51730124	TSS	True	2.1542749132005735e-18	1.5090487733817686e-20	[0, 1, 2, 3, 4, 5, 6, 8, 9, 10, 11, 12, 13, 14, 15, 16, 17, 18, 19, 21, 22, 23, 25, 26, 27, 28, 29, 30, 31, 32, 33, 34, 35, 36, 37, 38, 40, 41, 44, 45, 46, 47, 48, 49, 50, 51, 52, 53, 54, 55, 56, 57, 58, 59, 60, 61, 62, 63, 64, 65, 66, 67, 68, 69, 70, 71, 72, 73, 74, 75, 76, 77, 78, 79, 80, 81, 82, 83, 84, 85, 86, 90, 91, 94, 96, 101, 103, 105, 108, 109, 110, 116, 121, 122, 125, 126, 127, 132, 13…	[128, 129, 130, 131, 133, 134, 136, 137, 139, 140, 141, 87, 88, 89, 92, 93, 95, 97, 98, 99, 100, 102, 104, 106, 107, 235, 236, 237, 111, 112, 113, 114, 115, 239, 117, 118, 119, 120, 240, 241, 123, 124]	0.3081674673987646	0	0.1569541569541569	0	0.2372448979591837	0	449	1457	202	1287
ITIH4	ENSG00000055955.17	chr3	-	52818168	52818256	IR	False	2.1736627407447375e-18	1.5335056862053838e-20	[512, 1, 2, 513, 4, 5, 514, 7, 8, 9, 516, 518, 520, 13, 14, 15, 522, 17, 18, 523, 524, 528, 533, 23, 534, 25, 26, 27, 28, 30, 32, 544, 34, 35, 545, 37, 38, 39, 546, 549, 550, 555, 48, 51, 54, 59, 571, 572, 64, 576, 580, 69, 71, 583, 586, 75, 79, 592, 82, 595, 87, 88, 599, 601, 91, 93, 94, 95, 606, 607, 608, 99, 609, 611, 108, 112, 113, 115, 116, 120, 122, 125, 132, 139, 140, 141, 142, 143, 146, 1…	[0, 3, 6, 11, 12, 16, 24, 31, 33, 36, 40, 41, 42, 43, 45, 46, 49, 50, 52, 55, 56, 57, 58, 60, 62, 65, 66, 67, 68, 70, 72, 73, 74, 76, 77, 80, 84, 86, 92, 100, 104, 105, 106, 107, 109, 110, 111, 114, 117, 119, 121, 123, 126, 127, 128, 129, 131, 133, 134, 135, 136, 137, 138, 145, 147, 148, 149, 151, 152, 153, 154, 156, 157, 159, 162, 164, 165, 167, 168, 170, 175, 176, 178, 180, 181, 182, 183, 184, …	0.2302158273381295	0	0.1003616636528029	0	0.1945341614906832	0	672	2919	111	1106
CNDP2	ENSG00000133313.15	chr18	+	74499890	74500033	TSS	True	2.900898274319221e-18	2.0610805311384438e-20	[0, 1, 2, 3, 4, 5, 6, 7, 8, 9, 10, 11, 13, 14, 15, 16, 17, 18, 19, 20, 21, 22, 23, 24, 25, 26, 27, 28, 29, 30, 31, 32, 33, 34, 35, 36, 38, 39, 40, 41, 42, 43, 44, 45, 46, 47, 48, 49, 50, 52, 53, 54, 55, 56, 57, 58, 59, 60, 61, 62, 63, 64, 65, 66, 67, 69, 70, 72, 73, 74, 75, 76, 77, 78, 79, 95, 96, 97, 98, 99, 100, 101, 102, 103, 104, 105, 106, 107, 108, 109, 110, 111, 112, 113, 114, 115, 116, 117…	[37, 167, 170, 172, 173, 174, 175, 176, 177, 178, 51, 179, 180, 181, 68, 71, 80, 81, 82, 83, 84, 85, 86, 87, 88, 89, 90, 91, 92, 93, 94, 123]	0.2764227642276423	0	0.1230342275670675	0	0.2082990961380443	0	374	1353	133	1081
TLE1	ENSG00000196781.16	chr9	-	81584117	81584305	PAS	False	3.850332667999872e-18	2.754916299029229e-20	[0, 36, 53, 87, 91, 97, 111, 121, 131, 159, 166, 174, 209, 211, 227, 236, 239, 247, 254, 260, 261, 262, 263, 264, 265, 266, 267, 268, 269, 270, 271, 272, 273, 274, 275, 276, 277, 278, 279, 280, 281, 282, 283, 284, 285, 286, 287, 288, 289, 290, 291, 292, 293, 294, 295, 296, 297, 298, 299, 300, 301, 302, 303, 304, 305, 306, 307, 308, 309, 310, 311, 312, 313, 314, 315, 316, 317, 318, 319, 320, 321, …	[1, 2, 3, 4, 5, 6, 7, 8, 9, 10, 11, 12, 13, 14, 15, 16, 17, 18, 19, 20, 21, 22, 23, 24, 25, 26, 27, 28, 29, 30, 31, 32, 33, 34, 35, 37, 38, 39, 40, 41, 42, 43, 44, 45, 46, 47, 48, 49, 50, 51, 52, 54, 55, 56, 57, 58, 59, 60, 61, 62, 63, 64, 65, 66, 67, 68, 69, 70, 71, 72, 73, 74, 75, 76, 77, 78, 79, 80, 81, 82, 83, 84, 85, 86, 88, 89, 90, 92, 93, 94, 95, 96, 98, 99, 100, 101, 102, 103, 104, 105, 1…	0.6951975213013168	0	0.5341555977229602	0	0.6485148514851485	0	1795	2582	563	1054
MGAT1	ENSG00000131446.17	chr5	-	180808647	180808779	TSS	False	5.0508574776016564e-18	3.639164799232655e-20	[1, 2, 3, 4, 5, 6, 7, 8, 9, 10, 11, 12, 13, 14, 15, 16, 17, 18, 19, 21, 22, 23, 24, 25, 27, 28, 29, 31, 32, 34, 35, 36, 37, 38, 39, 41, 42, 44, 45, 46, 47, 50, 51, 53, 54, 55, 57, 58, 59, 61, 62, 64, 65, 66, 67, 68]	[0, 33, 40, 43, 48, 49, 20, 52, 56, 26, 60, 30, 63]	0.2805486284289277	0	0.505	0	0.3926342072409488	0	225	802	404	800
WDR3	ENSG00000065183.16	chr1	+	117929753	117929782	TSS	False	5.9112056735326e-18	4.288626151617266e-20	[3, 13, 16, 25, 29, 30, 31, 32, 33, 34, 35, 36, 37, 38, 39, 40, 41, 42, 43, 44, 45, 46, 47, 48, 49, 50, 51, 52, 53, 54, 55, 56, 57, 58, 59, 60, 61, 62, 63, 64, 65, 66, 67, 68, 69, 70, 71, 72, 73, 74, 75, 76, 77, 78, 79, 80, 81, 95, 100, 101, 102, 103, 104, 105, 106, 107, 108, 109, 110, 111, 112]	[0, 1, 2, 4, 5, 6, 7, 8, 9, 10, 11, 12, 14, 15, 17, 18, 19, 20, 21, 22, 23, 24, 26, 27, 28, 82, 83, 84, 85, 86, 87, 88, 89, 90, 91, 92, 93, 94, 96, 97, 98, 99]	0.4122621564482029	0	0.6481774960380349	0	0.5066582117945466	0	390	946	409	631
ARAP1	ENSG00000186635.14	chr11	-	72721849	72722340	TSS	True	6.4312404492767025e-18	4.698094193907728e-20	[0, 1, 3, 11, 14, 16, 18, 22, 24, 28, 31, 32, 33, 34, 35, 36, 40, 42, 43, 44, 45, 48, 49, 50, 52, 54, 57, 60, 61, 63, 65, 68, 69, 70, 71, 74, 77, 78, 79, 80, 83, 84, 85, 86, 87, 94, 95, 96, 97, 99, 100, 101, 103, 104, 105, 106, 107, 111, 112, 116, 117, 118, 119, 120, 121, 123, 124, 125, 126, 128, 132, 134, 135, 136, 137, 138, 140, 141, 144, 145, 146, 148, 150, 151, 154, 155, 158, 159, 160, 161, 1…	[2, 4, 5, 6, 7, 8, 9, 10, 12, 13, 15, 17, 19, 20, 21, 23, 25, 26, 27, 29, 30, 37, 38, 39, 41, 46, 47, 51, 53, 55, 56, 58, 59, 62, 64, 66, 67, 72, 73, 75, 76, 81, 82, 88, 89, 90, 91, 92, 93, 98, 102, 108, 109, 110, 113, 114, 115, 122, 127, 129, 130, 131, 133, 139, 142, 143, 147, 149, 152, 153, 156, 157, 163, 167, 172, 174, 176, 177, 180, 181, 182, 183, 186, 187, 188, 193, 196, 197, 199, 200, 201, …	0.5350523771152297	0	0.3152337858220211	0	0.4585084033613445	0	664	1241	209	663
IQGAP2	ENSG00000145703.16	chr5	+	76403277	76403591	TSS	False	7.320729210732077e-18	5.3845051234745086e-20	[19, 27, 33, 34, 35, 36, 37, 38, 39, 40, 41, 42, 43, 44, 45, 46, 47, 48, 49, 50, 51, 52, 53, 54, 55, 56, 57, 58, 59, 60, 61, 62, 63, 64, 65, 66, 67, 68, 69, 70, 71, 72, 73, 74, 75, 76, 77, 78, 79, 80, 81, 82, 83, 84, 85, 86, 87, 88, 89, 101, 102, 103, 104, 105, 106, 107, 108, 109, 110, 111, 112, 113, 114, 115, 116, 117, 118, 119, 120, 121, 122, 123, 124, 125, 126, 127, 128, 129, 130, 131, 132, 13…	[0, 1, 2, 3, 4, 5, 6, 7, 8, 9, 10, 11, 12, 13, 14, 15, 16, 17, 18, 20, 21, 22, 23, 24, 25, 26, 28, 29, 30, 31, 32, 90, 91, 92, 93, 94, 95, 96, 97, 98, 99, 100]	0.65	0	0.2814814814814815	0	0.492063492063492	0	234	360	76	270
ACADVL	ENSG00000072778.20	chr17	+	7222865	7223132	IR	False	7.343447411081139e-18	5.437957654558234e-20	[0, 641, 4, 135, 777, 10, 267, 14, 275, 276, 659, 662, 788, 791, 409, 844, 795, 412, 285, 30, 31, 286, 546, 804, 678, 424, 686, 47, 303, 690, 819, 181, 698, 188, 60, 191, 705, 69, 198, 74, 76, 77, 333, 207, 460, 590, 719, 722, 596, 723, 598, 846, 848, 345, 857, 91, 858, 224, 737, 738, 487, 747, 625, 633, 251, 508, 637, 510]	[1, 2, 3, 5, 6, 7, 8, 9, 11, 12, 13, 15, 16, 17, 18, 19, 20, 21, 22, 23, 24, 25, 26, 27, 28, 29, 32, 33, 34, 35, 36, 37, 38, 39, 40, 41, 42, 43, 44, 45, 46, 48, 49, 50, 51, 52, 53, 54, 55, 56, 57, 58, 59, 61, 62, 63, 64, 65, 66, 67, 68, 70, 71, 72, 73, 75, 78, 79, 80, 81, 82, 83, 84, 85, 86, 87, 89, 90, 92, 93, 94, 95, 96, 98, 99, 100, 101, 102, 103, 104, 105, 106, 107, 108, 109, 110, 111, 112, 1…	0.6628432394855752	0	0.5172910662824207	0	0.6154747948417351	0	1907	2877	718	1388
CYP1A1	ENSG00000140465.14	chr15	-	74725440	74725528	TSS	True	7.447652015187581e-18	5.552387422510506e-20	[5, 6, 9, 11, 12, 13, 14, 15, 17, 18, 20, 23, 24, 25, 29, 31, 33, 38, 40, 42, 43, 44, 45, 47, 48, 49, 50, 52, 53, 54, 55, 56, 57, 58, 60, 61, 62, 64]	[0, 1, 2, 3, 4, 7, 8, 10, 16, 19, 21, 22, 26, 27, 28, 30, 32, 34, 35, 36, 37, 39, 41, 46, 51, 59, 63, 65]	0.8647686832740213	0	0.541501976284585	0	0.6569250317662008	0	243	281	274	506
SEPTIN9	ENSG00000184640.19	chr17	+	77287952	77288210	TSS	True	8.048154676789146e-18	6.040344248565856e-20	[0, 1, 2, 3, 4, 5, 6, 7, 8, 9, 10, 11, 12, 13, 14, 15, 16, 17, 18, 19, 20, 21, 22, 23, 24, 25, 26, 27, 28, 29, 30, 31, 32, 33, 34, 35, 36, 37, 38, 39, 40, 41, 42, 43, 44, 45, 46, 47, 48, 49, 50, 51, 52, 53, 54, 55, 56, 57, 58, 59, 60, 61, 62, 63, 64, 65, 66, 67, 68, 69, 70, 71, 72, 73, 74, 75, 76, 77, 78, 79, 80, 81, 82, 83, 84, 85, 86, 87, 88, 89, 90, 91, 92, 93, 94, 95, 96, 97, 98, 99, 100, 101…	[103, 105, 108, 109, 110, 112, 113, 114, 115, 117, 118, 119, 120, 121, 122, 123, 124, 125, 126, 127, 128, 129, 130, 131, 132, 133, 134, 135, 136, 137, 138, 139, 140, 141, 142, 144, 145, 146, 147, 148, 149, 150, 151, 152, 153, 154, 155, 156, 157, 158, 159, 160, 161, 163, 164, 165, 166, 167, 168, 169, 170, 171, 173, 174, 176, 177, 180, 181, 182, 314, 315, 316, 317, 318, 319, 320, 321, 322, 323, 324…	0.2805736636245111	0	0.1524486571879937	0	0.24877475004901	0	1076	3835	193	1266
SUN1	ENSG00000164828.18	chr7	+	816673	838797	ES	False	8.338345972190268e-18	6.2998611117819e-20	[512, 4, 520, 9, 522, 12, 15, 16, 527, 530, 19, 22, 25, 537, 27, 539, 29, 30, 542, 33, 545, 546, 547, 548, 38, 551, 40, 554, 561, 563, 52, 53, 567, 568, 570, 60, 574, 65, 68, 580, 70, 73, 75, 587, 77, 588, 592, 593, 595, 596, 598, 599, 89, 91, 95, 96, 97, 609, 610, 100, 613, 102, 104, 617, 619, 621, 110, 622, 623, 624, 625, 629, 119, 120, 122, 635, 124, 636, 639, 128, 643, 135, 648, 651, 653, 654…	[3, 6, 7, 8, 10, 11, 13, 14, 17, 20, 21, 23, 24, 26, 28, 31, 32, 34, 35, 36, 37, 39, 41, 42, 43, 44, 45, 46, 47, 48, 49, 50, 51, 54, 55, 56, 57, 58, 59, 61, 62, 63, 64, 66, 67, 69, 72, 74, 76, 78, 79, 80, 81, 82, 83, 84, 85, 86, 87, 88, 90, 93, 94, 98, 99, 101, 103, 105, 106, 108, 109, 111, 112, 113, 114, 115, 116, 117, 118, 121, 123, 125, 126, 127, 129, 130, 131, 132, 133, 134, 136, 137, 138, 13…	0.8187919463087249	0	0.6973833902161547	0	0.767262192177692	0	1952	2384	1226	1758
ENTPD5	ENSG00000187097.13	chr14	-	73996107	73996306	TSS	False	1.1379126336847983e-17	8.654193951770706e-20	[0, 2, 3, 4, 6, 8, 10, 11, 13, 14, 16, 17, 18, 20, 21, 22, 25, 26, 27, 29, 32, 33, 39, 44, 45, 46, 47, 48, 50, 53, 54, 55, 57, 58, 61, 62, 64, 65, 66, 69, 70, 72, 73, 74, 75, 76, 77, 78, 80, 84, 85, 86, 87, 90, 93, 94, 95, 96, 97, 98, 102, 105, 107, 109, 112, 114, 115, 116, 117, 120, 121, 123, 125, 127, 129, 133, 134, 135, 136, 137, 138, 139, 143, 147, 148, 149, 151, 154, 155, 157, 159, 160, 161,…	[1, 5, 7, 9, 12, 15, 19, 23, 24, 28, 30, 31, 34, 35, 36, 37, 38, 40, 41, 42, 43, 49, 51, 52, 56, 59, 60, 63, 67, 68, 71, 79, 81, 82, 83, 88, 89, 91, 92, 99, 100, 101, 103, 104, 106, 108, 110, 111, 113, 118, 119, 122, 124, 126, 128, 130, 131, 132, 140, 141, 142, 144, 145, 146, 150, 152, 153, 156, 158, 166, 169, 171, 172, 174, 175, 178, 179, 180, 185, 186, 187, 191, 192, 194, 197, 219, 224, 226, 23…	0.7077077077077077	0	0.4523809523809524	0	0.6321353065539113	0	707	999	190	420
WSB2	ENSG00000176871.9	chr12	-	118052309	118052579	TSS	True	1.1935045480091912e-17	9.13670548611059e-20	[0, 1, 2, 4, 6, 7, 8, 9, 10, 11, 12, 13, 14, 15, 16, 17, 18, 19, 20, 22, 23, 24, 25, 26, 28, 29, 30, 31, 33, 34, 35, 39]	[32, 3, 36, 5, 37, 38, 21, 27]	0.2222222222222222	0	0.5763688760806917	0	0.4130434782608695	0	66	297	200	347
LPIN2	ENSG00000101577.10	chr18	-	3013086	3013293	TSS	False	1.905687406122685e-17	1.4684071877458894e-19	[0, 2, 3, 5, 6, 7, 8, 9, 10, 12, 13, 14, 15, 16, 17, 18, 20, 21, 22, 23, 24, 25, 29, 30, 32, 33, 34, 37, 42, 43, 44, 45, 46, 47, 49, 50, 53, 54, 55, 56, 57, 58, 59, 60, 61, 62, 63, 65, 66, 67, 68, 69, 73, 75, 78, 79, 81, 82, 86, 88, 89, 90, 92, 93, 94, 95, 96, 98, 100, 103, 104, 106, 107, 108, 109, 110, 111, 112, 113, 114, 116, 118, 121, 122, 123, 126, 127, 133, 134, 135, 136, 137, 138, 140, 144,…	[128, 1, 129, 130, 4, 131, 132, 11, 139, 141, 142, 143, 19, 151, 26, 27, 28, 31, 35, 36, 38, 39, 40, 41, 48, 51, 52, 64, 70, 71, 72, 74, 76, 77, 80, 83, 84, 85, 87, 91, 97, 99, 101, 102, 105, 115, 117, 119, 120, 124, 125]	0.3122171945701357	0	0.5488069414316703	0	0.3732512590934527	0	414	1326	253	461
TACC2	ENSG00000138162.19	chr10	+	122112884	122113233	TSS	True	2.338366669523668e-17	1.8135036214158336e-19	[0, 1, 2, 3, 4, 5, 6, 7, 8, 9, 10, 11, 12, 13, 14, 15, 16, 19, 20, 21, 22, 25, 26, 27, 29, 30, 31, 33, 36, 65, 87, 90, 91, 92, 93, 94, 95, 96, 97, 98, 99, 100, 101, 102, 103, 104, 105, 106, 107, 108, 109, 110, 111, 112, 113, 114, 115, 116, 117, 118, 119, 120, 121, 122, 123, 126, 128, 129, 131, 132, 133, 134, 135, 136, 137, 138, 140, 141, 142, 143, 144, 145, 147, 148, 149, 151, 152, 153, 154, 155,…	[34, 35, 37, 38, 39, 40, 41, 42, 43, 44, 45, 46, 47, 48, 49, 50, 51, 52, 53, 54, 55, 56, 57, 58, 59, 60, 61, 62, 63, 64, 192, 66, 67, 68, 69, 70, 71, 72, 73, 74, 75, 76, 77, 78, 79, 80, 81, 82, 83, 84, 85, 86, 194, 88, 89, 195, 196, 197, 198, 199, 200, 201, 202, 193, 203]	0.6754176610978521	0	0.3190661478599221	0	0.5399408284023669	0	283	419	82	257
BAIAP3	ENSG00000007516.14	chr16	+	1333643	1333749	TSS	True	3.073062106211748e-17	2.3986675101022347e-19	[6, 7, 8, 9, 10, 11, 12, 13, 14, 15, 16, 17, 18, 59, 60, 61, 62, 63, 64, 65, 66, 67, 68, 69, 70, 71, 72, 73, 74]	[0, 1, 2, 3, 4, 5, 19, 20, 21, 22, 23, 24, 25, 26, 27, 28, 29, 30, 31, 32, 33, 34, 35, 36, 37, 38, 39, 40, 41, 42, 43, 44, 45, 46, 47, 48, 49, 50, 51, 52, 53, 54, 55, 56, 57, 58]	0.25	0	0.844106463878327	0	0.746031746031746	0	13	52	222	263
NUP98	ENSG00000110713.17	chr11	-	3675018	3676376	PAS	True	4.017356046121685e-17	3.1558335797113207e-19	[76, 85, 95, 96, 97, 98, 99, 100, 101, 102, 103, 104, 105, 106, 107, 108, 109, 110, 111, 112, 113, 114, 115, 116, 117, 118, 119, 120, 121, 122, 123, 124, 125, 126, 127, 128, 129, 130, 131, 132, 133, 134, 135, 136, 137, 138, 139, 140, 141, 142, 143, 144, 156, 173, 174, 204, 205, 206, 207, 208, 209, 210, 211, 212, 213, 214, 215, 216, 217, 218, 219, 220, 221, 222, 223, 224, 225, 226, 227, 228, 229, …	[0, 1, 2, 3, 4, 5, 6, 7, 8, 9, 10, 11, 12, 13, 14, 15, 16, 17, 18, 19, 20, 21, 22, 23, 24, 25, 26, 27, 28, 29, 30, 31, 32, 33, 34, 35, 36, 37, 38, 39, 40, 41, 42, 43, 44, 45, 46, 47, 48, 49, 50, 51, 52, 53, 54, 55, 56, 57, 58, 59, 60, 61, 62, 63, 64, 65, 66, 67, 68, 69, 70, 71, 72, 73, 74, 75, 77, 78, 79, 80, 81, 82, 83, 84, 86, 87, 88, 89, 90, 91, 92, 93, 94, 145, 146, 147, 148, 149, 150, 151, 1…	0.7093908629441624	0	0.494407158836689	0	0.5951248513674198	0	559	788	442	894
ADGRG6	ENSG00000112414.15	chr6	+	142302647	142302739	TSS	True	5.297926921069039e-17	4.188294073495989e-19	[0, 1, 2, 3, 4, 5, 6, 7, 8, 9, 10, 11, 12, 14, 15, 16, 17, 18, 19, 20, 21, 22, 23, 24, 25, 26, 27, 28, 29, 30, 31, 32, 33, 34, 35, 36, 37, 38, 39, 40, 41, 42, 43, 44, 45, 46, 47, 48, 49, 50, 51, 52, 53, 54, 55, 56, 57, 58, 59, 60, 61, 62, 63, 64, 65, 66, 67, 68, 69, 70, 71, 72, 73, 74, 75, 76, 77, 78, 79, 80, 81, 82, 83, 84, 85, 86, 87, 88, 89, 134, 135, 136, 137, 138, 139, 140, 141, 142, 143, 14…	[128, 129, 130, 131, 132, 133, 13, 248, 242, 243, 247, 244, 245, 90, 91, 92, 93, 94, 95, 96, 97, 98, 99, 100, 101, 102, 103, 104, 105, 106, 107, 108, 109, 110, 111, 112, 113, 114, 115, 116, 117, 118, 119, 120, 121, 122, 123, 124, 125, 126, 127]	0.3033232628398791	0	0.1113138686131386	0	0.2555605991829324	0	502	1655	61	548
SPTBN1	ENSG00000115306.16	chr2	+	54655913	54655940	PAS	True	5.493156173255381e-17	4.370118240506382e-19	[0, 2, 3, 5, 6, 8, 9, 10, 11, 12, 13, 14, 15, 16, 18, 19, 20, 21, 22, 23, 24, 25, 26, 27, 28, 29, 30, 31, 32, 33, 34, 35, 36, 37, 38, 41, 42, 43, 44, 45, 47, 48, 49, 51, 53, 55, 56, 57, 58, 59, 60, 62, 63, 65, 66, 67, 68, 70, 71, 72, 73, 74, 76, 77, 78, 80, 81, 82, 83, 84, 85, 86, 87, 88, 89, 90, 91, 93, 95, 96, 99, 100, 101, 103, 104, 105, 106, 107, 109, 110, 111, 112, 113, 116, 118, 120, 121, 1…	[512, 1, 4, 516, 518, 7, 1028, 1034, 523, 524, 528, 17, 533, 544, 39, 40, 554, 46, 50, 52, 565, 54, 567, 570, 61, 575, 64, 69, 75, 79, 593, 92, 604, 94, 607, 97, 98, 102, 1127, 108, 114, 115, 1140, 117, 1142, 119, 1144, 1145, 125, 127, 129, 1156, 133, 1161, 652, 141, 653, 1167, 1169, 146, 1174, 153, 1181, 158, 1188, 1191, 1195, 175, 687, 691, 692, 181, 693, 695, 1206, 1208, 703, 193, 708, 713, 20…	0.238508239375542	0	0.1767091541135573	0	0.2193559971271247	0	2750	11530	915	5178
PARP8	ENSG00000151883.19	chr5	+	50667859	50668125	TSS	True	5.801234391256549e-17	4.644238479941197e-19	[0, 1, 2, 3, 4, 5, 6, 7, 8, 9, 10, 11, 12, 13, 14, 15, 16, 17, 18, 19, 20, 21, 22, 23, 24, 25, 26, 27, 28, 29, 30, 31, 32, 33, 34, 35, 45, 47, 48, 49, 50, 51, 52, 53, 54, 55, 56, 57, 58, 59, 60, 82, 83, 84]	[36, 37, 38, 39, 40, 41, 42, 43, 44, 46, 61, 62, 63, 64, 65, 66, 67, 68, 69, 70, 71, 72, 73, 74, 75, 76, 77, 78, 79, 80, 81]	0.1846153846153846	0	0.6288659793814433	0	0.4061696658097686	0	36	195	122	194
AKR1C2	ENSG00000151632.17	chr10	-	5003751	5003857	TSS	True	7.220858043278729e-17	5.816862528609405e-19	[1, 3, 4, 5, 6, 9, 10, 11, 13, 14, 15, 17, 19, 22, 23, 25, 26, 27, 29, 30, 31, 33, 34, 35, 37, 38, 39, 41, 42, 44, 45, 46, 47, 48, 50, 51, 52, 53, 54, 55, 56, 57, 58, 59, 60, 61, 64, 65, 68, 70, 71, 74, 77, 78, 79, 80, 82, 83, 85, 86, 87, 88, 89, 90, 91, 92, 93, 94, 96, 97, 99, 100, 101, 102, 103, 104, 107, 108, 110, 112, 113, 114, 115, 116, 118, 120, 121, 122, 123, 124, 125, 126, 127, 128, 129, …	[0, 2, 7, 8, 12, 16, 18, 20, 21, 24, 28, 32, 36, 40, 43, 49, 62, 63, 66, 67, 69, 72, 73, 75, 76, 81, 84, 95, 98, 105, 106, 109, 111, 117, 119, 136, 137, 145, 153, 156, 157, 159, 164, 171, 182, 184, 218, 224, 229, 231, 234, 248, 253, 267, 269, 273, 275, 279, 281, 282, 334, 336, 337, 340, 343, 345, 346, 348, 349, 350, 353, 355, 357, 359, 362, 365, 366, 369, 378, 379, 380, 381, 382, 385, 386, 391, 3…	0.7090846047156727	0	0.8235294117647058	0	0.7536016949152542	0	2045	2884	1512	1836
APBB2	ENSG00000163697.17	chr4	-	40934699	40944864	ES	False	9.406698755112538e-17	7.624763325969335e-19	[8, 11, 17, 24, 28, 39, 42, 45, 47, 54, 65, 75, 80, 86, 91, 95, 99, 102, 104, 105, 107, 120, 121, 142, 150, 153, 156, 159, 161, 162, 163, 166, 172, 178, 179, 186, 187, 188, 218, 220, 225, 286, 289, 290, 294, 296, 299, 303, 305, 307, 310, 312, 313, 315, 316, 318, 319, 320, 321, 326, 329, 330, 332, 334, 337, 338, 343, 344, 347, 348, 351, 353, 356, 357, 358, 360, 361, 362, 363, 365, 368, 374, 376, 3…	[1, 4, 6, 7, 9, 12, 13, 14, 15, 16, 18, 19, 20, 21, 22, 23, 25, 29, 30, 31, 32, 33, 34, 35, 36, 37, 38, 40, 41, 43, 44, 46, 48, 49, 50, 52, 53, 55, 56, 57, 58, 59, 60, 61, 63, 64, 66, 68, 69, 70, 72, 73, 74, 76, 77, 79, 81, 82, 83, 84, 85, 87, 88, 89, 90, 92, 93, 94, 96, 97, 100, 101, 103, 106, 108, 109, 110, 111, 112, 113, 114, 115, 116, 117, 119, 122, 123, 124, 125, 126, 127, 128, 129, 130, 131…	0.849507735583685	0	0.6282306163021869	0	0.7578253706754531	0	604	711	316	503
SRD5A2	ENSG00000277893.2	chr2	-	31580619	31580938	TSS	False	1.0250210939366576e-16	8.35977375721381e-19	[1, 2, 3, 4, 5, 6, 7, 8, 9, 10, 11, 13, 15, 16, 17, 18, 20, 21, 23, 25, 26, 27, 28, 29, 30, 31, 32, 33, 35, 36, 38, 40, 41, 42, 44, 45, 46, 47, 48, 49, 50, 51, 52, 53, 56, 57, 58, 59, 61, 62, 63, 64, 65, 67, 68, 69, 70, 71, 72, 73, 74, 75, 77, 78, 79, 80, 81, 82, 83, 84, 85, 86, 87, 88, 89, 90, 91]	[0, 34, 66, 37, 39, 43, 12, 76, 14, 92, 19, 55, 22, 54, 24, 60]	0.8102493074792244	0	0.5546218487394958	0	0.7256719184430028	0	585	722	198	357
MGAT1	ENSG00000131446.17	chr5	-	180802679	180802805	TSS	True	1.22720815389762e-16	1.0070155971140283e-18	[0, 2, 3, 9, 10, 11, 12, 13, 15, 16, 18, 19, 20, 21, 22, 23, 24, 26, 27, 28, 29, 30, 31, 32, 33, 34, 36, 40, 41, 42, 43, 46, 47, 48, 49, 50, 51, 52, 54, 55, 56, 57, 58, 59, 60, 62, 63, 66, 67, 68]	[64, 1, 65, 35, 4, 5, 6, 7, 8, 39, 44, 45, 14, 17, 53, 25, 61]	0.47	0	0.2575	0	0.36375	0	376	800	206	800
UGGT1	ENSG00000136731.13	chr2	+	128091198	128091596	TSS	True	1.233118466177118e-16	1.0180353593476657e-18	[0, 1, 2, 3, 5, 6, 7, 8, 9, 10, 11, 12, 13, 14, 15, 16, 17, 18, 19, 20, 22, 23, 24, 25, 26, 27, 28, 29, 30, 32, 33, 34, 35, 36, 37, 38, 39, 40, 41, 42, 43, 44, 45, 47, 48, 49, 50, 51, 52, 53, 55, 56, 57, 58, 61, 62, 64, 65, 66, 68, 69, 70, 71, 72, 73, 74, 75, 76, 78, 79, 80, 81, 82, 83, 84, 86, 87, 88, 89, 90, 91, 92, 93, 94, 95, 96, 97, 99, 100, 101, 102, 103, 104, 105, 106, 107, 108, 109, 110, …	[4, 21, 150, 151, 152, 153, 154, 156, 159, 31, 160, 162, 164, 169, 170, 171, 173, 46, 176, 179, 180, 54, 182, 185, 186, 59, 60, 190, 63, 67, 195, 202, 203, 204, 77, 85, 98]	0.0537897310513447	0	0.2096774193548387	0	0.1170058139534883	0	44	818	117	558
ZDHHC6	ENSG00000023041.11	chr10	-	112433281	112434296	IR	True	1.391754016964302e-16	1.1559650095870817e-18	[0, 1, 6, 9, 12, 13, 27, 36, 38, 44, 54, 56, 57, 58, 61, 63, 65, 67, 72, 73]	[2, 3, 4, 7, 8, 10, 11, 14, 17, 18, 19, 22, 24, 26, 29, 30, 31, 32, 34, 37, 40, 41, 43, 45, 46, 47, 48, 49, 50, 62, 66, 68, 69, 70, 71, 75, 76, 77]	0.4736842105263157	0	0.1383219954648526	0	0.2320261437908496	0	81	171	61	441
WDR3	ENSG00000065183.16	chr1	+	117929783	117929924	TSS	True	1.4722971810742426e-16	1.2302293067116908e-18	[0, 1, 2, 3, 4, 5, 6, 7, 8, 9, 10, 11, 12, 13, 14, 15, 17, 18, 19, 20, 21, 22, 23, 24, 25, 26, 27, 28, 34, 36, 41, 45, 61, 62, 63, 64, 65, 66, 67, 68, 69, 70, 71, 72, 73, 74, 75, 76, 77, 78, 79, 80, 81, 82, 83, 84, 85, 86, 87, 88, 89, 90, 91, 92, 93, 94, 96, 97, 98, 99, 101, 107, 108, 109, 110, 111, 112]	[16, 29, 30, 31, 32, 33, 35, 37, 38, 39, 40, 42, 43, 44, 46, 47, 48, 49, 50, 51, 52, 53, 54, 55, 56, 57, 58, 59, 60, 95, 100, 102, 103, 104, 105, 106]	0.4915433403805497	0	0.2694136291600634	0	0.4026632847178186	0	465	946	170	631
KCNAB2	ENSG00000069424.15	chr1	+	5992671	5992788	TSS	True	2.0095445269528442e-16	1.6891998425301605e-18	[2, 4, 5, 6, 7, 8, 9, 10, 11, 12, 13, 14, 15, 16, 17, 18, 34, 35, 36, 37, 38, 39, 40, 41, 42, 43, 44]	[0, 1, 32, 3, 33, 19, 20, 21, 22, 23, 24, 25, 26, 27, 28, 29, 30, 31]	0.328125	0	0.888268156424581	0	0.7407407407407407	0	21	64	159	179
WDR72	ENSG00000166415.15	chr15	-	53759632	53759689	TSS	False	2.364824539554664e-16	1.999676509480328e-18	[1, 2, 3, 4, 5, 6, 7, 8, 9, 10, 11, 12, 13, 14, 15, 16, 19, 20, 22, 23, 24, 26, 27, 28, 29, 30, 32, 33, 34, 35, 36, 37, 40, 42, 43, 46, 47, 49, 50, 51, 53, 55, 57, 59, 60, 62, 63, 65, 66, 67, 71, 72, 75, 77, 80, 81, 85, 89, 93, 104, 105]	[0, 17, 18, 21, 25, 31, 38, 39, 41, 44, 45, 48, 52, 54, 56, 58, 61, 64, 68, 69, 70, 73, 74, 76, 78, 79, 82, 83, 84, 86, 87, 88, 90, 91, 92, 94, 95, 96, 97, 98, 99, 100, 101, 102, 103]	0.1978609625668449	0	0.6330275229357798	0	0.2960662525879917	0	74	374	69	109
WSB1	ENSG00000109046.15	chr17	+	27306882	27309099	3AS	False	2.797967510870987e-16	2.3799383410790946e-18	[1, 66, 67, 69, 70, 74, 43, 78, 15, 82, 83, 84, 53, 86, 94, 63]	[0, 4, 5, 8, 9, 10, 11, 13, 14, 19, 22, 23, 26, 27, 28, 31, 32, 34, 37, 38, 40, 42, 44, 47, 48, 50, 51, 52, 54, 55, 57, 65, 75, 76, 77, 79, 80, 81, 85, 89, 91]	0.8837209302325582	0	0.6398963730569949	0	0.779379157427938	0	456	516	247	386
TPCN2	ENSG00000162341.18	chr11	+	69087874	69090939	PAS	True	3.015268877716719e-16	2.5798607930028967e-18	[6, 9, 16, 20, 33, 34, 37, 54, 58, 61, 65, 67, 77, 81, 86, 89, 95, 97, 100, 101, 103, 109, 111, 112, 116, 117, 118, 134, 135, 137, 150, 176, 192, 193, 194, 195, 196, 200, 204, 207, 209, 212, 213, 214, 217, 218, 219, 221, 222, 225, 226, 229, 230, 231, 232, 233, 234, 237, 242, 243, 244, 245, 246, 249, 252, 253, 255, 258, 259, 260, 262, 263, 264, 266, 267, 268, 270, 271, 274, 275, 276, 280]	[0, 1, 2, 3, 4, 5, 7, 8, 10, 11, 12, 13, 14, 15, 17, 18, 19, 21, 22, 23, 24, 25, 26, 27, 28, 29, 30, 31, 32, 35, 36, 38, 39, 40, 41, 42, 43, 44, 45, 46, 47, 48, 49, 50, 51, 52, 53, 55, 56, 57, 59, 60, 62, 63, 64, 66, 68, 69, 70, 71, 72, 73, 74, 75, 76, 78, 79, 80, 82, 83, 84, 85, 87, 88, 90, 91, 92, 93, 94, 96, 98, 99, 102, 104, 105, 106, 107, 108, 110, 113, 114, 115, 119, 120, 121, 122, 123, 124…	0.9143356643356644	0	0.6480446927374302	0	0.8508655126498003	0	523	572	116	179
CAMK2D	ENSG00000145349.17	chr4	-	113509672	113513327	3AS	False	3.5099493935680113e-16	3.020670948132182e-18	[32, 128, 2, 130, 6, 40, 106, 43, 108, 110, 79, 16, 111, 113, 115, 53, 119, 125]	[0, 1, 3, 4, 5, 7, 8, 10, 11, 13, 14, 15, 17, 18, 20, 21, 22, 23, 24, 25, 26, 27, 28, 29, 30, 31, 33, 34, 35, 36, 37, 38, 39, 41, 42, 44, 45, 46, 47, 48, 49, 50, 51, 52, 54, 56, 57, 59, 60, 61, 62, 63, 64, 65, 66, 67, 68, 69, 71, 72, 73, 74, 75, 76, 80, 83, 112, 116, 118, 121, 122, 123, 124, 126, 127, 129, 131, 132, 133]	0.9218213058419245	0	0.7728085867620751	0	0.873476494486361	0	1073	1164	432	559
CD46	ENSG00000117335.20	chr1	+	207767195	207770320	ES	False	3.5144229089613714e-16	3.0421052899545545e-18	[3, 132, 134, 8, 137, 12, 22, 24, 32, 34, 165, 170, 43, 46, 56, 62, 200, 201, 75, 77, 206, 212, 215, 220, 95, 101, 105, 111, 113, 116, 118, 122, 125]	[0, 1, 2, 128, 4, 130, 133, 7, 135, 9, 136, 11, 17, 152, 25, 26, 153, 154, 158, 159, 33, 36, 37, 164, 39, 40, 166, 167, 48, 179, 58, 187, 189, 191, 64, 66, 67, 194, 69, 70, 199, 202, 76, 204, 205, 79, 207, 81, 208, 86, 217, 93, 221, 99, 103, 107, 110, 117, 120, 121, 123, 124, 126, 127]	0.6712328767123288	0	0.5223590408295529	0	0.6015174506828528	0	1176	1752	806	1543
ARHGEF10L	ENSG00000074964.17	chr1	+	17580452	17580632	TSS	False	4.145703441641272e-16	3.609288496175229e-18	[0, 1, 2, 3, 4, 5, 6, 7, 8, 9, 10, 11, 12, 13, 14, 15, 16, 17, 18, 19, 20, 21, 22, 23, 24, 25, 26, 27, 28, 29, 30, 31, 32, 33, 34, 35, 36, 37, 44, 46, 49, 53, 57, 60, 61, 62, 66, 70, 74, 75, 79, 81, 93, 94, 99, 100, 101, 125, 128, 134, 135, 136, 142, 143, 145, 149, 150, 154, 156, 165, 172, 176, 181, 185, 204, 209, 210, 220, 221, 222, 223, 224, 225, 226, 227, 228, 229, 230, 231, 232, 233, 234, 235…	[38, 39, 40, 41, 42, 43, 45, 47, 48, 50, 51, 52, 54, 55, 56, 58, 59, 63, 64, 65, 67, 68, 69, 71, 72, 73, 76, 77, 78, 80, 82, 83, 84, 85, 86, 87, 88, 89, 90, 91, 92, 95, 96, 97, 98, 102, 103, 104, 105, 106, 107, 108, 109, 110, 111, 112, 113, 114, 115, 116, 117, 118, 119, 120, 121, 122, 123, 124, 126, 127, 129, 130, 131, 132, 133, 137, 138, 139, 140, 141, 144, 146, 147, 148, 151, 152, 153, 155, 157…	0.6641883519206939	0	0.3659420289855072	0	0.5881809787626963	0	536	807	101	276
DDX3Y	ENSG00000067048.17	chrY	+	12905720	12905815	TSS	False	4.1473270959573875e-16	3.6314532262210695e-18	[0, 1, 2, 3, 4, 5, 6, 7, 8, 9, 10, 11, 12, 13, 14, 15, 16, 17, 18, 19, 20, 21, 22, 23, 24, 25, 26, 27, 28, 29, 30, 31, 32, 33, 34, 35, 36, 37, 38, 39, 40, 43, 48, 49, 50, 51, 52, 53, 54, 55, 56, 57, 58, 59, 60, 61, 62, 63, 64, 65, 66, 67, 68, 69, 70, 71, 72, 73, 74, 79, 82, 83, 84, 85, 86, 87]	[41, 42, 75, 44, 45, 46, 47, 76, 77, 78, 80, 81]	0.045822102425876	0	0.2916666666666667	0	0.1532625189681335	0	17	371	84	288
CNDP2	ENSG00000133313.15	chr18	+	74496368	74496431	TSS	True	4.473731404153277e-16	3.939641384624121e-18	[2, 12, 20, 22, 27, 37, 43, 51, 67, 68, 69, 70, 71, 72, 73, 74, 75, 76, 77, 78, 79, 80, 81, 82, 83, 84, 85, 86, 87, 88, 89, 90, 91, 92, 93, 94, 95, 96, 97, 98, 99, 100, 101, 102, 103, 104, 105, 106, 107, 108, 110, 119, 123, 136, 137, 167, 168, 169, 170, 171, 172, 173, 174, 175, 176, 177, 178, 179, 180, 181, 182, 183, 184, 185, 186, 187, 188, 189]	[0, 1, 3, 4, 5, 6, 7, 8, 9, 10, 11, 13, 14, 15, 16, 17, 18, 19, 21, 23, 24, 25, 26, 28, 29, 30, 31, 32, 33, 34, 35, 36, 38, 39, 40, 41, 42, 44, 45, 46, 47, 48, 49, 50, 52, 53, 54, 55, 56, 57, 58, 59, 60, 61, 62, 63, 64, 65, 66, 109, 111, 112, 113, 114, 115, 116, 117, 118, 120, 121, 122, 124, 125, 126, 127, 128, 129, 130, 131, 132, 133, 134, 135, 138, 139, 140, 141, 142, 143, 144, 145, 146, 147, 1…	0.6935007385524372	0	0.8445883441258094	0	0.7605749486652977	0	939	1354	913	1081
KDM4A	ENSG00000066135.13	chr1	+	43650505	43650674	TSS	False	5.268560772242932e-16	4.665942443145196e-18	[0, 1, 2, 3, 4, 5, 6, 7, 8, 9, 10, 11, 12, 13, 14, 15, 16, 17, 18, 19, 20, 21, 22, 23, 24, 25, 26, 27, 28, 29, 30, 31, 32, 33, 34, 35, 36, 37, 38, 39, 40, 41, 42, 43, 44, 45, 46, 52, 54, 56, 57, 58, 61, 62, 65, 66, 67, 68, 70, 72, 73, 74, 75, 76, 77, 78, 79, 80, 81, 82, 83, 84, 85, 86, 87, 88, 89, 90, 91, 92, 93, 94, 95, 96, 97, 98, 99, 100, 101, 102, 103, 104, 105, 106, 107, 108, 110, 111, 113, …	[128, 129, 131, 133, 136, 138, 139, 47, 48, 49, 50, 51, 53, 55, 59, 60, 63, 64, 69, 71, 109, 112, 114, 115, 116, 117, 118, 120, 122, 123, 124, 125, 126]	0.196027633851468	0	0.384251968503937	0	0.2626882320133853	0	227	1158	244	635
EIF4G1	ENSG00000114867.22	chr3	+	184314566	184314674	TSS	True	5.474264609527483e-16	4.8755083583302924e-18	[70, 181, 193, 316, 318, 319, 342, 370, 371, 372, 373, 374, 375, 376, 377, 378, 379, 380, 381, 382, 383, 384, 385, 386, 387, 388, 389, 390, 391, 392, 393, 394, 395, 396, 397, 398, 399, 400, 401, 402, 403, 404, 405, 406, 407, 408, 409, 410, 411, 412, 413, 414, 415, 416, 417, 418, 419, 420, 421, 422, 423, 424, 425, 426, 427, 428, 429, 430, 431, 432, 433, 434, 435, 436, 437, 438, 439, 440, 441, 442,…	[0, 1, 2, 3, 4, 5, 6, 7, 8, 9, 10, 11, 12, 13, 14, 15, 16, 17, 18, 19, 20, 21, 22, 23, 24, 25, 26, 27, 28, 29, 30, 31, 32, 33, 34, 35, 36, 37, 38, 39, 40, 41, 42, 43, 44, 45, 46, 47, 48, 49, 50, 51, 52, 53, 54, 55, 56, 57, 58, 59, 60, 61, 62, 63, 64, 65, 66, 67, 68, 69, 71, 72, 73, 74, 75, 76, 77, 78, 79, 80, 81, 82, 83, 84, 85, 86, 87, 88, 89, 90, 91, 92, 93, 94, 95, 96, 97, 98, 99, 100, 101, 10…	0.7217728890326756	0	0.7975424224692803	0	0.7421794972815381	0	6693	9273	2726	3418
FN1	ENSG00000115414.21	chr2	-	215372015	215372108	IR	False	5.592165425862305e-16	5.029566664895437e-18	[1, 2, 4, 7, 10, 13, 14, 15, 16, 17, 18, 22, 23, 24, 25, 27, 29, 31, 32, 33, 34, 35, 38, 39, 41, 42, 44, 46, 47, 48, 49, 50, 51, 53, 54, 55, 56, 58, 60, 62, 64, 67, 69, 70, 72, 73, 74, 75, 77, 78, 79, 81, 82, 86, 87, 90, 91, 92, 97, 98, 99, 101, 102, 103, 105, 107, 108, 110, 112, 113, 114, 115, 116, 120, 121, 122, 123, 124, 126, 127, 128, 130, 131, 132, 133, 136, 137, 138, 142, 144, 145, 147, 148…	[2050, 8, 12, 2064, 19, 2068, 2076, 30, 2081, 36, 40, 2088, 2089, 43, 45, 2096, 52, 2103, 59, 2107, 2109, 66, 2126, 80, 2128, 2136, 89, 93, 2142, 95, 100, 2151, 104, 2169, 2172, 125, 134, 2185, 139, 140, 141, 2193, 2194, 2198, 156, 158, 2206, 2208, 168, 169, 2224, 2225, 183, 2236, 189, 2247, 203, 2252, 2253, 2256, 212, 213, 219, 2267, 232, 233, 2280, 240, 241, 244, 2292, 246, 2299, 2300, 257, 258…	0.0934796984525856	0	0.1179750913935188	0	0.1008082455880172	0	3534	37805	1904	16139
CUL2	ENSG00000108094.16	chr10	-	35090178	35090334	TSS	True	5.592165425862305e-16	5.0364744153668315e-18	[1, 2, 5, 6, 7, 8, 9, 12, 13, 14, 16, 17, 18, 19, 20, 21, 23, 24, 25, 26, 27, 29, 31, 32, 33, 34, 38, 39, 41, 42, 43, 45, 46, 47, 51, 52, 54, 59, 61, 64, 66, 67, 68, 71, 75, 77, 79, 81, 82, 83]	[0, 3, 4, 10, 11, 15, 22, 28, 30, 35, 36, 37, 40, 44, 48, 49, 50, 53, 55, 56, 57, 58, 60, 62, 63, 65, 69, 70, 72, 73, 74, 76, 78, 80]	0.3113207547169811	0	0.5801217038539553	0	0.4408602150537634	0	165	530	286	493
ABLIM3	ENSG00000173210.20	chr5	+	149141496	149141654	TSS	False	5.825350747278081e-16	5.2756353710463964e-18	[1, 19, 25, 38, 58, 80, 90, 99, 100, 101, 102, 103, 104, 105, 106, 107, 108, 109, 110, 111, 112, 113, 114, 115, 116, 117, 118, 119, 120, 121, 122, 123, 124, 125, 126, 127, 128, 129, 130, 131, 132, 133, 134, 135, 136, 137, 138, 139, 140, 141, 142, 143, 144, 145, 146, 147, 148, 149, 150, 151, 152, 153, 154, 155, 156, 157, 158, 159, 160, 161, 162, 163, 164, 165, 166, 167, 168, 169, 170, 171, 172, 17…	[0, 2, 3, 4, 5, 6, 7, 8, 9, 10, 11, 12, 13, 14, 15, 16, 17, 18, 20, 21, 22, 23, 24, 26, 27, 28, 29, 30, 31, 32, 33, 34, 35, 36, 37, 39, 40, 41, 42, 43, 44, 45, 46, 47, 48, 49, 50, 51, 52, 53, 54, 55, 56, 57, 59, 60, 61, 62, 63, 64, 65, 66, 67, 68, 69, 70, 71, 72, 73, 74, 75, 76, 77, 78, 79, 81, 82, 83, 84, 85, 86, 87, 88, 89, 91, 92, 93, 94, 95, 96, 97, 98, 302, 304, 305, 306, 307, 308, 309, 310,…	0.4674742036787797	0	0.6160058737151248	0	0.5238095238095238	0	1042	2229	839	1362
RUSC2	ENSG00000198853.12	chr9	+	35520597	35520938	TSS	True	5.899965359637173e-16	5.372729387841317e-18	[0, 1, 2, 3, 4, 5, 6, 7, 8, 9, 10, 11, 12, 13, 14, 15, 16, 17, 18, 19, 20, 21, 22, 23, 24, 25, 26, 27, 28, 29, 30, 31, 32, 33, 34, 35, 36, 37, 38, 39, 40, 41, 42, 43, 44, 45, 46, 47, 48, 49, 50, 51, 52, 53, 54, 55, 56, 57, 58, 59, 60, 61, 62, 63, 64, 65, 66, 67, 68, 69, 70, 71, 72, 73, 74, 75, 76, 77, 78, 79, 80, 81, 82, 83, 84, 85, 86, 87, 88, 89, 90, 91, 92, 93, 94, 95, 96, 97, 99, 112, 120, 12…	[98, 100, 101, 102, 103, 104, 105, 106, 107, 108, 109, 110, 111, 113, 114, 115, 116, 117, 118, 119, 121, 122, 123, 124, 125, 126, 127, 129, 130, 131, 132, 133, 134, 135, 136, 137, 138, 139, 140, 141, 142, 143, 144, 145, 146, 147, 148, 149, 150, 151, 152, 153, 154, 156, 157, 158, 160, 161, 162, 164, 165, 166, 167, 168, 169, 170, 172, 175, 176, 177, 178, 179, 180, 181, 182, 183, 184, 185, 187, 188,…	0.5887640449438202	0	0.3663157894736842	0	0.5419068736141907	0	1048	1780	174	475
MYH9	ENSG00000100345.22	chr22	-	36387806	36388006	TSS	False	6.44578524095694e-16	5.9020249129146394e-18	[0, 1, 3, 8, 9, 15, 17, 18, 20, 22, 26, 30, 31, 35, 39, 40, 41, 42, 44, 45, 49, 50, 54, 55, 57, 58, 60, 62, 63, 64, 65, 66, 68, 72, 76, 77, 78, 79, 83, 84, 85, 88, 90, 92, 100, 103, 105, 108, 110, 111, 114, 115, 117, 118, 119, 123, 125, 128, 130, 134, 141, 145, 146, 147, 155, 156, 157, 160, 161, 162, 165, 172, 174, 175, 176, 179, 181, 203, 204, 206, 215, 224, 229, 233, 241, 245, 246, 251, 254, 25…	[2, 4, 5, 6, 7, 10, 11, 12, 13, 14, 16, 19, 21, 23, 24, 25, 27, 28, 29, 32, 33, 34, 36, 37, 38, 43, 46, 47, 48, 51, 52, 53, 56, 59, 61, 67, 69, 70, 71, 73, 74, 75, 80, 81, 82, 86, 87, 89, 91, 93, 94, 95, 96, 97, 98, 99, 101, 102, 104, 106, 107, 109, 112, 113, 116, 120, 121, 122, 124, 126, 127, 129, 131, 132, 133, 135, 136, 137, 138, 139, 140, 142, 143, 144, 148, 149, 150, 151, 152, 153, 154, 158,…	0.7863048280214578	0	0.8202738317156264	0	0.7974897877113891	0	24918	31690	12761	15557
PFKFB3	ENSG00000170525.21	chr10	+	6144924	6145013	TSS	False	6.952188167363342e-16	6.4004934593958525e-18	[0, 1, 21, 22, 23, 24, 25, 26, 27, 28, 29, 30, 31, 32, 33, 34, 35, 36, 37, 38, 39, 40, 41, 42, 43, 44, 45, 46, 47, 48, 49, 50, 51, 52, 53, 54, 55, 56, 57, 58, 59, 60, 61, 62, 63, 64, 65, 66, 67, 68, 69, 70, 71, 72, 73, 74, 75, 76, 77, 78, 79, 80, 81, 82, 83, 84, 85, 86, 87, 88, 89, 90, 91, 92, 93, 94, 95, 96, 97, 98, 99, 100, 101, 102, 103, 104, 105, 106, 126, 127, 128, 129, 130, 131, 132, 133, 1…	[2, 3, 4, 5, 6, 7, 8, 9, 10, 11, 12, 13, 14, 15, 16, 17, 18, 19, 20, 107, 108, 109, 110, 111, 112, 113, 114, 115, 116, 117, 118, 119, 120, 121, 122, 123, 124, 125]	0.1766072811773818	0	0.3564356435643564	0	0.2340537691091196	0	228	1291	216	606
CES1	ENSG00000198848.13	chr16	-	55811010	55812902	IR	True	7.989847043936923e-16	7.41489633046411e-18	[0, 1, 3, 9, 141, 142, 15, 17, 18, 147, 20, 21, 148, 24, 25, 26, 154, 157, 32, 160, 162, 163, 165, 39, 40, 169, 42, 172, 47, 48, 175, 178, 179, 55, 57, 190, 191, 64, 65, 71, 74, 82, 87, 88, 102, 107, 110, 112, 115, 117, 118]	[4, 5, 7, 8, 11, 12, 14, 16, 19, 22, 156, 29, 30, 158, 159, 33, 34, 35, 38, 166, 167, 41, 170, 43, 173, 46, 174, 176, 177, 51, 52, 54, 56, 184, 186, 59, 60, 187, 62, 188, 189, 193, 67, 72, 73, 79, 84, 85, 86, 89, 92, 101, 105, 108, 111, 114, 121, 122]	0.1959583588487446	0	0.0795262267343485	0	0.1470692717584369	0	320	1633	94	1182
MYLK	ENSG00000065534.19	chr3	-	123884205	123884315	TSS	True	7.989847043936923e-16	7.435762784810707e-18	[1, 2, 3, 4, 6, 7, 8, 9, 14, 16, 17, 19, 20, 21, 24, 25, 27, 28, 29, 30, 31, 32, 33, 34, 35, 37, 38, 39, 40, 41, 42, 43, 45, 46, 48, 49, 50, 51, 52, 53, 55, 56, 57, 58, 59, 61, 62, 63, 64, 65, 66, 70, 72, 73, 74, 78, 79, 80, 82, 84, 86, 87, 88, 89, 91, 92, 93, 95, 96, 97, 99, 100, 101, 102, 103, 105, 106, 109, 112, 114, 115, 116, 117, 118, 120, 121, 123, 126, 127, 128, 129, 131, 132, 133, 134, 13…	[0, 514, 515, 516, 5, 518, 520, 10, 11, 12, 13, 523, 15, 525, 527, 18, 529, 530, 531, 22, 23, 532, 534, 26, 536, 537, 540, 542, 547, 36, 549, 550, 551, 553, 554, 44, 556, 47, 560, 561, 562, 563, 54, 568, 569, 570, 571, 60, 573, 574, 575, 577, 578, 67, 68, 69, 580, 71, 581, 75, 76, 77, 81, 83, 85, 90, 94, 98, 104, 107, 108, 110, 111, 113, 119, 122, 124, 125, 130, 136, 142, 144, 146, 147, 148, 160,…	0.2191048764195056	0	0.4269141531322505	0	0.2655601659751037	0	328	1497	184	431
AP1B1	ENSG00000100280.16	chr22	-	29328895	29330377	5AS	True	9.044874199386111e-16	8.462881393401397e-18	[0, 1, 3, 4, 5, 6, 9, 10, 12, 13, 14, 16, 17, 18, 21, 23, 24, 25, 26, 27, 30, 33, 34, 36, 39, 41, 44, 46, 47, 48, 49, 50, 51, 53, 54, 55, 56, 58, 61, 64, 66, 68, 69, 70, 71, 74, 75, 77, 79, 80, 82, 83, 85, 87, 88, 90, 92, 93, 94, 95, 96, 99, 100, 102, 103, 106, 107, 108, 109, 111, 112, 113, 114, 116, 117, 118, 119, 121, 122, 126, 128, 132, 134, 136, 139, 142, 143, 144, 146, 149, 150, 154, 155, 15…	[2, 8, 11, 15, 22, 28, 29, 31, 32, 35, 37, 38, 42, 43, 45, 52, 57, 59, 62, 63, 65, 67, 72, 73, 76, 78, 81, 84, 86, 89, 91, 98, 101, 104, 115, 120, 123, 124, 125, 127, 129, 130, 133, 135, 137, 138, 140, 141, 145, 147, 148, 151, 152, 153, 157, 159, 160, 162, 165, 166, 167, 172, 174, 176, 194, 200, 202, 204, 215, 216, 221, 223, 224, 226, 229, 230, 231, 234, 235, 236, 244, 245, 252, 257, 260, 261, 26…	0.2856705450091855	0	0.3916666666666666	0	0.333051134439553	0	933	3266	1034	2640
NUP98	ENSG00000110713.17	chr11	-	3711834	3712728	PAS	True	1.1351432494570658e-15	1.0677821019610146e-17	[0, 2, 3, 4, 5, 6, 8, 9, 10, 11, 12, 13, 14, 15, 16, 17, 18, 19, 20, 21, 23, 24, 25, 26, 27, 28, 29, 30, 31, 32, 33, 34, 35, 36, 37, 38, 39, 40, 41, 42, 43, 44, 45, 47, 49, 50, 51, 52, 53, 54, 55, 56, 57, 58, 59, 60, 61, 62, 63, 64, 65, 66, 67, 68, 69, 70, 72, 73, 74, 75, 76, 77, 78, 79, 80, 81, 82, 83, 84, 85, 86, 87, 88, 89, 90, 91, 92, 93, 94, 96, 97, 98, 99, 100, 101, 102, 112, 115, 132, 133,…	[128, 129, 130, 131, 232, 233, 235, 237, 238, 211, 212, 213, 214, 215, 216, 217, 218, 219, 220, 221, 222, 223, 224, 225, 226, 227, 228, 229, 230, 103, 104, 105, 106, 107, 108, 109, 110, 111, 231, 113, 114, 234, 116, 117, 118, 119, 120, 121, 122, 123, 124, 125, 126, 127]	0.2628865979381443	0	0.4668949771689498	0	0.3710653753026634	0	204	776	409	876
ERLIN1	ENSG00000107566.14	chr10	-	100185903	100185968	TSS	True	1.1641967778818245e-15	1.1009366107258324e-17	[0, 2, 5, 7, 8, 9, 10, 11, 12, 13, 14, 15, 16, 18, 20, 21, 23, 24, 25, 26, 27, 28, 29, 31, 32, 33, 36, 37, 39, 40, 41, 42, 43, 44, 46, 47, 48, 50, 51, 52, 53, 54, 55, 57, 58, 59, 61, 62, 69, 72, 73, 74, 76, 77, 80, 81, 82, 84, 85]	[1, 3, 4, 6, 17, 19, 22, 30, 34, 35, 38, 45, 49, 56, 60, 63, 64, 65, 66, 67, 68, 70, 71, 75, 78, 79, 83]	0.2752043596730245	0	0.513671875	0	0.3731942215088282	0	202	734	263	512
FN1	ENSG00000115414.21	chr2	-	215372015	215373321	3AS	False	1.220997108085468e-15	1.160759784530366e-17	[5, 6, 2055, 9, 2058, 11, 2063, 2065, 2067, 21, 2070, 2071, 2072, 26, 28, 37, 2098, 2101, 57, 61, 63, 65, 68, 71, 2123, 76, 83, 2132, 85, 88, 96, 2145, 2148, 2150, 2152, 2154, 106, 109, 111, 2162, 2163, 118, 2167, 2174, 2181, 135, 2188, 143, 146, 2207, 164, 167, 2220, 176, 179, 2228, 2231, 184, 2233, 2235, 2237, 201, 2249, 2251, 2261, 214, 224, 228, 229, 2279, 2285, 2288, 243, 2301, 254, 259, 267…	[512, 2050, 515, 8, 12, 1037, 2064, 528, 1041, 19, 2068, 533, 534, 1043, 536, 1049, 539, 2076, 540, 30, 541, 544, 2081, 1051, 1055, 36, 2088, 2089, 553, 43, 45, 563, 1076, 1590, 2103, 570, 2107, 59, 2109, 1596, 1599, 66, 1092, 1095, 1608, 586, 587, 1612, 2126, 1614, 80, 2128, 1620, 2136, 89, 601, 1112, 1628, 93, 2142, 609, 1633, 100, 1124, 2151, 104, 617, 1133, 1136, 1138, 1139, 629, 2169, 1658, …	0.3191937700412277	0	0.3891058581706064	0	0.3407477820025348	0	3484	10915	1893	4865
VPS13D	ENSG00000048707.15	chr1	+	12508892	12512043	PAS	True	1.2285635955353249e-15	1.1741001038089015e-17	[0, 1, 2, 3, 4, 5, 6, 8, 9, 10, 11, 12, 13, 16, 17, 18, 19, 20, 21, 22, 23, 24, 25, 26, 27, 28, 29, 30, 31, 32, 33, 34, 36, 37, 38, 40, 42, 47, 50, 55, 57, 59, 61, 68, 72, 74, 75, 80, 84, 85, 86, 89, 91, 93, 96, 97, 98, 100, 101, 102, 111, 113, 114, 115, 117, 120, 122, 124, 125, 127, 131, 132, 133, 142, 144, 146, 148, 151, 155, 158, 159, 161, 163, 164, 167, 169, 171, 173, 176, 177, 180, 181, 185,…	[7, 14, 15, 35, 39, 41, 43, 44, 45, 46, 48, 49, 51, 52, 53, 54, 56, 58, 60, 62, 63, 64, 65, 66, 67, 69, 70, 71, 73, 76, 77, 78, 79, 81, 82, 83, 87, 88, 90, 92, 94, 95, 99, 103, 104, 105, 106, 107, 108, 109, 110, 112, 116, 118, 119, 121, 123, 126, 128, 129, 130, 134, 135, 136, 137, 138, 139, 140, 141, 143, 145, 147, 149, 150, 152, 153, 154, 156, 157, 160, 162, 165, 166, 168, 170, 172, 174, 175, 17…	0.8689801699716714	0	0.6718266253869969	0	0.8322766570605188	0	1227	1412	217	323
GRAMD1C	ENSG00000178075.20	chr3	+	113838887	113838936	TSS	True	1.3528685196166737e-15	1.2996635433123253e-17	[16, 17, 18, 19, 20, 21, 22, 23, 24, 25, 26, 27, 28, 29, 30, 31, 32, 33, 34, 35, 36, 37, 38, 39, 40, 41, 42, 43, 44, 45, 46, 47, 48, 49, 50, 51, 52, 53, 54, 55, 56, 57, 58, 59, 60, 61, 62, 63, 64, 65, 66, 67, 68, 69, 92, 93, 94, 95, 96, 97, 98]	[0, 1, 2, 3, 4, 5, 6, 7, 8, 9, 10, 11, 12, 13, 14, 15, 70, 71, 72, 73, 74, 75, 76, 77, 78, 79, 80, 81, 82, 83, 84, 85, 86, 87, 88, 89, 90, 91]	0.298050139275766	0	0.6853932584269663	0	0.4264432029795158	0	107	359	122	178
PITPNB	ENSG00000180957.18	chr22	-	27853663	27858386	5AS	True	1.3580560586269718e-15	1.3114421060492622e-17	[96, 97, 68, 10, 43, 78, 82, 86, 26, 94]	[32, 34, 36, 38, 13, 46, 77, 48, 21, 23]	0.6857142857142857	0	0.0579710144927536	0	0.1849710982658959	0	24	35	8	138
DDX5	ENSG00000108654.16	chr17	-	64500326	64500548	IR	False	2.046743924799723e-15	1.9878767825618118e-17	[5, 7, 8, 11, 16, 18, 19, 21, 23, 24, 25, 32, 33, 34, 35, 36, 38, 40, 41, 42, 44, 45, 46, 47, 52, 53, 54, 56, 57, 59, 61, 63, 70, 73, 75, 76, 78, 79, 81, 82, 84, 86, 88, 90, 92, 94, 99, 104, 108, 111, 115, 125, 130, 132, 136, 140, 141, 142, 143, 146, 149, 152, 157, 162, 163, 167, 168, 169, 173, 174, 175, 178, 179, 183, 184, 187, 191, 193, 194, 198, 199, 202, 204, 205, 208, 210, 211, 219, 220, 223…	[6, 9, 10, 12, 13, 14, 15, 17, 20, 22, 27, 28, 29, 30, 31, 37, 39, 43, 48, 49, 50, 51, 55, 58, 60, 62, 64, 65, 66, 67, 68, 69, 71, 72, 74, 77, 80, 83, 85, 87, 89, 91, 93, 95, 96, 97, 98, 100, 101, 102, 103, 105, 107, 109, 110, 112, 113, 116, 117, 118, 119, 120, 121, 122, 123, 124, 126, 127, 128, 129, 131, 133, 134, 135, 137, 139, 144, 145, 147, 148, 150, 151, 153, 154, 155, 156, 158, 159, 160, 16…	0.3233200208369509	0	0.220464135021097	0	0.2978445460483344	0	1862	5759	418	1896
CALD1	ENSG00000122786.20	chr7	+	134779635	134779749	TSS	True	2.046743924799723e-15	1.9969732079252774e-17	[14, 20, 22, 33, 34, 35, 36, 37, 38, 39, 40, 41, 42, 43, 44, 45, 46, 47, 48, 49, 50, 51, 52, 53, 54, 55, 56, 57, 58, 59, 60, 61, 62, 63, 64, 65, 66, 67, 68, 69, 70, 71, 72, 73, 74, 75, 76, 77, 78, 79, 80, 81, 82, 83, 84, 85, 86, 87, 88, 89, 90, 91, 92, 93, 94, 95, 96, 97, 98, 99, 100, 101, 102, 103, 104, 105, 106, 107, 108, 109, 110, 111, 112, 113, 114, 115, 116, 117, 118, 119, 120, 121, 122, 123…	[0, 1, 2, 3, 4, 5, 6, 7, 8, 9, 10, 11, 12, 13, 15, 16, 17, 18, 19, 21, 23, 24, 25, 26, 27, 28, 29, 30, 31, 32, 207, 208, 209, 210, 211, 212, 213, 214, 215, 216, 217, 218]	0.1188009698038351	0	0.2041564792176039	0	0.1414223230196015	0	539	4537	334	1636
DDX5	ENSG00000108654.16	chr17	-	64499622	64500326	PAS	True	3.582898554109231e-15	3.5137001731482505e-17	[0, 1, 2, 3, 4, 6, 9, 10, 12, 13, 14, 15, 17, 20, 22, 27, 28, 29, 30, 31, 37, 39, 43, 48, 49, 50, 51, 55, 58, 60, 62, 64, 65, 66, 67, 68, 69, 71, 72, 74, 77, 80, 83, 85, 87, 89, 91, 93, 95, 96, 97, 98, 100, 101, 102, 103, 105, 107, 109, 110, 112, 113, 116, 117, 118, 119, 120, 121, 122, 123, 124, 126, 127, 128, 129, 131, 133, 134, 135, 137, 139, 144, 145, 147, 148, 150, 151, 153, 154, 155, 156, 15…	[5, 7, 8, 11, 16, 18, 19, 21, 23, 24, 25, 26, 32, 33, 34, 35, 36, 38, 40, 41, 42, 44, 45, 46, 47, 52, 53, 54, 56, 57, 59, 61, 63, 70, 73, 75, 76, 78, 79, 81, 82, 84, 86, 88, 90, 92, 94, 99, 104, 106, 108, 111, 114, 115, 125, 130, 132, 136, 138, 140, 141, 142, 143, 146, 149, 152, 157, 162, 163, 167, 168, 169, 173, 174, 175, 178, 179, 183, 184, 187, 191, 193, 194, 198, 199, 202, 204, 208, 210, 211,…	0.6765927977839336	0	0.778537611783272	0	0.7018366549433372	0	3908	5776	1480	1901
DGKD	ENSG00000077044.11	chr2	+	233354503	233354674	TSS	True	3.680316182821165e-15	3.627650795635793e-17	[0, 5, 8, 10, 13, 15, 17, 21, 63, 64, 65, 66, 67, 68, 69, 70, 71, 72, 73, 74, 75, 76, 77, 78, 79, 80, 81, 82, 83, 84, 85, 86, 87, 88, 89, 90, 91, 92, 93, 94, 95, 96, 97, 98, 99, 100, 101, 102, 103, 104, 105, 106, 107, 108, 109, 110, 111, 112, 113, 114, 115, 116, 117, 118, 119, 120, 121, 122, 123, 124, 125, 126, 127, 128, 129, 130, 131, 132, 133, 134, 135, 136, 137, 138, 139, 140, 141, 142, 143, 1…	[1, 2, 3, 4, 6, 7, 9, 11, 12, 14, 16, 18, 19, 20, 22, 23, 24, 25, 26, 27, 28, 29, 30, 31, 32, 33, 34, 35, 36, 37, 38, 39, 40, 41, 42, 43, 44, 45, 46, 47, 48, 49, 50, 51, 52, 53, 54, 55, 56, 57, 58, 59, 60, 61, 62, 184, 185, 186, 187, 188, 189, 190, 191, 192, 193, 194, 195, 196, 197, 198, 199, 200, 201, 202, 203, 204, 205, 206, 207, 208, 209, 210, 211, 212, 213, 214, 215, 216, 217, 218, 219, 220, …	0.5048951048951049	0	0.7414448669201521	0	0.6051571313456889	0	361	715	390	526
PLXNB2	ENSG00000196576.15	chr22	-	50290597	50307552	ES	True	3.911845822286655e-15	3.8754401721843176e-17	[0, 1025, 1038, 18, 19, 1047, 1058, 547, 1060, 555, 45, 50, 1074, 1079, 1087, 578, 1093, 584, 1096, 1098, 81, 88, 603, 611, 104, 130, 647, 140, 653, 147, 663, 152, 675, 168, 681, 173, 174, 690, 182, 711, 202, 715, 716, 718, 720, 726, 229, 232, 236, 748, 256, 272, 785, 791, 288, 815, 307, 822, 313, 825, 829, 832, 834, 333, 335, 348, 360, 875, 385, 897, 404, 411, 923, 929, 931, 438, 988, 1012]	[4, 7, 10, 12, 15, 16, 17, 20, 22, 26, 34, 35, 39, 40, 47, 48, 54, 55, 58, 62, 72, 76, 78, 80, 85, 89, 90, 92, 95, 96, 98, 102, 105, 106, 112, 118, 123, 126, 128, 145, 146, 151, 153, 155, 158, 166, 172, 176, 178, 179, 181, 187, 189, 192, 198, 200, 204, 214, 216, 217, 218, 224, 225, 227, 231, 234, 237, 240, 242, 245, 247, 248, 254, 255, 263, 265, 268, 269, 271, 275, 280, 284, 286, 292, 295, 302, 3…	0.8576985413290114	0	0.7526636225266362	0	0.8263241645828597	0	2646	3085	989	1314
TAPBP	ENSG00000206281.11	GL000255.2	-	4494117	4496199	PAS	True	4.678804164074945e-15	4.658671213103744e-17	[1, 2, 3, 4, 5, 7, 8, 9, 10, 11, 12, 14, 15, 17, 19, 20, 21, 22, 23, 24, 25, 27, 28, 29, 30, 31, 32, 33, 36, 38, 39, 40, 41, 42, 43, 44, 45, 46, 48, 49, 50, 51, 53, 54, 56, 58, 60, 61, 62, 65, 67, 70, 71, 72, 73, 74, 75, 77, 78, 79, 80, 81, 82, 84, 85, 86, 88, 89, 92, 93, 94, 95, 96, 97, 98, 99, 100, 101, 102, 103, 104, 105, 106, 108, 109, 111, 112, 114, 115, 116, 117, 118, 119, 120, 121, 122, 12…	[0, 6, 134, 136, 13, 16, 18, 146, 147, 152, 26, 154, 155, 34, 37, 47, 52, 182, 55, 184, 57, 185, 59, 187, 188, 189, 63, 64, 66, 194, 68, 69, 196, 199, 76, 205, 210, 83, 212, 87, 90, 91, 221, 229, 232, 107, 235, 110, 251, 113, 241, 248, 250, 123, 125]	0.7113884555382215	0	0.8517270429654591	0	0.778857837181045	0	912	1282	1011	1187
SERPINA1	ENSG00000197249.14	chr14	-	94388559	94388601	TSS	True	9.074188680358142e-15	9.080545061901476e-17	[1, 7, 8, 10, 14, 16, 19, 20, 21, 25, 26, 27, 28, 29, 32, 34, 36, 37, 39, 40, 41, 44, 45, 46, 47, 49, 50, 51, 52, 55, 56, 57, 58]	[0, 2, 3, 4, 5, 6, 9, 11, 12, 13, 15, 17, 18, 22, 23, 24, 30, 31, 33, 35, 38, 42, 43, 48, 53, 54]	0.9327006039689388	0	0.8205533596837945	0	0.8741749174917491	0	1081	1159	1038	1265
SF1	ENSG00000168066.20	chr11	-	64778361	64778769	TSS	False	1.2650145146773411e-14	1.2722301483545762e-16	[5, 11, 14, 16, 17, 20, 21, 22, 27, 44, 52, 58, 61, 63, 65, 67, 70, 72, 78, 81, 95, 96, 97, 99, 100, 102, 104, 105, 106, 107, 108, 112, 125, 128, 131, 135, 136, 137, 140, 141, 142, 143, 144, 145, 146, 148, 150, 151, 153, 156, 157, 158, 161, 162, 165, 166, 168, 169, 170, 171, 175, 176, 178, 181, 182, 183, 185, 187, 189, 190, 191, 192, 195, 196, 198, 199, 201, 202, 203, 204, 210]	[0, 1, 2, 3, 4, 6, 7, 8, 9, 10, 12, 13, 15, 18, 19, 23, 24, 25, 26, 28, 29, 30, 31, 32, 33, 34, 35, 36, 37, 38, 39, 40, 41, 42, 43, 45, 46, 47, 48, 49, 50, 51, 53, 54, 55, 56, 57, 59, 60, 62, 64, 66, 68, 69, 71, 73, 74, 75, 76, 77, 79, 80, 82, 83, 84, 85, 86, 87, 88, 89, 90, 91, 92, 93, 94, 98, 101, 103, 109, 110, 111, 113, 114, 115, 116, 117, 118, 119, 120, 121, 122, 123, 124, 126, 127, 129, 130…	0.919917864476386	0	0.7742448330683624	0	0.8627573300062383	0	896	974	487	629
B3GNT5	ENSG00000176597.12	chr3	+	183296145	183300553	PAS	True	1.3671886185717747e-14	1.381827784206437e-16	[0, 1, 3, 4, 5, 6, 7, 8, 9, 10, 11, 13, 14, 15, 17, 18, 19, 20, 21, 22, 24, 25, 26, 27, 28, 29, 30, 31, 32, 33, 34, 36, 37, 38, 39, 40]	[2, 35, 12, 16, 23]	0.1351351351351351	0	0.5346534653465347	0	0.3436692506459948	0	25	185	108	202
TACC1	ENSG00000147526.20	chr8	+	38757276	38757409	TSS	True	1.483346510595311e-14	1.506651364209187e-16	[1, 2, 3, 4, 5, 6, 7, 8, 9, 10, 11, 12, 13, 14, 15, 16, 17, 18, 19, 20, 21, 22, 23, 24, 25, 26, 27, 47, 48, 49, 50, 51, 52, 53, 54, 55, 56, 57, 58, 59, 60, 61, 62, 63, 64, 65, 66, 67, 68, 69, 70, 71, 72, 73, 74, 75, 76, 77, 78, 79, 81, 82, 83, 88, 89, 90, 91, 92, 93, 94, 95, 96, 97, 98, 99, 100, 101, 102, 103, 104, 105, 106, 107, 108, 109, 110]	[29, 30, 31, 32, 33, 34, 35, 36, 37, 38, 39, 40, 41, 42, 43, 44, 45, 46, 84, 85, 86, 87]	0.3810623556581986	0	0.1160714285714285	0	0.2652795838751625	0	165	433	39	336
CALD1	ENSG00000122786.20	chr7	+	134891456	134891673	TSS	True	2.0407636937766897e-14	2.0830370936177559e-16	[0, 1, 2, 3, 4, 6, 7, 8, 9, 10, 11, 12, 13, 15, 16, 17, 18, 19, 20, 21, 23, 24, 25, 26, 27, 28, 29, 30, 31, 32, 34, 36, 39, 80, 115, 117, 142, 143, 144, 145, 146, 147, 148, 149, 150, 151, 152, 153, 154, 155, 156, 157, 158, 159, 160, 161, 162, 163, 164, 165, 166, 167, 168, 169, 170, 171, 172, 173, 174, 175, 176, 177, 178, 179, 180, 181, 182, 183, 184, 185, 186, 187, 188, 189, 190, 191, 192, 193, 1…	[37, 38, 40, 41, 42, 43, 44, 45, 46, 47, 48, 49, 50, 51, 52, 53, 54, 55, 56, 57, 58, 59, 60, 61, 62, 63, 64, 65, 66, 67, 68, 69, 70, 71, 72, 73, 74, 75, 76, 77, 78, 79, 81, 82, 83, 84, 85, 86, 87, 88, 89, 90, 91, 92, 93, 94, 95, 96, 97, 98, 99, 100, 101, 102, 103, 104, 105, 106, 107, 108, 109, 110, 111, 112, 113, 114, 116, 118, 119, 120, 121, 122, 123, 124, 125, 126, 127, 128, 129, 130, 131, 132,…	0.786472148541114	0	0.684923076923077	0	0.7596357131240852	0	3558	4524	1113	1625
MDM2	ENSG00000135679.25	chr12	+	68808177	68808491	TSS	True	2.1089778847879212e-14	2.1632165835160804e-16	[0, 1, 2, 3, 14, 21, 28, 34, 48, 49, 50, 51, 52, 53, 54, 55, 56, 57, 58, 59, 60, 61, 62, 63, 64, 65, 66, 67, 68, 69, 70, 71, 72, 73, 74, 75, 76, 77, 78, 79, 80, 81, 82, 83, 84, 85, 86, 87, 88, 89, 90, 91, 92, 93, 94, 95, 96, 97, 98, 99, 100, 101, 102, 103, 104, 105, 106, 107, 108, 109, 110, 111, 112, 113, 114, 115, 116, 117, 118, 119, 120, 121, 122, 123, 124, 125, 126, 127, 128, 129, 130, 131, 13…	[4, 5, 6, 7, 8, 9, 10, 11, 12, 13, 15, 16, 17, 18, 19, 20, 22, 23, 24, 25, 26, 27, 29, 30, 31, 32, 33, 35, 36, 37, 38, 39, 40, 41, 42, 43, 44, 45, 46, 47, 196, 197, 198, 199, 201, 202, 203, 204, 205, 206, 207, 208, 209, 210, 211, 212, 213, 214, 215, 216, 217, 218, 219, 220, 221, 222, 223, 224, 225, 226, 227, 228, 229, 230, 231, 232, 233]	0.2065491183879093	0	0.5333333333333333	0	0.3196046128500823	0	82	397	112	210
KIF1B	ENSG00000054523.18	chr1	+	10376544	10381598	PAS	True	2.1823096101065552e-14	2.249353445821827e-16	[0, 1, 2, 5, 7, 8, 9, 10, 11, 12, 13, 14, 16, 19, 20, 21, 22, 23, 24, 25, 26, 27, 28, 30, 31, 32, 33, 34, 35, 36, 37, 38, 39, 40, 41, 42, 43, 44, 45, 47, 48, 49, 50, 53, 55, 56, 57, 58, 60, 61, 62, 63, 65, 66, 67, 68, 69, 70, 71, 72, 73, 75, 76, 77, 78, 79, 81, 84, 85, 86, 87, 88, 90, 91, 92, 93, 94, 95, 96, 97, 98, 101, 103, 106, 108, 109, 110, 111, 112, 113, 114, 115, 116, 117, 118, 119, 121, 1…	[3, 4, 6, 15, 17, 18, 29, 46, 51, 52, 54, 59, 64, 74, 80, 82, 83, 89, 99, 100, 102, 104, 105, 107, 120, 124, 125, 127, 130, 133, 134, 140, 141, 142, 143, 144, 145, 146, 147, 148, 149, 150, 151, 152, 153, 154, 155, 156, 157, 162, 163, 164, 168, 170, 171, 172, 173, 174, 178, 182, 183, 189, 190, 195, 201, 202, 204, 214, 215, 217, 221, 222, 224, 225, 226, 227, 228, 230, 231, 232, 233, 234, 235, 236]	0.1742738589211618	0	0.3639774859287054	0	0.241816967267869	0	168	964	194	533
WSB2	ENSG00000176871.9	chr12	-	118061035	118061114	TSS	True	2.4449158427752126e-14	2.5322604796080713e-16	[3, 5, 6, 7, 8, 9, 10, 11, 13, 14, 16, 17, 18, 19, 20, 21, 22, 23, 24, 26, 27, 28, 29, 31, 32, 34, 35, 36, 37, 38]	[0, 1, 2, 33, 4, 39, 12, 15, 25, 30]	0.6868686868686869	0	0.3631123919308357	0	0.5124223602484472	0	204	297	126	347
RNF123	ENSG00000164068.16	chr3	+	49688777	49688822	TSS	True	2.830144616208244e-14	2.9454121893891456e-16	[0, 1, 3, 5, 18, 19, 20, 21, 23, 26, 28, 29, 36, 43, 57, 58, 68, 74, 76, 80, 81, 85, 86, 87, 88, 89, 90, 91, 92, 93, 94, 95, 96, 97, 98, 99, 100, 101, 102, 103, 104, 105, 106, 107, 108, 109, 110, 111, 112, 113, 114, 115, 116, 117, 118, 119, 120, 121, 122, 123, 124, 125, 126, 127, 128, 129, 130, 131, 132, 133, 134, 135, 136, 137, 138, 139, 140, 141, 142, 143, 144, 145, 146, 147, 148, 149, 150, 151…	[2, 4, 6, 7, 8, 9, 10, 11, 12, 13, 14, 15, 16, 17, 22, 24, 25, 27, 30, 31, 32, 33, 34, 35, 37, 38, 39, 40, 41, 42, 44, 45, 46, 47, 48, 49, 50, 51, 52, 53, 54, 55, 56, 59, 60, 61, 62, 63, 64, 65, 66, 67, 69, 70, 71, 72, 73, 75, 77, 78, 79, 337, 82, 83, 84, 340, 342, 343, 344, 345, 346, 347, 348]	0.1505042668735453	0	0.0432489451476793	0	0.1050514081358963	0	194	1289	41	948
F12	ENSG00000131187.10	chr5	-	177404664	177404809	IR	True	3.3456267387918854e-14	3.4986289823251484e-16	[1, 3, 4, 12, 13, 21, 23, 24, 28, 37, 38, 44, 49, 50, 55, 57, 61, 62, 63, 66, 67, 69, 71, 73, 74, 75, 77, 78, 79, 82, 83, 84, 85, 86, 87, 88]	[0, 2, 5, 6, 7, 8, 10, 11, 14, 15, 16, 17, 18, 19, 20, 22, 25, 26, 27, 29, 30, 31, 33, 34, 35, 36, 39, 40, 41, 42, 43, 45, 46, 48, 51, 52, 53, 54, 56, 58, 60, 64, 65, 68, 70, 72, 76, 80, 81]	0.431266846361186	0	0.0909090909090909	0	0.3172043010752688	0	160	371	17	187
RBM19	ENSG00000122965.11	chr12	-	113822057	113822646	PAS	False	4.3800622890727286e-14	4.602287004429465e-16	[0, 1, 2, 3, 4, 5, 8, 9, 10, 11, 12, 13, 14, 15, 16, 17, 18, 19, 20, 21, 22, 23, 24, 25, 26, 27, 29, 30, 32, 33, 35, 40, 42, 45, 47, 48, 49, 51, 52, 54, 55, 58, 60, 61, 66, 67, 68, 69, 71, 72, 73, 74, 75, 76, 77, 78, 79, 80, 81, 82, 83, 84, 85, 86, 87, 88, 89, 90, 91, 92, 93, 94, 95, 96, 97, 98, 99, 100, 101, 102, 103, 104, 106, 107, 108, 109, 110, 111, 112, 113, 114, 115, 116, 117, 118, 119, 120…	[129, 133, 31, 34, 36, 37, 38, 39, 41, 43, 44, 46, 50, 53, 56, 57, 59, 62, 63, 64, 65, 70, 126]	0.2983333333333333	0	0.1090604026845637	0	0.2040133779264214	0	179	600	65	596
TLN1	ENSG00000137076.21	chr9	-	35717786	35718811	ES	True	4.89134163686845e-14	5.163980213045348e-16	[2, 8, 9, 12, 13, 17, 18, 19, 20, 23, 24, 26, 28, 30, 32, 45, 48, 52, 54, 55, 56, 57, 65, 67, 68, 70, 74, 75, 77, 79, 80, 81, 83, 86, 87, 88, 90, 98, 104, 106, 108, 113, 114, 117, 120, 122, 123, 124, 125, 127, 128, 129, 130, 133, 138, 139, 143, 145, 147, 150, 152, 155, 159, 162, 173, 175, 179, 182, 185, 187, 189, 193, 195, 196, 197, 200, 201, 202, 206, 208, 211, 212, 213, 217, 221, 232, 233, 234,…	[131, 135, 136, 137, 264, 266, 140, 141, 14, 268, 16, 144, 274, 279, 281, 282, 154, 284, 288, 35, 164, 166, 39, 42, 172, 46, 47, 174, 50, 53, 184, 60, 61, 62, 191, 192, 66, 194, 199, 73, 94, 223, 224, 97, 225, 227, 228, 229, 102, 103, 105, 236, 112, 245, 118, 119, 250, 252, 126, 255]	0.2335766423357664	0	0.486322188449848	0	0.3155818540433925	0	160	685	160	329
BAZ2A	ENSG00000076108.12	chr12	-	56630124	56630325	TSS	False	5.052809976652932e-14	5.359730386522674e-16	[0, 1, 2, 3, 4, 6, 7, 8, 9, 10, 11, 12, 13, 14, 15, 16, 17, 18, 19, 20, 21, 22, 23, 24, 25, 26, 27, 28, 29, 31, 32, 33, 34, 35, 36, 37, 38, 39, 40, 41, 42, 43, 44, 48, 49, 50, 51, 52, 55, 56, 57, 58, 59, 60, 61, 63, 64, 65, 66, 67, 69, 70, 71, 72, 73, 74, 75, 76, 77, 78, 79, 80, 81, 82, 83, 84, 85, 87, 88, 89, 90, 91, 92, 93, 94, 95, 96, 97, 98, 99, 100, 101, 102, 103, 104, 105, 106, 108, 110, 11…	[255, 259, 5, 261, 262, 265, 138, 266, 140, 269, 270, 143, 271, 274, 147, 149, 278, 281, 282, 157, 30, 296, 297, 300, 45, 46, 47, 176, 304, 306, 179, 53, 54, 182, 183, 185, 310, 187, 311, 314, 62, 317, 318, 194, 68, 196, 203, 209, 86, 217, 218, 224, 230, 107, 109, 111, 244, 245, 248, 122, 124, 254, 127]	0.1657355679702048	0	0.425531914893617	0	0.2551892551892551	0	89	537	120	282
FN1	ENSG00000115414.21	chr2	-	215372300	215373321	3AS	False	5.1879258213859153e-14	5.529011307691384e-16	[1, 2052, 2056, 2057, 10, 2060, 14, 16, 18, 25, 33, 34, 2082, 36, 2083, 2086, 2089, 45, 46, 48, 2097, 2100, 2105, 2106, 2107, 64, 2112, 2115, 2119, 72, 73, 2122, 75, 2124, 2127, 2128, 81, 82, 86, 87, 91, 98, 101, 105, 2153, 107, 108, 2158, 114, 2164, 121, 2169, 126, 2177, 2178, 131, 132, 2183, 136, 137, 2194, 2195, 148, 149, 150, 2198, 2200, 153, 2201, 2203, 2204, 2211, 165, 2213, 168, 170, 2219,…	[2048, 2049, 2, 2050, 4, 2051, 2053, 7, 8, 2054, 2059, 12, 13, 2061, 15, 2062, 17, 2064, 19, 2066, 2068, 22, 23, 24, 2069, 2073, 27, 2074, 29, 30, 31, 32, 2075, 2076, 35, 2077, 2078, 38, 39, 2079, 41, 42, 43, 44, 2084, 2085, 47, 2087, 49, 50, 51, 2091, 53, 54, 55, 56, 2099, 58, 59, 60, 2103, 62, 2104, 2108, 2109, 66, 67, 2110, 69, 70, 2111, 2113, 2114, 74, 2116, 2117, 77, 78, 79, 80, 2120, 2121, …	0.7365102911181161	0	0.7696601339617961	0	0.7464315545243619	0	27804	37751	12410	16124
SPECC1L	ENSG00000100014.20	chr22	+	24270837	24270983	TSS	True	5.3976875690965667e-14	5.779571398912566e-16	[0, 1, 2, 12, 18, 45, 64, 73, 97, 98, 99, 100, 101, 102, 103, 104, 105, 106, 107, 108, 109, 110, 111, 112, 113, 114, 115, 116, 117, 118, 119, 120, 121, 122, 123, 124, 125, 126, 127, 128, 129, 130, 131, 132, 133, 134, 135, 136, 137, 138, 139, 140, 141, 142, 143, 144, 145, 146, 147, 148, 149, 150, 151, 152, 153, 155, 167, 177, 187, 194, 200, 208, 210, 211, 212, 213, 214, 215, 216, 217, 218, 219, 22…	[3, 4, 5, 6, 7, 8, 9, 10, 11, 13, 14, 15, 16, 17, 19, 20, 21, 22, 23, 24, 25, 26, 27, 28, 29, 30, 31, 32, 33, 34, 35, 36, 37, 38, 39, 40, 41, 42, 43, 44, 46, 47, 48, 49, 50, 51, 52, 53, 54, 55, 56, 57, 58, 59, 60, 61, 62, 63, 65, 66, 67, 68, 69, 70, 71, 72, 74, 75, 76, 77, 78, 79, 80, 81, 82, 83, 84, 85, 86, 87, 88, 89, 90, 91, 92, 93, 94, 95, 96, 154, 156, 157, 158, 159, 160, 161, 162, 163, 164,…	0.5457317073170732	0	0.7535714285714286	0	0.6211139896373057	0	537	984	422	560
TNIP1	ENSG00000145901.16	chr5	-	151080879	151081004	TSS	True	7.198061612255015e-14	7.74554743079446e-16	[1, 3, 6, 11, 13, 14, 15, 19, 21, 24, 25, 29, 31, 32, 35, 36, 38, 39, 41, 46, 47, 48, 51, 54, 55, 57, 62, 63, 64, 67, 69, 72, 75, 77, 78, 79, 81, 82, 83, 85, 87, 88, 89, 90, 92, 95, 100, 102, 104, 105, 107, 109, 114, 115, 119, 120, 123, 124, 127, 128, 133, 134, 135, 136, 141, 143, 144, 147, 149, 150, 151, 152, 153, 154, 157, 158, 159, 160, 166, 167, 170, 180, 182, 183, 185, 188, 190, 191, 195, 19…	[0, 2, 4, 5, 7, 8, 9, 10, 12, 16, 17, 18, 20, 22, 23, 26, 27, 28, 30, 33, 34, 37, 40, 42, 43, 44, 45, 49, 50, 52, 53, 56, 58, 59, 60, 61, 65, 66, 68, 70, 71, 73, 74, 76, 80, 84, 86, 91, 93, 94, 96, 97, 98, 99, 101, 103, 106, 108, 110, 111, 112, 113, 116, 117, 118, 121, 122, 125, 126, 129, 130, 131, 132, 137, 138, 139, 140, 142, 145, 146, 148, 155, 156, 161, 162, 163, 164, 165, 168, 169, 171, 172,…	0.7674208144796381	0	0.8884501480750246	0	0.8054607508532423	0	1696	2210	900	1013
MFAP3	ENSG00000037749.12	chr5	+	154038988	154039011	TSS	False	7.198061612255015e-14	7.779352087696804e-16	[8, 18, 20, 21, 22, 23, 24, 25, 26, 27, 28, 35, 36, 37, 38, 39, 40, 41, 42, 43, 44]	[0, 1, 2, 3, 4, 5, 6, 7, 9, 10, 11, 12, 13, 14, 15, 16, 17, 19, 29, 30, 31, 32, 33, 34]	0.7216338880484114	0	0.4911591355599214	0	0.6213675213675214	0	477	661	250	509
FBXO7	ENSG00000100225.18	chr22	+	32474721	32475124	TSS	True	8.306353216278942e-14	9.018706334096518e-16	[4, 10, 11, 12, 13, 14, 15, 16, 17, 21, 22, 23, 24, 25, 26, 27, 28, 29, 30, 31, 32, 33, 34]	[0, 1, 2, 3, 5, 6, 7, 8, 9, 18, 19, 20]	0.8317757009345794	0	0.4604651162790698	0	0.6456876456876457	0	178	214	99	215
EIF4A2	ENSG00000156976.17	chr3	+	186787882	186789124	IR	False	9.108262561283753e-14	9.934960664264275e-16	[256, 2, 258, 22, 150, 40, 172, 52, 181, 193, 80, 209, 216, 120, 226, 233, 243, 248, 249, 123, 252]	[0, 6, 7, 8, 9, 11, 12, 13, 16, 17, 18, 21, 23, 24, 25, 28, 29, 30, 31, 32, 33, 34, 35, 36, 37, 38, 39, 42, 44, 46, 47, 49, 50, 54, 55, 56, 57, 59, 62, 63, 64, 65, 66, 67, 69, 70, 71, 73, 75, 77, 79, 81, 82, 83, 84, 89, 90, 91, 92, 94, 95, 97, 98, 99, 100, 101, 103, 104, 105, 106, 107, 108, 110, 111, 114, 115, 116, 117, 118, 121, 122, 124, 127, 128, 131, 133, 134, 137, 138, 139, 143, 144, 145, 14…	0.7238095238095238	0	0.4631268436578171	0	0.6326109391124871	0	456	630	157	339
SREBF1	ENSG00000072310.17	chr17	-	17836726	17836985	TSS	True	9.266713616571443e-14	1.0154159321670898e-15	[2, 3, 5, 6, 8, 10, 11, 12, 13, 14, 15, 16, 17, 20, 21, 23, 24, 26, 27, 29, 32, 33, 35, 36, 38, 39, 41, 44, 46, 47, 49, 50, 54, 57, 58, 59, 60, 63, 64, 65, 67, 68, 71, 72, 73, 74, 75, 77, 78, 81, 83, 84, 86, 87, 92, 94, 97, 98, 100, 101, 102, 105, 109, 110, 112, 114, 115, 116, 118, 119, 124, 125, 126, 130, 133, 134, 140, 141, 142, 143, 145, 146, 148, 149, 153, 154, 155, 157, 158, 162, 163, 167, 1…	[0, 1, 4, 7, 9, 18, 19, 22, 25, 28, 30, 31, 34, 37, 40, 42, 43, 45, 48, 51, 52, 53, 55, 56, 61, 62, 66, 69, 70, 76, 79, 80, 82, 85, 88, 89, 90, 91, 93, 95, 96, 99, 103, 104, 106, 107, 108, 111, 113, 117, 120, 121, 122, 123, 127, 128, 129, 131, 132, 135, 136, 137, 138, 139, 144, 147, 150, 151, 152, 156, 159, 160, 161, 164, 165, 166, 169, 170, 172, 174, 176, 177, 180, 182, 183, 184, 186, 187, 191, …	0.558252427184466	0	0.3290488431876606	0	0.5095576187875478	0	805	1442	128	389
ATG9A	ENSG00000198925.12	chr2	-	219229534	219229633	TSS	True	9.854140210551077e-14	1.0847147234670454e-15	[0, 3, 7, 8, 11, 13, 16, 20, 23, 29, 32, 33, 35, 38, 39, 41, 42, 45, 46, 47, 49, 51, 53, 55, 57, 58, 63, 67, 68, 69, 71, 72, 74, 77, 80, 86, 88, 91, 93, 94, 99, 102, 109, 112, 114, 115, 116, 118, 119, 120, 122, 126, 130, 132, 133, 134, 135, 137, 139, 140, 142, 143, 144, 146, 157, 158, 159, 161, 163, 164, 166, 167, 168, 171, 173, 176, 177, 179, 180, 182, 184, 186, 187, 189, 192, 193, 194, 195, 202…	[1, 2, 4, 5, 6, 9, 10, 12, 14, 15, 17, 18, 19, 21, 22, 24, 25, 26, 27, 28, 30, 31, 34, 36, 37, 40, 43, 44, 48, 50, 52, 54, 56, 59, 60, 61, 62, 64, 65, 66, 70, 73, 75, 76, 78, 79, 81, 82, 83, 84, 85, 87, 89, 90, 92, 95, 96, 97, 98, 100, 101, 103, 104, 105, 106, 107, 108, 110, 111, 113, 117, 121, 123, 124, 125, 127, 128, 129, 131, 136, 138, 141, 145, 147, 148, 149, 150, 151, 152, 153, 154, 155, 156…	0.6692466460268318	0	0.8157303370786517	0	0.7153465346534653	0	1297	1938	726	890
EIF4A2	ENSG00000156976.17	chr3	+	186789124	186789894	PAS	True	1.2172510566989886e-13	1.346004620887003e-15	[0, 1, 4, 5, 6, 7, 8, 9, 10, 11, 12, 13, 16, 17, 18, 20, 21, 23, 24, 25, 27, 28, 29, 30, 31, 32, 33, 34, 35, 36, 37, 38, 39, 42, 44, 45, 46, 47, 49, 50, 51, 54, 55, 56, 57, 58, 59, 60, 61, 62, 63, 64, 65, 66, 67, 68, 69, 70, 71, 72, 73, 75, 77, 78, 79, 81, 82, 83, 84, 85, 86, 89, 90, 91, 92, 93, 94, 95, 96, 97, 98, 99, 100, 101, 103, 104, 105, 106, 107, 108, 110, 111, 114, 115, 116, 117, 118, 119…	[256, 257, 2, 3, 132, 258, 140, 14, 15, 19, 148, 22, 150, 26, 155, 158, 164, 40, 41, 43, 172, 173, 48, 52, 53, 181, 192, 193, 194, 195, 200, 74, 202, 76, 80, 209, 214, 87, 88, 216, 221, 248, 226, 102, 230, 233, 235, 109, 237, 112, 113, 242, 243, 245, 120, 249, 250, 123, 252]	0.2952158693115519	0	0.5184381778741866	0	0.3732928679817905	0	253	857	239	461
LAMB3	ENSG00000196878.15	chr1	-	209650981	209651087	IR	True	1.2942898635073917e-13	1.437668116174527e-15	[3, 4, 133, 134, 11, 142, 16, 147, 26, 27, 154, 159, 35, 163, 176, 49, 179, 52, 61, 189, 64, 68, 71, 72, 75, 208, 212, 85, 219, 94, 222, 98, 102, 233, 110, 241, 242, 116, 245, 119, 249, 125]	[1, 2, 5, 135, 139, 15, 22, 155, 157, 161, 164, 165, 41, 170, 43, 171, 173, 46, 48, 51, 181, 182, 56, 184, 190, 193, 199, 200, 76, 204, 211, 84, 215, 216, 89, 90, 226, 105, 235, 236, 237, 111, 239, 243, 251, 124]	0.3888888888888889	0	0.5472043996333639	0	0.455705996131528	0	581	1494	597	1091
LRRC8D	ENSG00000171492.14	chr1	+	89821031	89821727	TSS	True	1.3085283312946844e-13	1.460031111171393e-15	[0, 1, 2, 3, 4, 5, 7, 8, 9, 10, 12, 13, 14, 19, 20, 21, 22, 23, 24, 25, 26, 27, 28, 29, 30, 31, 32, 33, 34, 35, 36, 37, 38, 39, 40, 41, 42, 43, 44, 47, 48, 50, 52, 53, 54, 55, 56, 57, 58, 59, 60, 61, 62, 63, 64]	[6, 11, 45, 46, 15, 16, 17, 18, 49, 51]	0.07	0	0.2526881720430107	0	0.139917695473251	0	42	600	94	372
WWP1	ENSG00000123124.14	chr8	+	86342761	86342930	TSS	True	1.3457115133844786e-13	1.5082526718609188e-15	[0, 1, 3, 4, 7, 9, 19, 41, 51, 82, 83, 84, 85, 86, 87, 88, 89, 90, 91, 92, 93, 94, 95, 96, 97, 98, 99, 100, 101, 102, 103, 104, 105, 106, 107, 108, 109, 110, 111, 112, 113, 114, 115, 116, 117, 118, 122, 130, 131, 132, 133, 134, 135, 136, 137, 138, 139, 140]	[2, 5, 6, 8, 10, 11, 12, 13, 14, 15, 16, 17, 18, 20, 21, 22, 23, 24, 25, 26, 27, 28, 29, 30, 31, 32, 33, 34, 35, 36, 37, 38, 39, 40, 42, 43, 44, 45, 46, 47, 48, 49, 50, 52, 53, 54, 55, 56, 57, 58, 59, 60, 61, 62, 63, 64, 65, 66, 67, 68, 69, 70, 71, 72, 73, 74, 75, 76, 77, 78, 79, 80, 81, 119, 120, 121, 123, 124, 125, 126, 127, 128, 129]	0.9290254237288136	0	0.7454545454545455	0	0.8943298969072165	0	877	944	164	220
ALS2CL	ENSG00000178038.17	chr3	-	46675686	46676244	3AS	False	1.361033860873781e-13	1.5322356584439139e-15	[0, 1, 2, 3, 4, 7, 9, 11, 12, 13, 14, 15, 16, 17, 18, 19, 21, 24, 25, 30, 33, 34, 35, 40, 43, 44, 46, 48, 52, 53, 54, 57, 61, 67, 69, 70, 71, 72, 73, 75, 76, 78, 80, 84, 85, 86, 87, 89, 90, 92, 95, 96, 97, 98, 109, 110, 114, 115, 122, 126, 127, 130, 131, 135, 139, 141, 142, 146, 151, 155, 156, 157, 162, 163, 164, 166, 168, 173, 176, 180, 186, 191, 198, 201, 202, 204, 206, 210, 211, 216, 221, 229,…	[8, 10, 20, 22, 23, 29, 31, 32, 36, 38, 68, 81, 99, 105, 106, 107, 111, 116, 117, 119, 133, 136, 137, 138, 140, 143, 145, 147, 153, 159, 161, 170, 171, 175, 177, 179, 183, 185, 190, 193, 194, 196, 199, 212, 213, 217, 218, 219, 224, 225, 234, 242, 244, 245, 249, 251, 260, 268, 269, 270, 275, 277, 284, 286, 292, 295, 296, 298, 319, 320, 321, 323, 325, 327, 328, 331, 333, 337, 339, 340, 344, 345, 34…	0.2357512953367875	0	0.5777777777777777	0	0.3445229681978798	0	91	386	104	180
ITPR2	ENSG00000123104.12	chr12	-	26630598	26630764	TSS	True	1.3645494619839952e-13	1.543021006746637e-15	[0, 1, 2, 3, 4, 5, 7, 8, 9, 10, 11, 12, 13, 14, 16, 17, 18, 19, 20, 21, 22, 23, 25, 26, 27, 28, 29, 30, 31, 33, 34, 35, 36, 37, 38, 39, 41, 42, 44, 46, 47, 48, 49, 50, 52, 53, 55, 56, 59, 61, 62, 63, 66, 67, 68, 73, 75, 77, 79, 80, 81, 82, 83, 84, 86, 87, 88, 89, 90, 91, 92, 93, 95, 96, 97, 98, 99, 100, 103, 105, 106, 107, 108, 112, 113, 114, 115, 116, 117, 118, 121, 122, 123, 124, 126, 128, 129,…	[257, 255, 132, 133, 6, 135, 137, 138, 266, 141, 15, 149, 24, 154, 158, 159, 32, 162, 40, 43, 171, 45, 175, 177, 178, 51, 180, 309, 54, 184, 57, 58, 314, 60, 64, 65, 192, 194, 69, 70, 71, 72, 74, 202, 76, 78, 206, 85, 94, 101, 102, 104, 109, 110, 111, 119, 120, 125, 127]	0.4359313077939233	0	0.1764705882352941	0	0.361241768579492	0	330	757	54	306
ATG9A	ENSG00000198925.12	chr2	-	219229009	219229344	TSS	True	1.4177159151920773e-13	1.6102347280526449e-15	[0, 1, 2, 4, 5, 6, 7, 9, 10, 12, 13, 14, 15, 17, 18, 19, 20, 21, 22, 24, 25, 26, 27, 28, 29, 30, 31, 32, 33, 34, 36, 37, 38, 39, 40, 43, 44, 46, 47, 48, 50, 52, 54, 56, 59, 60, 61, 62, 64, 65, 66, 69, 70, 71, 72, 73, 75, 76, 78, 79, 80, 81, 82, 83, 84, 85, 87, 88, 89, 90, 92, 94, 95, 96, 97, 98, 100, 101, 102, 103, 104, 105, 106, 107, 108, 110, 111, 113, 114, 116, 117, 121, 123, 124, 125, 126, 12…	[130, 3, 135, 8, 137, 11, 142, 143, 16, 144, 146, 23, 157, 158, 159, 35, 163, 164, 168, 41, 42, 171, 45, 49, 177, 51, 180, 53, 182, 55, 57, 58, 186, 189, 63, 67, 68, 195, 74, 203, 77, 86, 215, 91, 93, 224, 99, 109, 112, 115, 118, 119, 120, 122]	0.2812177502579979	0	0.1438202247191011	0	0.2379773691654879	0	545	1938	128	890
IKBKG	ENSG00000269335.6	chrX	+	154547640	154547745	TSS	True	1.956203391262502e-13	2.2316340098461445e-15	[0, 1, 3, 4, 6, 7, 9, 10, 11, 12, 13, 14, 15, 16, 17, 18, 20, 21, 22, 23, 25, 26, 27, 29, 30, 32, 33, 34, 35, 36, 37, 38, 39, 40, 41, 42, 43, 44, 45, 46, 47, 48, 50, 51, 52, 53, 54, 56, 57, 58, 59, 60, 62, 63, 64, 65, 66, 67, 68, 69, 70, 71, 72, 73, 74, 75, 76, 77, 78, 79, 80, 81, 82, 83, 84, 85, 86, 87, 89, 90, 91, 92, 94, 95, 96, 97, 99, 100, 101, 102, 103, 104, 105, 106, 107, 108, 109, 110, 11…	[139, 140, 141, 142, 143, 144, 145, 147, 148, 149, 150, 151, 152, 153, 154, 155, 198, 199, 200, 201, 202, 203, 204, 205, 206, 207, 208, 209, 210, 211, 212, 213, 214]	0.0976863753213367	0	0.3943661971830985	0	0.1770244821092278	0	38	389	56	142
SLC35F5	ENSG00000115084.15	chr2	-	113755854	113756642	TSS	True	2.142970485234491e-13	2.4554199995932077e-15	[1, 2, 3, 4, 5, 6, 8, 9, 10, 11, 12, 13, 14, 15, 16, 17, 18, 19, 20, 21, 22, 23, 24, 25, 26, 27, 28, 29, 30, 31, 32, 33, 34, 35, 36, 37, 38, 39, 40, 41, 42, 43, 44, 45, 46, 47, 48, 49, 50, 51, 52, 53, 54, 55, 56, 57, 58, 59, 60, 61, 62, 63, 64, 65, 66, 68, 69, 70, 71, 72, 73, 74, 75, 76, 77, 78, 79, 81, 82, 83, 84, 85, 86, 87, 88, 90, 91, 93, 94, 95, 96, 97, 98, 99, 100, 101, 102, 103, 104, 105, …	[0, 133, 7, 139, 141, 143, 146, 147, 150, 159, 164, 168, 67, 80, 89, 92, 109, 112, 115, 116, 120, 127]	0.0330578512396694	0	0.198090692124105	0	0.1096345514950166	0	16	484	83	419
ARHGEF2	ENSG00000116584.20	chr1	-	155978364	155978578	TSS	True	2.1536202701041294e-13	2.4783981893522952e-15	[0, 1, 4, 5, 6, 8, 9, 12, 14, 15, 16, 18, 21, 23, 24, 25, 26, 30, 32, 33, 35, 36, 37, 38, 39, 40, 41, 42, 43, 44, 45, 47, 48, 49, 50, 54, 55, 57, 61, 62, 63, 64, 65, 66, 67, 68, 69, 70, 71, 73, 75, 76, 77, 79, 80, 81, 84, 85, 87, 88, 93, 94, 95, 96, 97, 99, 100, 102, 103, 105, 106, 107, 108, 109, 111, 112, 114, 115, 116, 117, 119, 120, 122, 123, 124, 127, 128, 129, 130, 131, 132, 133, 134, 135, 1…	[2, 3, 7, 136, 10, 11, 138, 13, 143, 17, 19, 20, 22, 27, 28, 29, 31, 34, 46, 51, 52, 53, 56, 58, 59, 60, 72, 74, 78, 82, 83, 86, 89, 90, 91, 92, 98, 101, 110, 113, 118, 121, 125, 126]	0.645045045045045	0	0.3926940639269406	0	0.5337361530715005	0	358	555	172	438
CES1	ENSG00000198848.13	chr16	-	55811007	55812902	IR	True	2.214940164125575e-13	2.5600479231112168e-15	[2, 6, 10, 13, 145, 149, 152, 31, 161, 164, 53, 181, 182, 185, 63, 192, 68, 76, 81, 91, 93, 104, 109, 113, 119]	[4, 5, 7, 8, 11, 12, 14, 16, 19, 22, 23, 156, 29, 30, 158, 159, 33, 34, 35, 38, 166, 167, 41, 170, 43, 45, 46, 173, 174, 176, 50, 51, 52, 177, 54, 180, 56, 184, 58, 59, 60, 186, 62, 187, 188, 189, 193, 67, 70, 72, 73, 79, 84, 85, 86, 89, 90, 92, 94, 101, 105, 108, 111, 114, 121, 122]	0.4245880861850443	0	0.2059447983014862	0	0.3428571428571428	0	335	789	97	471
TXLNA	ENSG00000084652.16	chr1	+	32179743	32179776	TSS	False	2.366853338700146e-13	2.747473104065015e-15	[62, 63, 64, 65, 66, 67, 68, 69, 70, 71, 72, 73, 74, 75, 76, 77, 78, 79, 80, 81, 82, 83, 84, 85, 86, 87, 88, 89, 90, 91, 92, 93, 94, 95, 96, 97, 98, 99, 100, 101, 109, 117, 118, 119, 120, 121, 122, 123, 124, 125, 126, 127, 128]	[0, 1, 2, 3, 4, 5, 6, 7, 8, 9, 10, 11, 12, 13, 14, 15, 16, 17, 18, 19, 20, 21, 22, 23, 24, 25, 26, 27, 28, 29, 30, 31, 32, 33, 34, 35, 36, 37, 38, 39, 40, 41, 42, 43, 44, 45, 46, 47, 48, 49, 50, 51, 52, 53, 54, 55, 56, 57, 58, 59, 60, 61, 102, 103, 104, 105, 106, 107, 108, 110, 111, 112, 113, 114, 115, 116]	0.6079948420373952	0	0.411214953271028	0	0.5575263662511984	0	943	1551	220	535
HPX	ENSG00000110169.11	chr11	-	6437177	6437439	IR	False	2.4680373977214297e-13	2.8772776627093626e-15	[0, 3, 4, 5, 6, 8, 9, 10, 11, 13, 14, 15, 19, 20, 22, 23, 28, 29, 31, 32, 37, 40, 42, 43, 44, 46, 49, 50, 52, 54, 55, 56, 66, 68, 70, 71, 72, 73, 74, 75, 77, 78]	[7, 12, 16, 17, 21, 24, 25, 26, 27, 33, 34, 36, 38, 39, 41, 45, 47, 48, 51, 57, 58, 59, 60, 62, 63, 64, 65, 67, 76]	0.2162740899357601	0	0.0346534653465346	0	0.13203214695752	0	101	467	14	404
DDX3Y	ENSG00000067048.17	chrY	+	12904867	12904981	TSS	True	2.535570083416316e-13	2.968695084155999e-15	[27, 33, 40, 41, 42, 43, 44, 45, 46, 47, 48, 49, 50, 51, 52, 53, 54, 55, 56, 57, 58, 59, 60, 61, 62, 75, 76, 77, 78, 79, 80, 81, 82, 83, 84, 85, 86, 87]	[0, 1, 2, 3, 4, 5, 6, 7, 8, 9, 10, 11, 12, 13, 14, 15, 16, 17, 18, 19, 20, 21, 22, 23, 24, 25, 26, 28, 29, 30, 31, 32, 34, 35, 36, 37, 38, 39, 63, 64, 65, 66, 67, 68, 69, 70, 71, 72, 73, 74]	0.8921832884097035	0	0.6354166666666666	0	0.779969650986343	0	331	371	183	288
MPDZ	ENSG00000107186.17	chr9	-	13175751	13175854	TSS	True	2.762130433964373e-13	3.247776703600659e-15	[1, 2, 6, 7, 8, 9, 10, 12, 14, 15, 16, 17, 18, 19, 20, 21, 22, 23, 24, 25, 26, 28, 29, 30, 31, 32, 33, 34, 35, 36, 37, 38, 39, 40, 41, 42, 43, 44, 46, 47, 48, 49, 51, 52, 54, 55, 56, 58, 59, 61, 62, 63, 64, 65, 68, 69, 70, 71, 72, 74, 75, 76, 77, 78, 79, 80, 82, 83, 84, 85, 86, 87, 88, 89, 90, 91, 93, 94, 95, 96, 97, 98, 99, 100, 101, 102, 103, 104, 105, 106, 107, 109, 110, 111, 112, 113, 115, 11…	[0, 128, 129, 3, 4, 5, 131, 133, 134, 257, 11, 13, 146, 275, 151, 282, 27, 290, 45, 50, 53, 183, 57, 186, 60, 189, 66, 67, 194, 197, 73, 81, 210, 92, 108, 237, 114, 117, 254, 125, 126]	0.3614864864864865	0	0.1005917159763313	0	0.222397476340694	0	107	296	34	338
SPATS2L	ENSG00000196141.14	chr2	+	200306345	200306601	TSS	True	3.066485998261029e-13	3.620988169666781e-15	[0, 1, 2, 3, 4, 5, 6, 7, 8, 9, 10, 11, 12, 13, 14, 15, 16, 17, 18, 19, 20, 21, 24, 25, 27, 29, 34, 39, 41, 48, 136, 142, 143, 144, 145, 146, 147, 148, 149, 150, 151, 152, 153, 154, 155, 156, 157, 158, 159, 160, 161, 162, 163, 164, 165, 166, 167, 168, 169, 170, 171, 172, 173, 174, 175, 176, 177, 178, 179, 180, 181, 182, 183, 184, 185, 186, 187, 188, 189, 190, 191, 192, 193, 194, 195, 196, 197, 198…	[22, 23, 26, 28, 30, 31, 32, 33, 35, 36, 37, 38, 40, 42, 43, 44, 45, 46, 47, 49, 50, 51, 52, 53, 54, 55, 56, 57, 58, 59, 60, 61, 62, 63, 64, 65, 66, 67, 68, 69, 70, 71, 72, 73, 74, 75, 76, 77, 78, 79, 80, 81, 82, 83, 84, 85, 86, 87, 88, 89, 90, 91, 92, 93, 94, 95, 96, 97, 98, 99, 100, 101, 102, 103, 104, 105, 106, 107, 108, 109, 110, 111, 112, 113, 114, 115, 116, 117, 118, 119, 120, 121, 122, 123…	0.7554925584691708	0	0.5358255451713395	0	0.7147806004618937	0	1066	1411	172	321
IGSF8	ENSG00000162729.14	chr1	-	160092695	160092923	IR	True	3.3418357533017097e-13	3.962849362216077e-15	[0, 32, 2, 3, 33, 34, 37, 40, 41, 10, 43, 15, 19, 20, 21, 24, 28, 30]	[4, 5, 6, 7, 8, 9, 11, 12, 14, 16, 17, 18, 23, 25, 26, 27, 29, 31, 35, 36, 39, 45]	0.4156626506024096	0	0.1006944444444444	0	0.2158590308370044	0	69	166	29	288
ERLIN1	ENSG00000107566.14	chr10	-	100185961	100186028	TSS	False	3.4295546135266105e-13	4.084028810263852e-15	[0, 1, 3, 4, 6, 7, 8, 10, 11, 14, 17, 18, 19, 21, 22, 24, 28, 29, 30, 31, 32, 33, 34, 35, 37, 38, 39, 41, 45, 46, 48, 49, 50, 52, 56, 57, 58, 60, 62, 63, 64, 65, 66, 67, 68, 70, 71, 72, 74, 75, 78, 79, 83]	[2, 5, 9, 12, 13, 15, 16, 20, 23, 25, 26, 27, 36, 40, 42, 43, 44, 47, 51, 53, 54, 55, 59, 61, 69, 73, 76, 77, 80, 81, 82, 84, 85]	0.6335149863760218	0	0.408203125	0	0.5409309791332263	0	465	734	209	512
TXLNA	ENSG00000084652.16	chr1	+	32180064	32180514	TSS	True	3.9513776718155e-13	4.7252039605919364e-15	[0, 1, 2, 3, 4, 5, 6, 7, 8, 9, 10, 11, 12, 13, 14, 15, 16, 17, 18, 19, 20, 21, 22, 23, 24, 25, 26, 27, 28, 29, 30, 31, 32, 33, 34, 35, 36, 37, 38, 39, 40, 41, 42, 43, 44, 45, 46, 47, 48, 49, 50, 51, 52, 53, 54, 55, 56, 57, 58, 59, 60, 61, 63, 68, 69, 74, 76, 85, 86, 87, 88, 89, 90, 91, 92, 93, 94, 95, 96, 97, 98, 99, 100, 101, 102, 103, 104, 105, 106, 107, 108, 109, 110, 111, 112, 113, 114, 115, …	[128, 62, 64, 65, 66, 67, 70, 71, 72, 73, 75, 77, 78, 79, 80, 81, 82, 83, 84, 117, 119, 120, 121, 122, 124, 125, 126, 127]	0.3139909735654416	0	0.502803738317757	0	0.3624161073825503	0	487	1551	269	535
KDM6A	ENSG00000147050.16	chrX	+	44873186	44873712	TSS	True	4.1794404674683693e-13	5.018841750187174e-15	[32, 38, 43, 56, 67, 70, 72, 73, 74, 80, 81, 82, 83, 84, 85, 86, 87, 88, 89, 90, 91, 92, 93, 94, 95, 96, 97, 98, 99, 100, 101, 102, 103, 104, 105, 106, 107, 108, 109, 110, 111, 112, 113, 114, 115, 116, 117, 118, 119, 120, 121, 122, 123, 124, 125, 126, 127, 128, 129, 130, 131, 132, 133, 134, 135, 136, 137, 138, 139, 140, 141, 142, 143, 144, 145, 146, 147, 148, 149, 150, 151, 152, 153, 154, 155, 15…	[0, 1, 2, 3, 4, 5, 6, 7, 8, 9, 10, 11, 12, 13, 14, 15, 16, 17, 18, 19, 20, 21, 22, 23, 24, 25, 26, 27, 28, 29, 30, 31, 33, 34, 35, 36, 37, 39, 40, 41, 42, 44, 45, 46, 47, 48, 49, 50, 51, 52, 53, 54, 55, 57, 58, 59, 60, 61, 62, 63, 64, 65, 66, 68, 69, 71, 75, 76, 77, 78, 79, 235, 236, 237, 238, 240, 241, 244, 245, 246, 247, 248, 249, 250, 252, 253, 254, 255, 256, 257, 258, 259, 260, 261, 262, 263,…	0.3554376657824933	0	0.6374501992031872	0	0.4258706467661691	0	268	754	160	251
DCAF8	ENSG00000132716.19	chr1	-	160262448	160262550	TSS	False	4.2207421386894054e-13	5.089556966997631e-15	[0, 1, 3, 4, 5, 6, 9, 12, 13, 14, 16, 17, 18, 19, 20, 21, 23, 25, 26, 27, 29, 30, 31, 32, 33, 34, 37, 39, 41, 43, 45, 47, 48, 50, 51, 52, 54, 55, 57, 58, 59, 60, 62, 63, 65, 66, 67, 68, 70, 71, 72, 75, 77, 78, 79, 80, 82, 83, 84, 85, 86, 88, 90, 92, 93, 94, 95, 96, 98, 99, 100, 102, 103, 105, 106, 108, 109, 110, 111, 112, 113, 118, 120, 121, 122, 123, 125, 126, 128, 130, 131, 133, 134, 135, 138, …	[129, 2, 132, 7, 8, 136, 10, 11, 137, 139, 15, 147, 22, 150, 24, 151, 154, 28, 157, 159, 35, 36, 38, 40, 168, 42, 44, 46, 49, 177, 178, 53, 182, 56, 185, 61, 190, 191, 64, 192, 69, 198, 73, 74, 202, 76, 81, 211, 214, 87, 89, 217, 91, 97, 101, 104, 107, 114, 115, 116, 117, 119, 124, 127]	0.4792332268370607	0	0.2862010221465076	0	0.4176182707993475	0	600	1252	168	587
SLC35F5	ENSG00000115084.15	chr2	-	113755544	113756369	5AS	False	4.5235464406134373e-13	5.477325320866866e-15	[1, 2, 3, 4, 5, 6, 10, 12, 13, 14, 16, 17, 18, 19, 20, 21, 22, 23, 24, 25, 27, 28, 30, 31, 32, 33, 36, 38, 39, 40, 41, 42, 44, 45, 46, 48, 49, 50, 51, 52, 53, 55, 56, 57, 58, 59, 60, 61, 62, 63, 68, 70, 72, 73, 74, 75, 76, 77, 81, 82, 83, 84, 85, 86, 87, 88, 90, 91, 93, 96, 98, 101, 105, 107, 110, 117, 118, 119, 121, 125, 126, 129, 130, 135, 136, 137, 142, 144, 145, 151, 154, 155, 158, 160, 161, …	[133, 7, 139, 141, 143, 146, 147, 150, 159, 164, 168, 67, 78, 80, 89, 92, 106, 109, 112, 114, 115, 116, 120, 127]	0.0405405405405405	0	0.2196382428940568	0	0.1239470517448856	0	18	444	85	387
RBM19	ENSG00000122965.11	chr12	-	113822646	113823208	IR	False	6.191923176325426e-13	7.528456578840582e-15	[129, 3, 133, 9, 14, 16, 20, 31, 34, 37, 38, 39, 41, 43, 46, 50, 53, 56, 57, 59, 60, 62, 63, 64, 65, 70, 100, 113, 115, 126]	[128, 130, 131, 132, 4, 134, 135, 136, 137, 11, 15, 18, 19, 30, 32, 33, 40, 45, 47, 48, 49, 51, 52, 54, 58, 61, 66, 67, 73, 78, 117, 118, 119, 120, 122, 123, 124, 125, 127]	0.6514285714285715	0	0.8611670020120724	0	0.7534246575342466	0	342	525	428	497
SEPTIN10	ENSG00000186522.15	chr2	-	109542985	109546237	PAS	True	8.173593646680237e-13	9.978769387521154e-15	[4, 5, 7, 8, 10, 11, 12, 19, 20, 21, 22, 27, 28, 32, 35, 40, 42, 46, 48, 52, 55, 57, 58, 59, 60, 61, 64, 66, 67, 69, 71, 75, 79, 81, 82, 83, 84, 87, 88, 89, 90, 91, 92, 93, 94, 95, 96, 98, 99, 100, 102, 103, 104, 107, 108, 110, 111, 112, 113, 114, 115, 116, 117, 118, 119, 120, 121, 122, 123, 124, 125, 126, 128, 129, 130, 131, 132, 133, 134, 135, 136, 137, 138, 139, 140, 141, 142, 143, 144, 145, 1…	[1, 2, 3, 6, 9, 13, 14, 15, 16, 17, 18, 147, 23, 24, 25, 26, 29, 30, 31, 33, 34, 36, 37, 38, 39, 41, 43, 44, 45, 47, 49, 50, 51, 53, 54, 56, 62, 63, 65, 68, 70, 72, 73, 74, 76, 77, 78, 80, 85, 86, 97, 101, 105, 106, 109, 127]	0.5896907216494846	0	0.4047619047619047	0	0.5062217194570136	0	572	970	323	798
HTATSF1	ENSG00000102241.12	chrX	+	136497555	136497870	TSS	True	8.481982134220435e-13	1.0397706508976315e-14	[0, 1, 2, 3, 4, 5, 6, 11, 12, 13, 14, 15, 16, 17, 19]	[7, 8, 9, 10, 18]	0.2565055762081784	0	0.5677233429394812	0	0.4318181818181818	0	69	269	197	347
MYOM1	ENSG00000101605.13	chr18	-	3219802	3219968	TSS	True	9.124401781134808e-13	1.1230875803858511e-14	[0, 2, 4, 5, 8, 9, 10, 12, 14, 15, 16, 18, 19, 21, 24, 25, 28, 29, 31, 33, 35, 36, 37, 38, 41, 42, 43, 48, 51, 53, 57, 58, 60, 63, 64, 68, 69, 72, 75, 76, 79, 85, 92, 93, 96, 97, 99, 100, 101, 103, 104, 106, 108, 109, 110, 111, 112, 113, 114, 115, 116, 117, 121, 123, 124, 125, 126, 127, 128, 129, 130, 131, 132, 133]	[1, 3, 6, 7, 11, 13, 17, 20, 22, 23, 26, 27, 30, 32, 34, 39, 40, 44, 45, 46, 47, 49, 50, 52, 54, 55, 56, 59, 61, 62, 65, 66, 67, 70, 71, 73, 74, 77, 78, 80, 81, 82, 83, 84, 86, 87, 88, 89, 90, 91, 94, 95, 98, 102, 105, 107, 118, 119, 120, 122]	0.8111111111111111	0	0.4592592592592592	0	0.7151515151515152	0	292	360	62	135
KIF1B	ENSG00000054523.18	chr1	+	10303162	10306756	PAS	True	1.0380703142178346e-12	1.2829148784739575e-14	[1, 2, 3, 4, 6, 10, 11, 13, 14, 15, 16, 17, 18, 19, 20, 21, 24, 25, 26, 29, 31, 32, 33, 34, 35, 41, 43, 44, 45, 46, 47, 48, 51, 52, 53, 54, 56, 58, 59, 62, 63, 64, 65, 66, 68, 69, 70, 72, 73, 74, 75, 76, 77, 80, 81, 82, 83, 84, 85, 86, 87, 88, 89, 90, 92, 93, 95, 96, 97, 99, 100, 102, 104, 105, 107, 111, 112, 116, 117, 120, 122, 124, 125, 127, 130, 132, 133, 134, 161, 162, 163, 164, 165, 166, 167…	[0, 128, 129, 131, 5, 7, 8, 9, 135, 12, 22, 23, 27, 28, 30, 36, 37, 38, 39, 40, 42, 49, 50, 55, 57, 185, 60, 61, 188, 192, 194, 67, 71, 78, 79, 208, 211, 91, 219, 220, 94, 223, 98, 101, 103, 106, 108, 109, 110, 113, 114, 115, 118, 119, 121, 123, 126]	0.7164339419978518	0	0.5128205128205128	0	0.6446453407510431	0	667	931	260	507
HTATSF1	ENSG00000102241.12	chrX	+	136497233	136497439	TSS	True	1.1402622681995013e-12	1.414915653524849e-14	[0, 7, 8, 9, 10, 11, 12, 15, 16, 17, 18, 19]	[1, 2, 3, 4, 5, 6, 13, 14]	0.7286245353159851	0	0.4178674351585014	0	0.5535714285714286	0	196	269	145	347
GRB2	ENSG00000177885.15	chr17	-	75405488	75405673	TSS	True	1.1725449720268362e-12	1.4612602795192627e-14	[3, 5, 6, 8, 9, 18, 19, 21, 24, 27, 29, 34, 41, 42, 47, 49]	[0, 1, 2, 4, 7, 10, 11, 12, 13, 14, 15, 16, 17, 20, 22, 23, 25, 26, 28, 30, 31, 32, 33, 35, 36, 37, 38, 39, 40, 43, 44, 45, 46, 48]	0.7705627705627706	0	0.9218045112781956	0	0.8446244477172312	0	534	693	613	665
LBR	ENSG00000143815.15	chr1	-	225406832	225411336	ES	True	1.1725449720268362e-12	1.4667079105709448e-14	[33, 67, 4, 69, 74, 45, 46, 47, 81, 82, 86, 28, 31]	[2, 3, 5, 6, 7, 8, 9, 10, 11, 12, 13, 14, 17, 18, 20, 21, 23, 25, 26, 27, 29, 30, 32, 35, 36, 37, 38, 39, 40, 41, 48, 49, 52, 62, 63, 65, 68, 72, 73, 75, 76, 77, 78, 80, 83, 87, 88]	0.9354553492484527	0	0.8263337116912599	0	0.8876739562624254	0	1058	1131	728	881
RAP2C	ENSG00000123728.10	chrX	-	132216995	132217366	TSS	True	1.3631639060025329e-12	1.7119690803894514e-14	[1, 2, 3, 4, 5, 6, 7, 8, 9, 10, 11, 12, 13, 14, 15, 16, 17, 18, 19, 20, 21, 22, 23, 24, 25, 26, 28, 29, 30, 32, 33, 34, 35, 36, 37, 39, 40, 41, 42, 43, 44, 45, 46, 47, 48, 49, 50, 51, 52]	[0, 27, 38, 31]	0.3108433734939759	0	0.6006825938566553	0	0.4307909604519774	0	129	415	176	293
ZNF217	ENSG00000171940.13	chr20	-	53593755	53593838	TSS	False	1.523072890158001e-12	1.9204161328921062e-14	[1, 2, 3, 4, 6, 8, 9, 10, 11, 13, 15, 16, 17, 18, 19, 20, 21, 22, 23, 24, 25, 26, 28, 29, 30, 31, 33, 34, 35, 37, 39, 41, 42, 44, 46, 47, 48, 49, 50, 52, 53, 54, 55, 56, 57, 58, 59]	[0, 32, 36, 5, 38, 7, 40, 43, 12, 45, 14, 51, 27]	0.4014869888475836	0	0.1304347826086956	0	0.3147914032869785	0	216	538	33	253
HERC3	ENSG00000138641.18	chr4	+	88593351	88593420	TSS	True	1.5263686724457916e-12	1.9322089168857462e-14	[0, 1, 2, 3, 4, 5, 6, 7, 8, 9, 10, 11, 12, 13, 14, 15, 16, 17, 18, 19, 20, 21, 22, 23, 24, 25, 26, 27, 28, 29, 30, 31, 32, 33, 34, 35, 36, 37, 39, 40, 41, 42, 43, 44, 45, 46, 47, 48, 49, 50, 51, 52, 53, 54, 55, 56, 57, 58, 59, 60, 61, 62, 63, 64, 65, 66, 67, 68, 69, 70, 71, 72, 73, 74, 75, 76, 77, 78, 79, 80, 81, 82, 83, 84, 85, 86, 87, 88, 89, 90, 91, 92, 93, 94, 95, 96, 99, 100, 102, 103, 105, …	[38, 97, 98, 101, 104, 106, 107, 109, 110, 111, 112, 113, 114, 116, 117, 118, 119, 120, 121, 122]	0.003584229390681	0	0.1953727506426735	0	0.1152694610778443	0	1	279	76	389
GOLM1	ENSG00000135052.16	chr9	-	86100024	86100199	TSS	True	1.546032320650225e-12	1.9648364327286962e-14	[0, 2, 3, 4, 5, 6, 7, 10, 11, 12, 14, 15, 16, 17, 18, 19, 21, 22, 23, 26, 27, 28, 30, 31, 33, 34, 35, 36, 37, 38, 39, 41, 42, 44, 45, 47, 48, 49, 50, 52, 53, 54, 55, 56, 57, 60, 61, 63, 64, 65, 67, 69, 71, 72, 73, 74, 76, 77, 79]	[1, 8, 9, 13, 20, 24, 25, 29, 32, 40, 43, 46, 51, 58, 59, 62, 66, 68, 70, 75, 78, 80]	0.3137724550898204	0	0.1426356589147286	0	0.2391891891891892	0	262	835	92	645
GRAMD1C	ENSG00000178075.20	chr3	+	113897500	113897813	TSS	True	1.6165695293857388e-12	2.0625699489310686e-14	[0, 1, 3, 4, 5, 6, 7, 9, 12, 13, 14, 15, 16, 17, 56, 57, 58, 59, 60, 61, 62, 63, 64, 65, 66, 67, 68, 69, 70, 71, 72, 73, 74, 75, 76, 77, 78, 79, 80, 81, 82, 83, 84, 87, 88, 91, 97, 98]	[18, 19, 20, 21, 22, 23, 24, 25, 26, 27, 28, 29, 30, 31, 32, 33, 34, 35, 36, 37, 38, 39, 40, 41, 42, 43, 44, 45, 46, 47, 48, 49, 50, 51, 52, 53, 54, 55, 93, 94, 95, 96]	0.6563380281690141	0	0.3023255813953488	0	0.540796963946869	0	233	355	52	172
FBXO7	ENSG00000100225.18	chr22	+	32475283	32475398	TSS	True	1.6276144952911594e-12	2.0848059181153652e-14	[0, 1, 2, 3, 4, 5, 6, 7, 8, 9, 15, 16, 17, 18, 19, 20, 21, 22, 27, 28, 29, 30, 31, 32, 33, 34]	[10, 11, 12, 13, 14, 23, 24, 25, 26]	0.1448598130841121	0	0.4883720930232558	0	0.317016317016317	0	31	214	105	215
SUPT5H	ENSG00000196235.14	chr19	+	39445801	39445965	TSS	True	1.7907331823248192e-12	2.302704032109869e-14	[0, 1, 2, 3, 4, 5, 6, 7, 8, 9, 10, 11, 12, 13, 14, 15, 16, 17, 18, 19, 20, 21, 22, 23, 24, 25, 26, 27, 28, 29, 30, 31, 32, 33, 34, 35, 36, 37, 38, 39, 40, 41, 42, 43, 44, 45, 46, 47, 48, 49, 50, 51, 52, 53, 54, 55, 56, 57, 58, 59, 60, 61, 62, 63, 64, 65, 66, 67, 68, 69, 70, 71, 72, 73, 74, 75, 76, 77, 78, 79, 80, 81, 82, 83, 84, 85, 86, 87, 88, 89, 99, 116, 131, 153, 154, 155, 156, 157, 158, 159,…	[90, 91, 92, 93, 94, 95, 96, 97, 98, 100, 101, 102, 103, 104, 105, 106, 107, 108, 109, 110, 111, 112, 113, 114, 115, 117, 118, 119, 120, 121, 122, 123, 124, 125, 126, 127, 128, 129, 130, 132, 133, 134, 135, 136, 137, 138, 139, 140, 141, 142, 143, 144, 145, 146, 147, 148, 149, 150, 151, 152, 227, 228, 229, 230, 231, 232, 233, 236, 237, 238, 239, 240, 241, 242, 243, 244, 245, 246, 247, 248, 250]	0.4601473543201607	0	0.2965260545905707	0	0.4027838190517616	0	687	1493	239	806
BMI1	ENSG00000168283.14	chr10	+	22321453	22321696	TSS	True	1.864360611453526e-12	2.4067098856950352e-14	[1, 2, 3, 4, 9, 10, 11, 12, 13, 14, 15, 16, 17, 18, 19, 20, 21, 22, 23, 24, 25, 26, 27, 28, 29, 30, 31, 32, 33, 34, 35, 36, 37, 38, 39]	[0, 5, 6, 7, 8]	0.5483870967741935	0	0.184331797235023	0	0.3523573200992556	0	102	186	40	217
FAM160A2	ENSG00000051009.11	chr11	-	6230097	6230163	TSS	True	2.193692870633241e-12	2.842822243040175e-14	[0, 1, 2, 3, 4, 6, 7, 9, 11, 12, 13, 16, 17, 18, 19, 21, 22, 25, 26, 28, 29, 30, 31, 32, 33, 34, 37, 38, 39, 41, 42, 43, 44, 45, 47, 50, 51, 52, 53, 54, 55, 56, 57, 59, 60, 61, 62, 63, 64, 65, 66, 67, 68, 69, 70, 72, 74, 75, 76, 77, 79, 80, 81, 82, 83, 84, 85, 86, 87, 88, 89, 90, 92, 93, 94, 95, 96, 97, 98, 101, 102, 103, 104, 106, 107, 108, 109, 110, 111, 113, 114, 115, 116, 117, 118, 119, 120, …	[131, 5, 8, 10, 14, 15, 20, 23, 24, 27, 35, 36, 40, 46, 48, 49, 58, 71, 73, 78, 91, 99, 100, 105, 112]	0.2429906542056074	0	0.0501392757660167	0	0.1655480984340044	0	130	535	18	359
ARAP1	ENSG00000186635.14	chr11	-	72752327	72752404	TSS	False	2.5109709897776175e-12	3.266548870920547e-14	[2, 4, 5, 6, 7, 8, 9, 10, 12, 13, 14, 15, 17, 19, 20, 21, 22, 23, 25, 26, 27, 29, 30, 33, 34, 35, 37, 38, 39, 41, 42, 43, 45, 46, 47, 51, 52, 53, 54, 55, 56, 57, 58, 59, 60, 61, 62, 64, 66, 67, 68, 69, 72, 73, 75, 76, 78, 79, 80, 81, 82, 83, 85, 86, 88, 89, 90, 91, 92, 93, 97, 98, 99, 102, 104, 106, 107, 108, 109, 110, 113, 114, 115, 116, 118, 120, 121, 122, 125, 127, 128, 129, 130, 131, 133, 135…	[0, 1, 3, 11, 16, 18, 24, 28, 31, 32, 36, 40, 44, 48, 49, 50, 63, 65, 70, 71, 74, 77, 84, 87, 94, 95, 96, 100, 101, 103, 105, 111, 112, 117, 119, 123, 124, 126, 132, 134, 137, 144, 145, 148, 154, 155, 160, 161, 162, 166, 169, 191, 192, 195, 198, 210, 213, 215, 217, 219, 220, 224, 226, 243, 246, 247, 248, 250, 254, 266, 267, 268, 269, 271, 272, 275, 276, 277, 278, 284, 286, 287, 288, 289, 291, 292…	0.3819500402900886	0	0.5632530120481928	0	0.4451443569553805	0	474	1241	374	664
SUPT5H	ENSG00000196235.14	chr19	+	39445612	39445637	TSS	True	2.602660240267124e-12	3.398850809114977e-14	[0, 89, 90, 91, 92, 93, 94, 95, 96, 97, 98, 99, 100, 101, 102, 103, 104, 105, 106, 107, 108, 109, 110, 111, 112, 113, 114, 115, 116, 117, 118, 119, 120, 121, 122, 123, 124, 125, 126, 127, 128, 129, 130, 131, 132, 133, 134, 135, 136, 137, 138, 139, 140, 141, 142, 143, 144, 145, 146, 147, 148, 149, 150, 151, 152, 153, 154, 155, 156, 157, 158, 159, 160, 161, 162, 163, 164, 165, 166, 167, 168, 169, 1…	[1, 2, 3, 4, 5, 6, 7, 8, 9, 10, 11, 12, 13, 14, 15, 16, 17, 18, 19, 20, 21, 22, 23, 24, 25, 26, 27, 28, 29, 30, 31, 32, 33, 34, 35, 36, 37, 38, 39, 40, 41, 42, 43, 44, 45, 46, 47, 48, 49, 50, 51, 52, 53, 54, 55, 56, 57, 58, 59, 60, 61, 62, 63, 64, 65, 66, 67, 68, 69, 70, 71, 72, 73, 74, 75, 76, 77, 78, 79, 80, 81, 82, 83, 84, 85, 86, 87, 88, 174, 175, 176, 177, 178, 179, 180, 181, 182, 183, 184, …	0.5030140656396517	0	0.6674937965260546	0	0.560678555893867	0	751	1493	538	806
GANAB	ENSG00000089597.18	chr11	-	62633514	62634820	ES	False	3.011429723998101e-12	3.9477363538852325e-14	[1, 2, 3, 5, 7, 8, 10, 11, 14, 17, 19, 20, 21, 22, 23, 24, 28, 29, 30, 31, 32, 35, 36, 38, 40, 44, 46, 47, 49, 54, 56, 57, 58, 59, 62, 63, 65, 67, 69, 70, 71, 74, 76, 77, 78, 79, 80, 82, 85, 86, 87, 91, 93, 94, 96, 100, 104, 106, 107, 108, 109, 111, 112, 113, 114, 115, 117, 118, 120, 121, 123, 126, 127, 129, 131, 133, 140, 142, 143, 144, 145, 146, 147, 149, 151, 152, 153, 154, 155, 156, 157, 158,…	[0, 4, 13, 15, 18, 33, 34, 39, 41, 48, 51, 55, 61, 64, 68, 73, 75, 83, 89, 95, 97, 101, 102, 105, 124, 125, 128, 130, 136, 137, 182, 183, 209, 214, 215, 217, 219, 221, 235, 236, 237, 239, 247, 251, 255, 256, 258, 265, 267, 268, 271, 277, 279, 280, 281, 282, 283, 285, 295, 299, 300, 306, 311, 313, 318, 319, 329, 330, 340, 342, 343, 345, 348, 350, 352, 356, 357, 358, 359, 361, 366, 367, 370, 371, 3…	0.1651865008880994	0	0.2656546489563567	0	0.2066266631881033	0	372	2252	420	1581
LTBP4	ENSG00000090006.18	chr19	+	40597211	40597380	TSS	False	3.2586750017105598e-12	4.288159338786536e-14	[0, 1, 2, 3, 4, 5, 6, 7, 8, 9, 10, 11, 12, 13, 14, 15, 16, 17, 18, 19, 20, 21, 22, 23, 24, 25, 26, 27, 28, 29, 30, 31, 32, 33, 34, 35, 36, 37, 38, 39, 40, 41, 42, 43, 44, 45, 46, 47, 48, 49, 50, 51, 52, 53, 54, 55, 56, 57, 58, 59, 60, 61, 62, 63, 92, 93, 94, 95, 96, 97, 98, 99, 100, 101, 102, 103, 104, 105, 106, 107, 108, 109, 110, 111, 112, 113, 114, 115, 116, 117, 118, 119, 120, 121, 122, 123, …	[64, 65, 66, 67, 68, 69, 70, 71, 72, 73, 74, 75, 76, 77, 78, 79, 80, 81, 82, 83, 84, 85, 86, 87, 88, 89, 90, 91]	0.0	0	0.3958333333333333	0	0.22265625	0	0	112	57	144
EIF3C	ENSG00000184110.15	chr16	+	28688591	28688828	TSS	False	3.5927158642943604e-12	4.7457069357235634e-14	[6, 11, 22, 24, 25, 26, 27, 28, 29, 30, 31, 32, 33, 34, 35, 36, 37, 38, 39, 40, 41, 42, 43, 44, 45, 46, 47, 48, 49, 50, 51, 52, 53, 54, 55, 56, 57, 58, 59, 60, 61, 62, 63, 64, 65, 66, 67, 68, 69, 70, 71, 72, 73, 74, 75, 76, 77, 78, 79, 80, 81, 82, 83, 84, 85, 86, 87, 88, 89, 90, 91, 92, 93, 94, 95, 96, 97, 98, 99, 100, 101, 102, 103, 104, 105, 106, 107, 108, 109, 110, 111, 112, 113, 114, 115, 116…	[0, 1, 2, 3, 4, 5, 130, 7, 8, 9, 10, 131, 12, 13, 14, 15, 16, 17, 18, 19, 20, 21, 23]	0.1268382352941176	0	0.0778162055335968	0	0.1046511627906976	0	621	4896	315	4048
LAMP2	ENSG00000005893.16	chrX	-	120436498	120439293	PAS	True	4.267090016345256e-12	5.6578547699964624e-14	[0, 1, 3, 4, 5, 6, 7, 8, 9, 10, 11, 12, 13, 14, 15, 16, 17, 18, 19, 20, 22, 23, 24, 25, 26, 27, 28, 29, 30, 31, 32, 33, 34, 35, 36, 37, 46, 47, 51, 52, 54, 58, 64, 66, 68, 71, 72, 73, 74, 77, 78, 80, 81, 82, 87, 88, 92, 93, 94, 95, 96, 97, 98, 99, 100, 101, 102, 103, 104, 105, 106, 110, 112, 113, 114, 116, 117, 119, 121, 122, 125, 127, 128, 131, 132, 133, 134]	[129, 130, 38, 39, 40, 42, 43, 44, 45, 48, 49, 50, 53, 55, 56, 57, 59, 60, 61, 62, 63, 65, 67, 69, 70, 75, 76, 79, 83, 84, 85, 89, 90, 91, 107, 108, 109, 111, 115, 118, 120, 123, 124, 126]	0.7148102815177478	0	0.810836961780358	0	0.7587428065515714	0	1752	2451	1676	2067
SEPTIN10	ENSG00000186522.15	chr2	-	109544324	109546049	IR	True	4.4263549242528415e-12	5.891175872366936e-14	[4, 5, 7, 8, 10, 11, 19, 20, 21, 22, 27, 28, 32, 35, 40, 42, 46, 55, 57, 58, 59, 60, 64, 67, 71, 75, 79, 81, 96, 98, 99, 100, 102, 103, 104, 107, 108, 110, 113, 116, 117, 118, 119, 120, 122, 123, 124, 125, 126]	[1, 2, 3, 6, 9, 13, 14, 15, 16, 17, 18, 147, 23, 24, 25, 26, 29, 30, 31, 33, 34, 36, 37, 38, 39, 41, 43, 44, 45, 47, 49, 50, 51, 53, 54, 56, 62, 63, 65, 66, 68, 70, 72, 73, 74, 76, 77, 78, 80, 83, 85, 86, 97, 101, 105, 106, 109, 114, 115, 127]	0.6052631578947368	0	0.4233766233766233	0	0.5238372093023256	0	575	950	326	770
ITIH1	ENSG00000055957.11	chr3	+	52778517	52779046	TSS	True	5.897848165107165e-12	7.879142700308283e-14	[0, 1, 2, 3, 4, 5, 6, 7, 8, 9, 10, 11, 12, 13, 14, 15, 16, 17, 18, 19, 20, 21, 22, 23, 24, 25, 26, 27, 28, 29, 30, 31, 32, 33, 34, 35, 36, 37, 38, 39, 40, 41, 42, 43, 44, 45, 46, 47, 48, 49, 50, 51, 52, 53, 54, 55, 56, 57, 58, 59, 60, 61, 62, 63, 64, 65, 66, 67, 68, 69, 70, 71, 72, 73, 74, 75, 76, 77, 78, 79, 80, 81, 82, 83, 84, 85, 86, 87, 88, 89, 90, 91, 92, 93, 94, 95, 96, 97, 98, 99, 100, 101…	[145, 146, 147, 148, 149, 150, 151, 153, 154, 158, 162, 165, 166, 169, 170, 171, 176, 178, 179, 182, 183, 184, 185, 187, 188, 189, 191, 192, 193, 194, 196, 197, 199, 200, 201, 202, 204, 206, 209, 210, 212, 214, 216, 217, 218, 220, 221, 222, 223, 224, 225, 231, 232, 233, 234, 235, 236, 237, 238, 239, 241, 244, 245, 246, 247, 248, 250, 251, 252, 253, 254, 255, 256, 257, 258, 259, 260, 261, 262, 263…	0.3037857802400738	0	0.1929543634907926	0	0.2730102267674522	0	987	3249	241	1249
ARHGEF1	ENSG00000076928.18	chr19	+	41883204	41883289	TSS	True	6.275651321357596e-12	8.415263455037706e-14	[7, 41, 42, 43, 44, 45, 46, 47, 48, 49, 50, 51, 52, 53, 54, 55, 56, 57, 58, 59, 60, 61, 62, 63, 64, 72, 73, 74, 75, 76, 77, 78, 79, 80, 81, 82, 83, 84, 85, 86, 87, 88, 89, 90, 91, 92, 93, 94, 95, 96]	[0, 1, 2, 3, 4, 5, 6, 8, 9, 10, 11, 12, 13, 14, 15, 16, 17, 18, 19, 20, 21, 22, 23, 24, 25, 26, 27, 28, 29, 30, 31, 32, 33, 34, 35, 36, 37, 38, 39, 40, 65, 66, 67, 68, 69, 70, 71]	0.6824512534818942	0	0.3461538461538461	0	0.5693160813308688	0	245	359	63	182
ARHGEF1	ENSG00000076928.18	chr19	+	41896482	41898441	ES	False	6.715074414846543e-12	9.03810175920004e-14	[1, 2, 3, 4, 5, 6, 7, 9, 11, 12, 13, 14, 15, 17, 18, 20, 22, 23, 24, 25, 27, 28, 30, 31, 34, 36, 37, 38, 39, 40, 41, 42, 45, 46, 47, 49, 50, 51, 53, 55, 56, 57, 58, 59, 60, 61, 62, 63, 64, 67, 68, 69, 71, 72, 76, 82, 83, 85, 90, 95]	[0, 8, 10, 32, 44, 48, 65, 66, 70, 73, 75, 77, 80, 84, 86, 87, 88, 91, 92]	0.0489913544668587	0	0.2790697674418604	0	0.1252408477842004	0	17	347	48	172
TBL1X	ENSG00000101849.17	chrX	+	9463296	9463462	TSS	True	6.925660918526431e-12	9.35619157411256e-14	[9, 11, 12, 13, 14, 15, 16, 17, 18, 19, 20, 21, 22, 23, 24, 25, 26, 27, 28, 29, 30, 31, 32, 33, 34, 35, 36, 37, 38, 39, 40, 41, 42, 43, 44, 45, 46, 47, 48, 49, 50, 51, 52, 53, 54, 55, 56, 57, 83, 88, 89, 90, 91, 92, 93, 94, 95, 96, 97, 98, 99, 100, 101, 102, 103, 104, 105, 106, 107, 108, 109, 110]	[0, 1, 2, 3, 4, 5, 6, 7, 8, 10, 58, 59, 60, 61, 62, 63, 64, 65, 66, 67, 68, 69, 70, 71, 72, 73, 74, 75, 76, 77, 78, 79, 80, 81, 82, 84, 85, 86, 87, 111]	0.2165605095541401	0	0.5991379310344828	0	0.4447300771208226	0	34	157	139	232
AK2	ENSG00000004455.17	chr1	-	33010833	33013206	IR	False	7.1160885777489015e-12	9.65452538893799e-14	[0, 9, 14, 15, 16, 18, 19, 20, 21, 27, 28, 30, 35, 38, 41, 44, 58, 60, 61, 63, 66, 67, 68, 70, 71, 75]	[4, 6, 10, 12, 22, 23, 25, 29, 31, 36, 37, 39, 40, 42, 43, 45, 46, 47, 62, 69, 72, 73, 78]	0.4062850729517396	0	0.2278106508875739	0	0.3292916400765794	0	362	891	154	676
ARHGEF1	ENSG00000076928.18	chr19	+	41884442	41884493	TSS	True	7.1160885777489015e-12	9.684659727547789e-14	[0, 1, 2, 3, 4, 5, 6, 8, 9, 10, 11, 12, 13, 14, 15, 16, 17, 18, 19, 20, 21, 22, 23, 24, 25, 26, 27, 28, 29, 30, 31, 32, 33, 34, 35, 36, 37, 38, 39, 40, 55, 57, 58, 59, 60, 61, 62, 63, 64, 65, 66, 67, 68, 69, 70, 71, 79, 92, 94, 95, 96]	[7, 41, 42, 43, 44, 45, 46, 47, 48, 49, 50, 51, 52, 53, 54, 56, 72, 73, 74, 75, 76, 77, 78, 80, 81, 82, 83, 84, 85, 86, 87, 88, 89, 90, 91, 93]	0.2841225626740947	0	0.6153846153846154	0	0.3955637707948244	0	102	359	112	182
TACC2	ENSG00000138162.19	chr10	+	122019650	122019881	TSS	False	8.959717241808772e-12	1.2238581041798236e-13	[9, 10, 11, 12, 13, 14, 15, 16, 17, 18, 19, 20, 21, 22, 23, 24, 25, 26, 27, 28, 29, 30, 31, 32, 33, 34, 35, 36, 37, 38, 39, 40, 41, 42, 43, 44, 45, 46, 47, 48, 49, 50, 51, 52, 53, 54, 55, 56, 57, 58, 59, 60, 61, 62, 63, 64, 65, 66, 67, 68, 69, 70, 71, 72, 73, 74, 75, 76, 77, 78, 79, 80, 81, 82, 83, 84, 85, 86, 87, 88, 89, 90, 91, 92, 93, 94, 95, 96, 97, 98, 99, 100, 101, 102, 103, 104, 105, 106, …	[0, 1, 2, 3, 4, 5, 6, 7, 8, 128, 129, 130, 131, 132, 133, 134, 135, 136, 137, 139, 140, 141, 142, 143, 144, 145, 146, 147, 148, 149, 150, 151, 152, 153, 125, 126, 127]	0.0417633410672853	0	0.2192691029900332	0	0.1147540983606557	0	18	431	66	301
IGSF8	ENSG00000162729.14	chr1	-	160094171	160094868	IR	True	9.372573476904128e-12	1.2849420257538934e-13	[0, 32, 2, 3, 33, 8, 40, 14, 17, 18, 19, 20, 21, 23, 24, 28]	[1, 4, 5, 6, 7, 9, 10, 11, 12, 13, 15, 16, 22, 25, 26, 27, 29, 31, 34, 35, 36, 42, 44]	0.378698224852071	0	0.0915492957746478	0	0.1986754966887417	0	64	169	26	284
MFAP3	ENSG00000037749.12	chr5	+	154039011	154049556	5AS	False	9.614646503862967e-12	1.3229399522477318e-13	[0, 32, 2, 3, 33, 5, 34, 7, 9, 10, 14, 15, 16, 19, 30]	[35, 36, 37, 38, 39, 40, 18, 20, 21, 22, 23, 24]	0.0933852140077821	0	0.288235294117647	0	0.1709601873536299	0	48	514	98	340
GRB2	ENSG00000177885.15	chr17	-	75393550	75393903	TSS	True	1.003630658902676e-11	1.385980495632636e-13	[0, 1, 2, 4, 5, 6, 7, 8, 10, 11, 12, 13, 14, 15, 16, 17, 19, 20, 22, 23, 25, 26, 28, 29, 30, 31, 32, 33, 35, 36, 37, 38, 39, 40, 41, 42, 43, 44, 45, 46, 48]	[3, 9, 47, 18, 21, 24, 27]	0.2066473988439306	0	0.0677710843373494	0	0.1386430678466076	0	143	692	45	664
DHDDS	ENSG00000117682.17	chr1	+	26432345	26432376	TSS	False	1.2307201857290488e-11	1.70574147626812e-13	[25, 26, 27, 28, 29, 30, 31, 32, 33, 34, 35, 36, 37, 38, 39, 40, 41, 42, 43, 44, 45, 46, 47, 48, 49, 50, 51, 52, 53, 54, 55, 56, 57, 58, 59, 60, 61, 62, 63, 64, 65, 66, 67, 68, 69, 70, 71, 72, 73, 74, 75, 76, 77, 78, 79, 80, 81, 82, 83, 84, 85, 86, 111, 112, 113, 114, 115, 116, 117, 118, 119, 120, 121, 122, 123]	[0, 1, 2, 3, 4, 5, 6, 7, 8, 9, 10, 11, 12, 13, 14, 15, 16, 17, 18, 19, 20, 21, 22, 23, 24, 87, 88, 89, 90, 91, 92, 93, 94, 95, 96, 97, 98, 99, 100, 101, 102, 103, 104, 105, 106, 107, 108, 109, 110]	0.5375494071146245	0	0.7676537585421412	0	0.6444444444444445	0	272	506	337	439
SPATS2L	ENSG00000196141.14	chr2	+	200306698	200306922	TSS	True	1.2342334312825354e-11	1.7187159961785886e-13	[0, 1, 2, 3, 4, 5, 6, 7, 8, 9, 10, 11, 12, 13, 14, 15, 16, 17, 18, 19, 20, 21, 22, 23, 24, 25, 26, 27, 28, 29, 30, 31, 32, 33, 34, 35, 36, 37, 38, 39, 40, 41, 42, 43, 44, 45, 46, 47, 48, 49, 50, 51, 52, 53, 54, 55, 56, 57, 58, 59, 60, 61, 62, 63, 64, 65, 66, 67, 68, 69, 70, 71, 72, 73, 74, 75, 76, 77, 78, 79, 80, 81, 82, 83, 84, 85, 86, 87, 88, 89, 90, 91, 92, 93, 94, 95, 96, 97, 98, 99, 100, 101…	[136, 142, 143, 144, 145, 147, 148, 149, 150, 151, 152, 153, 154, 155, 156, 157, 158, 159, 160, 228, 229, 230, 231, 232, 233, 234, 235]	0.0786676116229624	0	0.2180685358255451	0	0.1045034642032332	0	111	1411	70	321
NAV2	ENSG00000166833.22	chr11	+	20022845	20023132	TSS	True	1.2342334312825354e-11	1.7229617098360224e-13	[0, 1, 2, 3, 5, 6, 7, 8, 10, 12, 13, 14, 15, 16, 17, 18, 19, 20, 21, 23, 24, 25, 26, 27, 29, 31, 32, 34, 35, 36, 37, 38, 39, 40, 41, 44, 45, 46, 47, 48, 50, 51, 53, 54, 55, 56, 57, 58, 59, 61, 62, 63, 64, 65, 66, 68, 69, 70, 71, 73, 75, 78, 80, 81, 82, 83, 84, 86, 87, 88, 89, 90, 91, 92, 93, 94, 95, 96, 97, 98, 99, 104, 105, 106, 107, 108, 109, 110, 111, 112, 113, 114, 115, 116, 118, 119, 120, 12…	[142, 143, 144, 145, 146, 147, 148, 149, 150, 152, 153, 154, 155, 156, 157, 158, 159, 160, 161, 162, 163, 164, 165, 166, 167, 168, 169, 170, 171, 172, 173, 174, 175, 177, 178, 179, 180, 181, 182, 183, 184, 185, 186, 187, 188, 189, 190, 337, 338, 339, 340]	0.3377358490566037	0	0.1017543859649122	0	0.2552147239263804	0	179	530	29	285
NDRG4	ENSG00000103034.14	chr16	+	58500143	58500269	TSS	True	1.364720229324012e-11	1.9119466837322293e-13	[0, 1, 2, 3, 4, 5, 6, 7, 10, 11, 12, 13, 14, 16, 17, 18, 19, 20, 21, 22, 23, 25, 26, 27, 28, 29, 30, 31, 32, 33, 34, 35, 36, 37, 38, 39, 40, 41, 42, 43, 49, 50, 52, 53, 54, 55]	[44, 45, 46, 47, 48, 51, 24]	0.0057471264367816	0	0.2745098039215686	0	0.1655011655011655	0	1	174	70	255
LRRC20	ENSG00000172731.14	chr10	-	70382548	70382619	TSS	False	1.3925097055933324e-11	1.9578466289989317e-13	[1, 2, 4, 6, 8, 9, 10, 11, 12, 14, 15, 16, 17, 19, 20, 21, 22, 23, 24, 27, 28, 29, 32, 34, 36, 39, 42, 47, 50]	[0, 3, 5, 7, 13, 18, 25, 26, 30, 31, 33, 35, 37, 38, 40, 41, 43, 44, 45, 46, 48, 49]	0.5227272727272727	0	0.8067484662576687	0	0.6796610169491526	0	138	264	263	326
ATXN2L	ENSG00000168488.18	chr16	+	28824401	28824542	TSS	False	1.4271344598906451e-11	2.013669156855609e-13	[0, 1, 2, 3, 4, 5, 6, 7, 8, 9, 10, 11, 12, 13, 14, 15, 16, 17, 18, 19, 20, 21, 22, 23, 24, 25, 26, 27, 28, 29, 30, 31, 32, 33, 34, 35, 36, 37, 38, 39, 40, 41, 42, 43, 44, 45, 46, 47, 48, 49, 50, 51, 52, 53, 54, 55, 56, 57, 58, 59, 60, 61, 62, 63, 64, 65, 66, 67, 68, 69, 70, 71, 72, 73, 74, 75, 76, 77, 88, 97, 120, 134, 135, 137, 139, 140, 141, 142, 143, 144, 145, 146, 147, 148, 149, 150, 151, 152…	[78, 79, 80, 81, 82, 83, 84, 85, 86, 87, 89, 90, 91, 92, 93, 94, 95, 96, 98, 99, 100, 101, 102, 103, 104, 105, 106, 107, 108, 109, 110, 111, 112, 113, 114, 115, 116, 117, 118, 119, 121, 122, 123, 124, 125, 126, 127, 128, 129, 130, 131, 132, 133, 136, 138, 194, 195, 196, 197, 198, 199, 200, 201, 202, 203, 204, 205, 206, 207, 208, 209, 210, 212, 214, 215, 216, 217, 218, 219, 220, 221, 222, 223, 224…	0.3258655804480652	0	0.6062992125984252	0	0.4214765100671141	0	160	491	154	254
CAV1	ENSG00000105974.13	chr7	+	116526361	116526689	TSS	True	1.4320037030848396e-11	2.027704633108224e-13	[0, 1, 2, 3, 4, 5, 6, 7, 9, 10, 11, 12, 13, 14, 15, 16]	[8]	0.3521545319465082	0	0.5958083832335329	0	0.4329692154915591	0	237	673	199	334
ASPH	ENSG00000198363.18	chr8	-	61624536	61626280	PAS	True	1.494330645964197e-11	2.1234359224148506e-13	[0, 1, 2, 3, 4, 5, 7, 8, 9, 11, 12, 13, 14, 15, 16, 17, 18, 19, 20, 21, 22, 23, 24, 25, 26, 27, 28, 29, 30, 31, 32, 33, 34, 35, 36, 37, 38, 39, 41, 42, 43, 45, 46, 47, 48, 49, 50, 51, 53, 54, 55, 56, 57, 58, 59, 60, 61, 62, 63, 64, 65, 66, 68, 69, 70, 71, 73, 74, 75, 76, 77, 78, 79, 81, 82, 83, 84, 85, 87, 89, 90, 91, 92, 93, 94, 95, 98, 99, 100, 101, 102, 103, 104, 105, 106, 107, 108, 109, 110, …	[512, 513, 514, 515, 517, 518, 519, 520, 521, 522, 523, 524, 525, 526, 527, 528, 529, 530, 531, 532, 533, 534, 535, 536, 537, 538, 539, 540, 541, 542, 543, 544, 545, 546, 547, 548, 549, 550, 551, 552, 553, 554, 555, 556, 557, 558, 559, 560, 561, 562, 565, 566, 567, 568, 569, 570, 571, 572, 573, 574, 575, 576, 577, 578, 579, 580, 581, 582, 583, 584, 585, 586, 587, 588, 589, 590, 591, 592, 593, 594…	0.6009108075086083	0	0.6611062335381914	0	0.6242345897401007	0	5410	9003	3765	5695
MTMR11	ENSG00000014914.21	chr1	-	149936581	149936862	TSS	True	1.5187963293039645e-11	2.165800829839037e-13	[0, 1, 2, 3, 4, 6, 7, 8, 9, 10, 12, 13, 14, 15, 16, 17, 18, 19, 21, 23, 24, 25, 26, 27, 28, 29, 30, 31, 32, 33, 34, 35, 36, 37, 38, 40, 41, 42, 44, 45, 47, 48, 49, 50, 51, 52, 53, 54, 55, 57, 58, 60, 61, 62, 64, 65, 66, 67, 68, 69, 70, 71, 72, 73, 75, 76, 77, 78, 79, 80, 81, 82, 83, 85, 86, 87, 88, 89, 90, 91, 92, 93, 94, 95, 96, 98, 99, 100, 101, 102, 104, 105, 106, 107, 108, 109, 111, 112, 113,…	[5, 136, 11, 139, 146, 20, 22, 150, 151, 153, 154, 160, 163, 164, 165, 166, 39, 167, 168, 169, 43, 170, 172, 46, 173, 174, 175, 176, 56, 59, 63, 74, 84, 97, 103, 110, 119]	0.0904761904761904	0	0.4925373134328358	0	0.187725631768953	0	19	210	33	67
ACOX1	ENSG00000161533.12	chr17	-	75945579	75946795	PAS	True	1.6766304086937118e-11	2.399260967108985e-13	[0, 1, 3, 4, 5, 6, 7, 8, 9, 10, 12, 13, 14, 15, 16, 17, 18, 19, 20, 21, 22, 23, 24, 25, 26, 28, 29, 30, 31, 32, 33, 34, 35, 36, 37, 38, 39, 40, 41, 42, 43, 44, 45, 46, 47, 48, 49, 50, 51, 52, 53, 54, 55, 56, 57, 58, 59, 60, 61, 63, 64, 65, 66, 68, 69, 70, 72, 73, 74, 76, 77, 78, 79, 80, 81, 82, 83, 84, 85, 86, 87, 88, 89, 90, 91, 92, 93, 94, 95, 96, 97, 99, 100, 101, 102, 103, 105, 106, 107, 108,…	[2, 150, 151, 278, 281, 27, 283, 284, 285, 286, 287, 289, 290, 165, 167, 175, 189, 190, 67, 198, 71, 202, 206, 207, 208, 210, 211, 212, 213, 214, 215, 216, 217, 218, 219, 220, 221, 222, 223, 224, 225, 98, 226, 227, 228, 229, 230, 104, 231, 232, 115]	0.6584948688711516	0	0.8002450980392157	0	0.7035019455252919	0	1155	1754	653	816
ABLIM1	ENSG00000099204.20	chr10	-	114684289	114684618	TSS	True	1.7562941322336898e-11	2.522047513014455e-13	[0, 1, 2, 3, 4, 5, 6, 8, 10, 11, 12, 13, 14, 15, 16, 17, 18, 19, 24, 25, 26, 27, 28, 29, 30, 31, 32, 33, 34, 35, 36, 37, 38, 39, 40, 41, 42, 43, 44, 46, 48, 50, 51, 53, 54, 55, 56, 57, 58, 59, 60, 61, 62, 63, 64, 65, 66, 68, 69, 70, 71, 72, 73, 74, 75, 76, 77, 78, 80, 82, 84, 85, 86, 87, 88, 89, 90, 91, 93, 94, 95, 96, 97, 98, 99, 100, 101, 102, 103, 105, 106, 107, 108, 109, 110, 111, 112, 113, 1…	[7, 9, 20, 21, 22, 23, 45, 47, 49, 52, 67, 79, 81, 83, 92, 104, 120, 123, 126, 127, 131, 133, 136, 141, 142, 143, 151, 155, 156, 159, 164, 169, 176, 181, 186, 199, 202, 218, 241, 243, 250, 253, 254, 258, 261, 269, 284, 291, 294, 295, 302, 303, 304, 308, 310, 315, 317, 319, 326, 333, 334, 335, 336, 348, 349, 353, 354, 355, 357, 358, 361, 363, 368, 370, 371, 372, 381, 390, 392, 393, 396, 399, 401, …	0.2092421441774491	0	0.3299549549549549	0	0.2390759810743111	0	566	2705	293	888
PRKAB2	ENSG00000131791.8	chr1	-	147171988	147172330	TSS	True	1.9511712065586144e-11	2.811654695731417e-13	[2, 4, 5, 6, 8, 9, 13, 17, 18, 19, 20, 23, 24, 25, 26, 27, 29, 30, 31, 32, 33, 34, 36, 40, 41, 42, 43, 44, 47, 48, 49, 50, 51, 52, 55, 56, 59, 60, 61, 62, 63, 64, 65, 66, 68, 69, 70, 71, 73, 74, 75, 76, 77, 78, 79, 80, 81, 82, 83, 84, 85, 86, 88, 89, 90, 95, 96, 97, 98, 99, 101, 102, 103, 107, 108, 109, 110, 111]	[0, 1, 3, 7, 10, 11, 12, 14, 15, 16, 21, 22, 28, 35, 37, 38, 39, 45, 46, 53, 54, 57, 58, 67, 72, 87, 91, 92, 93, 94, 100, 104, 105, 106, 112]	0.5321011673151751	0	0.351270553064275	0	0.4608131997642899	0	547	1028	235	669
FNTA	ENSG00000168522.13	chr8	+	43077364	43083117	5AS	False	2.1157145545261938e-11	3.059349075643301e-13	[2, 37, 39, 41, 45, 56, 27]	[0, 1, 3, 4, 6, 7, 11, 13, 16, 17, 21, 24, 30, 32, 35, 36, 38, 46, 47, 58, 60, 63]	0.7710843373493976	0	0.3833333333333333	0	0.6449864498644986	0	192	249	46	120
WDR72	ENSG00000166415.15	chr15	-	53710856	53711038	TSS	True	2.1424267457322408e-11	3.108694867719153e-13	[0, 3, 4, 5, 6, 7, 9, 11, 12, 14, 15, 17, 18, 19, 21, 22, 24, 25, 27, 28, 31, 35, 36, 38, 39, 40, 41, 42, 44, 45, 46, 48, 49, 50, 52, 53, 54, 55, 56, 58, 59, 61, 64, 68, 69, 70, 71, 73, 74, 75, 76, 77, 78, 79, 80, 81, 82, 83, 84, 85, 86, 87, 88, 89, 90, 91, 92, 94, 95, 96, 97, 98, 99, 100, 101, 102, 103, 104, 105]	[1, 2, 8, 10, 13, 16, 20, 23, 26, 29, 30, 32, 33, 34, 37, 43, 47, 51, 57, 60, 62, 63, 65, 66, 67, 72, 93]	0.6336898395721925	0	0.2385321100917431	0	0.5445134575569358	0	237	374	26	109
CENPT	ENSG00000102901.13	chr16	-	67847579	67847753	TSS	False	2.241670542493463e-11	3.263915380094055e-13	[0, 1, 2, 6, 7, 9, 12, 13, 15, 17, 18, 19, 20, 24, 28, 29, 30, 35, 37, 39, 41, 48, 49, 50, 52, 56, 57, 59, 61, 62, 63, 69, 71, 73, 77, 78, 87, 88, 90, 92, 94, 96, 99, 102, 103, 104, 106, 107, 108, 109, 110, 111, 112, 113, 114, 116, 117, 118, 119, 120, 122, 123, 124, 125, 127, 128, 129, 130, 131, 132, 133, 136, 137, 138]	[3, 4, 5, 134, 135, 8, 10, 11, 14, 16, 21, 22, 23, 25, 26, 27, 31, 32, 33, 34, 36, 38, 40, 42, 43, 44, 45, 46, 47, 51, 53, 54, 55, 58, 60, 64, 65, 66, 67, 68, 70, 72, 74, 75, 76, 79, 80, 81, 82, 83, 84, 85, 86, 89, 91, 93, 95, 97, 98, 100, 101, 105, 115, 121, 126]	0.4594594594594595	0	0.0769230769230769	0	0.3015873015873015	0	85	185	10	130
AK2	ENSG00000004455.17	chr1	-	33008882	33010833	PAS	True	2.278975598363968e-11	3.3296351181941285e-13	[0, 1, 2, 4, 5, 6, 7, 10, 12, 13, 16, 22, 23, 24, 25, 26, 27, 29, 31, 33, 35, 36, 37, 39, 40, 42, 43, 45, 46, 47, 48, 49, 50, 51, 52, 53, 54, 55, 57, 58, 59, 60, 61, 62, 64, 65, 67, 69, 72, 73, 74, 77, 78, 79]	[3, 8, 9, 11, 14, 15, 17, 18, 19, 20, 21, 28, 30, 32, 34, 38, 41, 44, 63, 66, 68, 70, 71, 75, 76]	0.5633946830265849	0	0.7359550561797753	0	0.636094674556213	0	551	978	524	712
USO1	ENSG00000138768.15	chr4	+	75793901	75799621	ES	False	2.403194743075695e-11	3.5231465011567033e-13	[0, 2, 3, 6, 7, 8, 9, 10, 11, 13, 14, 15, 16, 17, 20, 21, 22, 23, 25, 26, 28, 29, 30, 33, 34, 35, 38, 40, 43, 44, 46, 47, 48, 50, 51, 54, 56, 57, 58, 59, 60, 62, 64, 65, 67, 70, 72, 74, 75, 84, 87, 91, 94, 100, 103, 104, 107]	[1, 5, 18, 32, 42, 53, 55, 63, 71, 73, 82, 88, 89, 92, 93, 98, 101, 102, 105, 106, 108]	0.1238185255198487	0	0.2671353251318102	0	0.173939766441303	0	131	1058	152	569
ITGA7	ENSG00000135424.18	chr12	-	55712256	55712857	TSS	False	2.8340078606574835e-11	4.168909792020915e-13	[0, 1, 3, 4, 5, 6, 7, 8, 10, 11, 12, 16, 17, 18, 20, 22, 23, 24, 26, 27, 28, 29, 31, 32, 33, 34, 36, 37, 38, 39, 41, 42, 43, 44, 45, 46, 47, 49, 50, 51, 54, 55, 56, 57, 60, 61, 62, 64, 65, 67, 68, 69, 70, 71, 72, 73, 74, 75, 76, 77, 78, 81, 82, 83, 84, 85, 86, 89, 90, 91, 92, 94, 95, 96, 97, 99, 100, 101, 102, 104, 105, 106, 107, 108, 109, 110, 111, 113, 114, 115, 116, 118, 119, 120, 121, 122, 12…	[2, 515, 9, 523, 13, 14, 15, 525, 526, 530, 19, 532, 21, 533, 535, 25, 537, 540, 30, 542, 35, 40, 552, 555, 557, 559, 48, 52, 53, 566, 567, 58, 59, 573, 63, 576, 577, 66, 580, 589, 590, 79, 80, 591, 592, 593, 598, 87, 88, 93, 98, 610, 613, 103, 622, 112, 626, 627, 117, 632, 635, 124, 125, 126, 127, 639, 133, 646, 136, 137, 138, 140, 652, 653, 655, 144, 656, 658, 147, 148, 154, 155, 667, 157, 161,…	0.2103825136612022	0	0.0706106870229007	0	0.1735412474849094	0	308	1464	37	524
PPFIBP2	ENSG00000166387.13	chr11	+	7513781	7514121	TSS	True	3.0183135359773825e-11	4.455131057306754e-13	[0, 1, 2, 3, 4, 56, 57, 58, 59, 60, 61, 62, 63, 64, 65, 66, 67, 68, 69, 70, 71, 72, 73, 74, 75, 76, 77, 78, 79, 80, 81, 82, 83, 84, 85, 86, 87, 88, 89, 90, 91, 92, 93, 94, 95, 96, 97, 98, 99, 100, 101, 102, 103, 104, 105, 106, 107, 108, 109, 110, 111, 112, 113, 114, 115, 116, 117, 118, 119, 120, 121, 122, 123, 124, 125, 126, 127, 128, 129, 130, 131, 132, 133, 134, 135, 159, 160, 161, 162, 163, 16…	[153, 5, 6, 7, 8, 9, 10, 11, 12, 13, 14, 15, 16, 17, 18, 19, 20, 21, 22, 23, 24, 25, 26, 27, 28, 29, 30, 31, 32, 33, 34, 35, 36, 37, 38, 39, 40, 41, 42, 43, 44, 45, 46, 47, 48, 49, 50, 51, 52, 53, 54, 55, 137, 138, 154, 139, 155, 140, 141, 142, 158, 143, 144, 156, 145, 146, 136, 147, 148, 149, 157, 150, 151, 152]	0.4599358974358974	0	0.7157534246575342	0	0.5414847161572053	0	287	624	209	292
ITIH1	ENSG00000055957.11	chr3	+	52789854	52790748	IR	True	3.06205740947076e-11	4.5350194796524823e-13	[0, 1, 2, 3, 5, 7, 9, 10, 11, 12, 15, 16, 18, 24, 25, 26, 28, 30, 31, 33, 35, 36, 37, 40, 43, 44, 45, 48, 50, 51, 53, 58, 60, 63, 66, 67, 68, 69, 75, 76, 81, 83, 84, 85, 89, 91, 93, 94, 96, 98, 99, 101, 102, 108, 110, 112, 114, 115, 116, 120, 124, 128, 131, 132, 134, 136, 139, 140, 142, 145, 147, 149, 152, 153, 155, 157, 159, 160, 161, 165, 166, 167, 177, 185, 187, 192, 193, 194, 195, 196, 197, 1…	[4, 6, 8, 13, 14, 17, 19, 20, 21, 23, 27, 29, 32, 34, 38, 39, 41, 42, 47, 49, 52, 54, 56, 57, 59, 61, 62, 64, 65, 70, 71, 72, 73, 77, 78, 79, 82, 88, 90, 97, 100, 104, 105, 107, 109, 111, 117, 119, 121, 122, 123, 126, 127, 129, 130, 133, 135, 137, 138, 141, 144, 146, 148, 150, 151, 154, 156, 158, 162, 163, 164, 168, 170, 171, 172, 173, 174, 175, 176, 178, 179, 180, 182, 184, 186, 188, 189, 190, 1…	0.1843418590143481	0	0.0955465587044534	0	0.1596487277640171	0	591	3206	118	1235
DCAF11	ENSG00000100897.18	chr14	+	24114811	24115293	TSS	False	3.224992844356224e-11	4.792469102240561e-13	[0, 1, 2, 5, 7, 8, 9, 10, 12, 14, 16, 17, 18, 19, 20, 22, 26, 27, 28, 29, 30, 31, 32, 35, 37, 38, 42, 46, 47, 48, 49, 50, 51, 52, 53, 54, 55, 56, 57, 58, 60, 61, 62, 63, 64, 80, 81, 82]	[3, 4, 6, 11, 13, 15, 21, 23, 24, 25, 33, 34, 36, 39, 40, 41, 43, 44, 45, 59, 65, 66, 67, 68, 69, 70, 71, 72, 73, 74, 75, 76, 77, 78, 79]	0.4494949494949495	0	0.7765151515151515	0	0.6363636363636364	0	89	198	205	264
NFE2L1	ENSG00000082641.16	chr17	+	48048358	48048462	TSS	True	3.4277824394496407e-11	5.110973516241335e-13	[0, 1, 3, 6, 8, 25, 39, 50, 75, 83, 105, 106, 107, 108, 109, 110, 111, 112, 113, 114, 115, 116, 117, 118, 119, 120, 121, 122, 123, 124, 125, 126, 127, 128, 129, 130, 131, 132, 133, 134, 135, 136, 137, 138, 139, 140, 141, 142, 143, 144, 145, 146, 147, 148, 149, 150, 151, 152, 153, 154, 155, 156, 157, 158, 159, 160, 161, 162, 163, 164, 165, 166, 167, 168, 169, 170, 171, 172, 173, 174, 175, 176, 177…	[2, 4, 5, 7, 9, 10, 11, 12, 13, 14, 15, 16, 17, 18, 19, 20, 21, 22, 23, 24, 26, 27, 28, 29, 30, 31, 32, 33, 34, 35, 36, 37, 38, 40, 41, 42, 43, 44, 45, 46, 47, 48, 49, 51, 52, 53, 54, 55, 56, 57, 58, 59, 60, 61, 62, 63, 64, 65, 66, 67, 68, 69, 70, 71, 72, 73, 74, 76, 77, 78, 79, 80, 81, 82, 84, 85, 86, 87, 88, 89, 90, 91, 92, 93, 94, 95, 96, 97, 98, 99, 100, 101, 102, 103, 104, 204, 205, 206, 207…	0.577040593627237	0	0.4536082474226804	0	0.5311044121677172	0	1322	2291	616	1358
AC021218.1	ENSG00000204876.4	chr7	+	155952052	155952408	TSS	True	3.475656209952297e-11	5.199745855977868e-13	[3, 4, 5, 6, 7, 8, 9, 10, 11, 12, 13, 14, 15, 16, 17, 18, 19, 20, 21, 22, 23, 24, 29, 30, 31, 32, 33, 34, 35]	[0, 1, 2, 25, 26, 27, 28]	0.0595238095238095	0	0.4375	0	0.1814516129032258	0	10	168	35	80
F2	ENSG00000180210.15	chr11	+	46739264	46739506	PAS	True	4.3705389960693616e-11	6.565952835595242e-13	[1, 2, 3, 4, 5, 6, 8, 10, 11, 16, 18, 19, 20, 28, 29, 30, 32, 33, 35, 36, 37, 38, 40, 42, 43, 44, 45, 46, 48, 49, 50, 53, 54, 57, 58, 59, 60, 61, 62, 63, 64, 65, 67, 68, 69, 70, 72, 75, 76, 78, 81, 83, 91, 92, 93, 98, 99, 100, 101, 102, 103, 104, 105, 106, 108, 110, 111, 112, 116, 119, 121, 124, 125, 126, 128, 132, 133, 134, 135, 137, 140, 141, 142, 143, 147, 150, 155, 157, 158, 160, 164, 166, 16…	[0, 129, 130, 131, 7, 9, 138, 139, 12, 13, 14, 15, 144, 17, 145, 146, 148, 21, 22, 23, 24, 25, 26, 27, 149, 151, 152, 31, 153, 154, 34, 156, 159, 161, 162, 39, 163, 41, 165, 169, 47, 51, 52, 55, 56, 66, 71, 73, 74, 77, 79, 80, 82, 84, 85, 86, 87, 88, 89, 90, 94, 95, 96, 97, 107, 109, 113, 114, 115, 117, 118, 120, 122, 123, 127]	0.8109504132231405	0	0.9286608260325406	0	0.8641765704584041	0	785	968	742	799
EIF4G2	ENSG00000110321.19	chr11	-	10801087	10802048	ES	False	4.3705389960693616e-11	6.582268777228449e-13	[512, 3, 516, 9, 16, 17, 19, 22, 25, 29, 34, 42, 43, 47, 65, 67, 76, 90, 91, 93, 101, 105, 106, 107, 111, 113, 120, 121, 125, 127, 128, 129, 132, 136, 142, 145, 147, 148, 150, 156, 157, 164, 165, 172, 184, 186, 189, 190, 191, 203, 204, 213, 215, 217, 220, 229, 243, 248, 252, 253, 254, 260, 261, 262, 264, 269, 275, 278, 287, 290, 301, 302, 303, 306, 310, 317, 320, 325, 332, 333, 334, 335, 336, 341…	[0, 1, 2, 4, 5, 6, 7, 8, 10, 11, 12, 13, 14, 15, 18, 20, 21, 23, 24, 26, 27, 28, 30, 32, 33, 36, 37, 38, 39, 40, 41, 44, 45, 46, 48, 49, 50, 51, 53, 54, 55, 56, 57, 58, 59, 60, 61, 62, 63, 64, 69, 70, 71, 72, 73, 74, 75, 79, 80, 81, 82, 83, 84, 87, 88, 89, 92, 94, 95, 97, 98, 100, 102, 103, 104, 108, 109, 110, 112, 114, 115, 116, 117, 119, 122, 123, 124, 126, 130, 133, 134, 137, 138, 139, 140, 14…	0.8495109955339476	0	0.8882783882783882	0	0.8586548015033046	0	15027	17689	4850	5460
DPP9	ENSG00000142002.17	chr19	-	4723673	4723818	TSS	True	4.6381694796599255e-11	7.008541893612016e-13	[2, 5, 7, 9, 12, 14, 18, 20, 22, 25, 26, 27, 28, 33, 34, 36, 38, 40, 43, 44, 45, 46, 47, 50, 51, 52, 53, 55, 56, 57, 58, 59, 62, 66, 68, 71, 72, 78, 80, 82, 83, 84, 86, 87, 89, 90, 91, 93, 96, 99, 100, 101, 102, 103, 107, 110, 111, 112, 115, 117, 124, 125, 133, 134, 141, 143, 148, 151, 157, 166, 169, 171, 174, 176, 178, 182, 196, 197, 202, 205]	[0, 1, 3, 4, 6, 8, 10, 11, 13, 15, 16, 17, 19, 21, 23, 24, 29, 30, 31, 32, 35, 37, 39, 41, 42, 48, 49, 54, 60, 61, 63, 64, 65, 67, 69, 70, 73, 74, 75, 76, 77, 79, 81, 85, 88, 92, 94, 95, 97, 98, 104, 105, 106, 108, 109, 113, 114, 116, 118, 119, 120, 121, 122, 123, 126, 127, 128, 129, 130, 131, 132, 135, 136, 137, 138, 139, 140, 142, 144, 145, 146, 147, 149, 150, 152, 153, 154, 155, 156, 158, 159,…	0.8107167710508003	0	0.9272976680384089	0	0.8499538319482918	0	1165	1437	676	729
TJP3	ENSG00000105289.15	chr19	+	3721736	3721910	TSS	True	4.8431839236129255e-11	7.342563438680658e-13	[0, 1, 2, 3, 4, 5, 6, 7, 8, 9, 10, 11, 12, 16, 17, 18, 19, 20, 21, 22, 37, 38, 39]	[32, 33, 34, 35, 36, 13, 14, 15, 23, 24, 25, 26, 27, 28, 29, 30, 31]	0.3410852713178294	0	0.7543859649122807	0	0.5766666666666667	0	44	129	129	171
PTPDC1	ENSG00000158079.16	chr9	+	94030813	94031127	TSS	True	4.997729051763349e-11	7.601869467307407e-13	[9, 19, 20, 21, 22, 23, 24, 25, 26, 27, 30, 37, 38, 39, 40, 41, 42, 43, 44, 45, 46, 47, 48, 49, 50, 51, 52, 53, 54, 55, 56]	[0, 1, 2, 3, 4, 5, 6, 7, 8, 10, 11, 12, 13, 14, 15, 16, 17, 18, 28, 29, 31, 32, 33, 34, 35, 36]	0.85	0	0.25	0	0.4932432432432432	0	51	60	22	88
OSBPL6	ENSG00000079156.17	chr2	+	178306286	178328255	ES	True	5.232825862457376e-11	7.985649394823874e-13	[128, 3, 131, 6, 11, 15, 22, 26, 33, 46, 48, 61, 62, 63, 64, 69, 70, 73, 74, 75, 77, 78, 79, 80, 82, 84, 89, 90, 93, 94, 96, 97, 98, 99, 100, 102, 105, 108, 112, 114, 115, 116, 117, 120, 124, 127]	[0, 1, 2, 129, 4, 5, 130, 7, 8, 9, 10, 12, 13, 14, 16, 17, 18, 19, 21, 23, 24, 25, 27, 28, 29, 30, 31, 32, 34, 36, 37, 38, 39, 40, 41, 42, 43, 44, 45, 47, 49, 50, 51, 52, 53, 58, 59, 60, 65, 66, 67, 68, 71, 72, 76, 83, 85, 86, 87, 88, 91, 92, 95, 101, 103, 104, 106, 107, 109, 110, 111, 113, 118, 122, 123, 125]	0.8879310344827587	0	0.5051546391752577	0	0.6142506142506142	0	103	116	147	291
NCKAP1	ENSG00000061676.15	chr2	-	183037991	183038329	TSS	True	6.428838164976811e-11	9.84301250116534e-13	[0, 1, 2, 3, 5, 8, 9, 10, 11, 12, 13, 14, 16, 17, 19, 20, 21, 22, 23, 24, 25, 26, 27, 28, 29, 30, 32, 35, 36, 37, 39, 43, 45, 46, 48, 51, 52, 54, 55, 56, 57, 58, 59, 61, 62, 63, 64, 65, 67, 71, 74, 76, 77, 79, 80, 82, 84, 85, 87, 88, 91, 92, 97, 98, 100, 101, 104, 105, 106, 107, 108, 110, 111, 112, 113, 114, 115, 116, 119]	[4, 6, 7, 15, 18, 31, 33, 34, 38, 40, 41, 42, 44, 47, 49, 50, 53, 60, 66, 68, 69, 70, 72, 73, 75, 78, 81, 83, 86, 89, 90, 93, 94, 95, 96, 99, 102, 103, 109, 117, 118, 120]	0.8457627118644068	0	0.6536964980544747	0	0.8114126652748782	0	998	1180	168	257
ITIH4	ENSG00000055955.17	chr3	-	52818283	52818461	IR	True	6.651857584177203e-11	1.0217753819385577e-12	[0, 1, 2, 4, 5, 7, 8, 9, 10, 13, 14, 15, 16, 17, 18, 19, 20, 21, 22, 23, 25, 26, 27, 28, 29, 30, 31, 32, 33, 35, 37, 38, 39, 42, 44, 47, 48, 51, 53, 54, 55, 56, 57, 59, 60, 61, 64, 67, 70, 71, 73, 75, 78, 79, 81, 82, 83, 85, 87, 88, 89, 90, 91, 93, 94, 95, 96, 97, 99, 100, 101, 102, 103, 107, 108, 109, 110, 111, 112, 113, 115, 116, 117, 118, 121, 122, 124, 125, 127, 129, 130, 131, 132, 134, 137, …	[515, 3, 6, 519, 520, 11, 12, 523, 526, 528, 530, 531, 532, 535, 24, 539, 542, 543, 545, 34, 547, 36, 548, 551, 40, 41, 552, 43, 556, 45, 46, 560, 49, 50, 561, 52, 562, 563, 564, 569, 58, 573, 62, 575, 65, 66, 577, 68, 69, 72, 74, 76, 77, 589, 80, 84, 86, 602, 603, 92, 605, 606, 612, 104, 105, 106, 618, 621, 622, 624, 114, 627, 628, 630, 119, 120, 633, 123, 635, 636, 126, 638, 128, 643, 133, 135,…	0.1378582202111614	0	0.0622537431048069	0	0.1169284467713787	0	457	3315	79	1269
ARHGEF28	ENSG00000214944.9	chr5	+	73813323	73813673	TSS	False	7.631549934836336e-11	1.1760819473279252e-12	[0, 1, 2, 3, 4, 5, 6, 7, 8, 10, 11, 12, 13, 15, 16, 17, 18, 19, 20, 22, 24, 25, 27, 29, 30, 32, 33, 34, 36, 37, 38, 39, 40, 41, 42, 43, 44, 45, 46, 47, 48, 49, 52, 55, 56, 57, 58, 60, 61, 62, 63, 64, 65, 66, 67, 68, 69, 70, 71, 72, 73, 74, 75, 76, 78, 80, 81, 82, 83, 84, 85, 86, 88, 89, 90, 91, 92, 93, 94, 95, 96, 97, 98, 99, 100, 101, 103, 104, 105, 106, 108, 109, 110, 111, 112, 113, 114, 115, 1…	[128, 129, 130, 131, 132, 133, 134, 135, 136, 137, 138, 139, 140, 141, 142, 143, 144, 145, 146, 147, 148, 149, 150, 151, 251, 252, 118, 119, 120, 121, 122, 123, 124, 125, 126, 127]	0.3	0	0.0780669144981412	0	0.2262051915945611	0	162	540	21	269
TJP3	ENSG00000105289.15	chr19	+	3708351	3708561	TSS	True	8.143679577645468e-11	1.259079850641674e-12	[12, 13, 14, 15, 16, 17, 18, 23, 24, 25, 26, 27, 28, 29, 30, 31, 32, 33, 34, 35, 36, 37, 38, 39]	[0, 1, 2, 3, 4, 5, 6, 7, 8, 9, 10, 11, 19, 20, 21, 22]	0.6201550387596899	0	0.2163742690058479	0	0.39	0	80	129	37	171
ASPH	ENSG00000198363.18	chr8	-	61500717	61503509	PAS	True	8.521966119478088e-11	1.3218300295397817e-12	[0, 59, 70, 82, 124, 127, 148, 182, 232, 239, 243, 261, 267, 278, 312, 317, 318, 319, 320, 321, 322, 323, 324, 325, 326, 327, 328, 329, 330, 331, 332, 333, 334, 335, 336, 337, 338, 339, 340, 341, 342, 343, 344, 345, 346, 347, 348, 349, 350, 351, 352, 353, 354, 355, 356, 357, 358, 359, 360, 361, 362, 363, 364, 365, 366, 367, 368, 369, 370, 371, 372, 373, 374, 375, 376, 377, 378, 379, 380, 381, 382…	[1, 2, 3, 4, 5, 6, 7, 8, 9, 11, 12, 13, 14, 15, 16, 17, 18, 19, 20, 21, 22, 23, 24, 25, 26, 27, 28, 29, 30, 31, 32, 33, 34, 35, 36, 37, 38, 39, 40, 41, 42, 43, 44, 45, 46, 47, 48, 49, 50, 51, 52, 53, 54, 55, 56, 57, 58, 60, 61, 62, 63, 64, 65, 66, 67, 68, 69, 71, 72, 73, 74, 75, 76, 77, 78, 79, 80, 81, 83, 84, 85, 86, 87, 88, 89, 90, 91, 92, 93, 94, 95, 96, 97, 98, 99, 100, 101, 102, 103, 104, 10…	0.3582188015393073	0	0.3017256405786996	0	0.3363673139158576	0	3258	9095	1731	5737
DMD	ENSG00000198947.16	chrX	-	31121930	31134101	ES	False	8.731457714641277e-11	1.3586927595584097e-12	[0, 1, 2, 4, 5, 8, 9, 10, 11, 12, 13, 14, 15, 16, 19, 20, 22, 23, 24, 29, 30, 31, 32, 34, 36, 37, 38, 39, 40, 41, 43, 44, 45, 46, 47, 48, 49, 50, 51, 52, 53, 54, 55, 56, 59, 61, 62, 63, 64, 65, 67, 70, 72, 73, 74, 76, 77, 79, 80, 81, 83, 84, 85, 86, 87, 88, 89, 90, 91, 93, 95, 96, 131, 132, 137, 138, 141, 143, 144, 145, 153, 154, 155, 156, 159, 161, 162, 165, 166, 167]	[3, 133, 134, 136, 139, 140, 142, 17, 18, 146, 147, 21, 148, 149, 150, 25, 26, 27, 151, 152, 157, 158, 160, 33, 35, 163, 164, 42, 57, 58, 60, 66, 69, 71, 75, 78, 82, 92, 94]	0.1655886157826649	0	0.3561253561253561	0	0.2250889679715302	0	128	773	125	351
CUL4B	ENSG00000158290.18	chrX	-	120559778	120559919	TSS	False	9.27543372339746e-11	1.4479812477234101e-12	[1, 2, 3, 4, 5, 6, 7, 8, 9, 10, 11, 13, 15, 16, 17, 18, 22, 23, 24, 25, 26, 27, 29, 30, 32, 33, 34, 35, 36, 37, 38, 39, 40, 42, 43, 44, 45, 46, 47, 48, 49, 50, 51, 53, 54, 55, 56, 57, 58, 59, 60, 61, 64, 68, 69, 70, 71, 72, 74, 76, 78, 79, 80, 81, 82, 83, 84, 85, 87, 88, 91, 92, 95, 97, 98, 100, 106, 108, 114, 115, 116, 118, 119, 121, 122]	[0, 12, 14, 19, 20, 21, 28, 31, 41, 52, 62, 63, 65, 66, 67, 73, 75, 77, 86, 89, 90, 93, 94, 96, 99, 101, 102, 103, 104, 105, 107, 109, 110, 111, 112, 113, 117, 120]	0.2607929515418502	0	0.4187675070028011	0	0.3217955651703623	0	296	1135	299	714
NBPF1	ENSG00000219481.10	chr1	-	16564111	16564186	PAS	True	1.014407731262584e-10	1.588660161539021e-12	[0, 3, 15, 33, 56, 73, 86, 87, 98, 99, 100, 101, 102, 103, 104, 105, 106, 107, 108, 109, 110, 111, 112, 113, 114, 115, 116, 117, 118, 119, 120, 121, 122, 123, 124, 125, 126, 127, 128, 129, 130, 131, 132, 133, 134, 135, 136, 137, 138, 139, 140, 141, 142, 143, 144, 145, 146, 147, 148, 149, 150, 151, 152, 153, 154, 155, 156, 157, 158, 159, 160, 161, 162, 163, 164, 165, 168, 175, 195, 205, 207, 214, …	[1, 2, 4, 5, 6, 7, 8, 9, 10, 11, 12, 13, 14, 16, 17, 18, 19, 20, 21, 22, 23, 24, 25, 26, 27, 28, 29, 30, 31, 32, 34, 35, 36, 37, 38, 39, 40, 41, 42, 43, 44, 45, 46, 47, 48, 49, 50, 51, 52, 53, 54, 55, 57, 58, 59, 60, 61, 62, 63, 64, 65, 66, 67, 68, 69, 70, 71, 72, 74, 75, 76, 77, 78, 79, 80, 81, 82, 83, 84, 85, 88, 89, 90, 91, 92, 93, 94, 95, 96, 97, 166, 167, 169, 170, 171, 172, 173, 174, 176, 1…	0.3256578947368421	0	0.514575411913815	0	0.4323550465282749	0	198	608	406	789
NCK1	ENSG00000158092.7	chr3	+	136930502	136930594	TSS	True	1.0845422246913128e-10	1.7039240395930765e-12	[0, 1, 2, 3, 4, 5, 6, 7, 8, 9, 11, 12, 13, 14, 15, 18, 19, 26, 27, 28, 29, 30, 32, 33, 34, 35]	[36, 20, 21, 22, 23, 24, 25]	0.5294117647058824	0	0.1363636363636363	0	0.4162303664921466	0	144	272	15	110
SREBF1	ENSG00000072310.17	chr17	-	17823517	17823606	TSS	True	1.0877217249113688e-10	1.714361769974388e-12	[0, 1, 4, 7, 9, 13, 15, 16, 18, 19, 22, 23, 25, 26, 27, 28, 29, 30, 31, 33, 34, 35, 37, 38, 40, 41, 42, 43, 44, 45, 46, 47, 48, 49, 51, 52, 53, 54, 55, 56, 59, 60, 61, 62, 64, 66, 67, 69, 70, 71, 73, 76, 77, 79, 80, 82, 84, 85, 88, 89, 90, 91, 93, 94, 95, 96, 99, 103, 104, 106, 107, 108, 109, 111, 112, 113, 115, 116, 117, 120, 121, 122, 123, 125, 126, 127, 128, 129, 131, 132, 133, 135, 136, 137, …	[2, 3, 5, 6, 8, 10, 11, 12, 14, 17, 20, 21, 24, 32, 36, 39, 50, 57, 58, 63, 65, 68, 72, 74, 75, 78, 81, 83, 86, 87, 92, 97, 98, 100, 101, 102, 105, 110, 114, 118, 119, 124, 130, 134, 140, 142, 143, 148, 149, 153, 154, 155, 157, 167, 168, 171, 173, 178, 181, 188, 190, 193, 202, 203, 208, 209, 211, 212, 216, 217, 222, 223, 224, 225, 226, 227, 230, 231, 232, 235, 236, 237, 243, 244, 246, 248, 249, 2…	0.3793342579750346	0	0.5784061696658098	0	0.4216275259421081	0	547	1442	225	389
TMCO3	ENSG00000150403.18	chr13	+	113539507	113548302	ES	True	1.1425902444630728e-10	1.806557176275048e-12	[0, 132, 6, 264, 9, 265, 147, 21, 25, 159, 43, 51, 179, 60, 188, 189, 191, 64, 193, 66, 195, 75, 203, 205, 209, 210, 83, 84, 213, 216, 217, 218, 224, 225, 229, 231, 239, 112, 246, 119, 250, 125, 254, 127]	[1, 2, 3, 8, 10, 11, 17, 19, 20, 23, 24, 26, 28, 30, 32, 33, 34, 35, 36, 37, 38, 41, 42, 45, 48, 49, 50, 54, 55, 57, 58, 61, 62, 65, 69, 79, 80, 82, 85, 86, 88, 90, 91, 92, 93, 94, 96, 97, 99, 100, 101, 102, 103, 104, 106, 107, 108, 109, 111, 113, 116, 117, 120, 121, 122, 123, 126, 128, 129, 130, 131, 136, 137, 138, 139, 140, 144, 146, 150, 151, 152, 153, 155, 157, 158, 160, 162, 164, 166, 167, 1…	0.8873469387755102	0	0.7715311004784688	0	0.8403687530325085	0	1087	1225	645	836
SEPTIN10	ENSG00000186522.15	chr2	-	109542985	109544324	PAS	True	1.182187108600261e-10	1.875079122517176e-12	[0, 1, 2, 3, 6, 9, 13, 14, 15, 16, 17, 18, 23, 24, 25, 26, 29, 30, 31, 33, 34, 36, 37, 38, 39, 41, 43, 44, 45, 47, 48, 49, 50, 51, 52, 53, 54, 56, 62, 63, 65, 66, 68, 70, 72, 73, 74, 76, 77, 78, 80, 82, 83, 85, 86, 87, 88, 89, 90, 91, 92, 93, 94, 95, 97, 101, 104, 105, 106, 109, 114, 115, 127, 128, 129, 130, 131, 132, 133, 134, 135, 136, 137, 138, 139, 140, 141, 142, 143, 144, 145, 146, 147]	[4, 5, 7, 8, 10, 11, 12, 19, 20, 21, 22, 27, 28, 32, 35, 40, 42, 46, 55, 57, 58, 59, 60, 61, 64, 67, 69, 71, 75, 79, 81, 84, 96, 98, 99, 100, 102, 103, 107, 108, 110, 111, 112, 113, 116, 117, 118, 119, 120, 121, 122, 123, 124, 125, 126]	0.3872598584428716	0	0.5535055350553506	0	0.4622641509433962	0	383	989	450	813
DCUN1D4	ENSG00000109184.15	chr4	+	51843152	51843267	TSS	True	1.3107580860373376e-10	2.0855652524760998e-12	[14, 27, 38, 68, 69, 70, 71, 72, 73, 74, 75, 76, 77, 78, 79, 80, 81, 82, 83, 84, 85, 86, 87, 88, 89, 90, 91, 92, 93, 94, 95, 96, 97, 98, 99, 100, 101, 102, 103, 104, 105, 106, 107, 108, 109, 110, 111, 112, 113, 114, 115, 116, 117, 118, 119, 120, 143, 160, 161, 162, 163, 164, 165, 166, 167, 168, 169, 170, 171, 172, 173, 174, 175, 176, 177]	[0, 1, 2, 3, 4, 5, 6, 7, 8, 9, 10, 11, 12, 13, 15, 16, 17, 18, 19, 20, 21, 22, 23, 24, 25, 26, 28, 29, 30, 31, 32, 33, 34, 35, 36, 37, 39, 40, 41, 42, 43, 44, 45, 46, 47, 48, 49, 50, 51, 52, 53, 54, 55, 56, 57, 58, 59, 60, 61, 62, 63, 64, 65, 66, 67, 121, 122, 123, 124, 125, 126, 127, 128, 129, 130, 131, 132, 133, 134, 135, 136, 137, 138, 139, 140, 141, 142, 144, 145, 146, 147, 148, 149, 150, 151…	0.8064192577733199	0	0.924802110817942	0	0.8575498575498576	0	804	997	701	758
LARP1	ENSG00000155506.18	chr5	+	154757173	154757290	TSS	False	1.4361004424185625e-10	2.2921847349720875e-12	[0, 1, 2, 3, 4, 5, 6, 7, 8, 9, 10, 11, 12, 13, 14, 15, 16, 17, 18, 19, 20, 21, 22, 23, 24, 25, 26, 27, 28, 29, 30, 31, 32, 33, 34, 35, 36, 37, 38, 39, 40, 41, 42, 43, 44, 45, 46, 47, 48, 49, 50, 51, 52, 53, 54, 55, 56, 57, 58, 59, 60, 62, 66, 67, 68, 69, 70, 71, 72, 73, 74, 75, 76, 77, 78, 79, 80, 81, 82, 83, 84, 85, 86, 87, 88, 89, 90, 91, 92, 93, 94, 95, 96, 97, 98, 99, 100, 101, 112, 113, 114,…	[64, 65, 102, 103, 104, 105, 106, 107, 108, 109, 110, 111, 61, 63]	0.078125	0	0.3591549295774648	0	0.1783919597989949	0	20	256	51	142
MFN2	ENSG00000116688.18	chr1	+	11980306	11980484	TSS	True	1.4662845871716088e-10	2.347698728584583e-12	[0, 7, 13, 14, 18, 20, 23, 24, 28, 30, 38, 40, 49, 56, 57, 59, 122, 211, 247, 248, 249, 250, 251, 252, 253, 254, 255, 256, 257, 258, 259, 260, 261, 262, 263, 264, 265, 266, 267, 268, 269, 270, 271, 272, 273, 274, 275, 276, 277, 278, 279, 280, 281, 282, 283, 284, 285, 286, 287, 288, 289, 290, 291, 292, 293, 294, 295, 296, 297, 298, 299, 300, 301, 302, 303, 304, 305, 306, 307, 308, 309, 310, 311, 3…	[1, 2, 3, 4, 5, 6, 8, 9, 10, 11, 12, 15, 16, 17, 19, 21, 22, 25, 26, 27, 29, 31, 32, 33, 34, 35, 36, 37, 39, 41, 42, 43, 44, 45, 46, 47, 48, 50, 51, 52, 53, 54, 55, 58, 60, 61, 62, 63, 64, 65, 66, 67, 68, 69, 70, 71, 72, 73, 74, 75, 76, 77, 78, 79, 80, 81, 82, 83, 84, 85, 86, 87, 88, 89, 90, 91, 92, 93, 94, 95, 96, 97, 98, 99, 100, 101, 102, 103, 104, 105, 106, 107, 108, 109, 110, 111, 112, 113, …	0.8558734286952753	0	0.911214953271028	0	0.8766901027582477	0	3949	4614	2535	2782
AZIN1	ENSG00000155096.14	chr8	-	102843747	102858012	ES	False	1.5324795876275522e-10	2.4613526850217363e-12	[1, 2, 129, 5, 7, 135, 9, 136, 11, 138, 13, 148, 21, 149, 151, 152, 26, 154, 155, 29, 156, 159, 160, 161, 164, 165, 169, 171, 45, 46, 49, 180, 181, 54, 55, 182, 183, 184, 185, 187, 61, 63, 192, 196, 197, 198, 72, 75, 204, 206, 209, 210, 83, 211, 215, 216, 218, 91, 221, 223, 224, 97, 99, 229, 231, 104, 106, 238, 240, 251, 127]	[0, 3, 4, 14, 15, 16, 17, 18, 24, 25, 27, 28, 31, 32, 33, 34, 37, 38, 39, 41, 42, 43, 44, 48, 51, 52, 53, 56, 57, 58, 59, 60, 62, 64, 67, 68, 70, 71, 74, 77, 80, 81, 82, 84, 87, 89, 90, 92, 93, 94, 100, 102, 103, 105, 109, 111, 112, 113, 114, 115, 116, 117, 118, 121, 122, 123, 124, 131, 132, 137, 140, 141, 142, 144, 145, 146, 147, 150, 153, 157, 166, 172, 179, 189, 190, 193, 195, 199, 200, 201, 2…	0.5292609995728321	0	0.4194088120468489	0	0.4816158684083212	0	1239	2341	752	1793
PARP14	ENSG00000173193.15	chr3	+	122728307	122730839	PAS	True	1.6042856740633763e-10	2.5847092317042287e-12	[0, 2, 3, 4, 5, 6, 7, 9, 13, 14, 15, 16, 18, 19, 21, 23, 25, 26, 27, 28, 29, 30, 31, 32, 33, 34, 35, 37, 38, 39, 40, 41, 42, 43, 44, 46, 48, 49, 50, 51, 52, 53, 54, 55, 56, 57, 58, 60, 61, 62, 63, 65, 66, 67, 69, 71, 72, 73, 74, 75, 76, 78, 85, 90, 98, 99, 100, 101, 102, 103, 104, 106, 109, 113]	[1, 8, 10, 11, 12, 17, 20, 22, 24, 36, 45, 47, 59, 64, 68, 70, 77, 79, 80, 81, 82, 83, 84, 86, 87, 88, 89, 91, 92, 94, 95, 96, 97, 105, 107, 108, 110, 111, 112, 114, 115]	0.3087149187592319	0	0.55	0	0.3793103448275862	0	209	677	154	280
FAM168B	ENSG00000152102.18	chr2	-	131093213	131093437	TSS	True	1.8933512885350144e-10	3.0599042639688263e-12	[0, 4, 5, 9, 10, 11, 12, 17, 20, 25, 27, 29, 30, 32, 34, 35, 36, 40, 42, 43, 45, 46, 50, 52, 53, 56, 59, 60, 64, 66, 71, 73, 85, 86, 87, 88, 93, 98, 102, 103, 107, 108, 110, 113, 115, 116, 119, 122, 124, 125, 127, 129, 130, 134, 140, 143, 145, 146, 147, 148, 153, 156, 157, 161, 162, 163, 166, 167, 168, 169, 170, 171, 172, 174, 176, 177, 180, 182, 183, 186, 187, 188, 189, 190, 191, 192, 194, 195]	[1, 2, 3, 6, 7, 8, 13, 14, 15, 16, 18, 19, 21, 22, 23, 24, 26, 28, 31, 33, 37, 38, 39, 41, 44, 47, 48, 49, 51, 54, 55, 57, 58, 61, 62, 63, 65, 67, 68, 69, 70, 72, 74, 75, 76, 77, 78, 79, 80, 81, 82, 83, 84, 89, 90, 91, 92, 94, 95, 96, 97, 99, 100, 101, 104, 105, 106, 109, 111, 112, 114, 117, 118, 120, 121, 123, 126, 128, 131, 132, 133, 135, 136, 137, 138, 139, 141, 142, 144, 149, 150, 151, 152, 1…	0.8068309070548713	0	0.6807151979565773	0	0.7683923705722071	0	1441	1786	533	783
STX16	ENSG00000124222.22	chr20	+	58668127	58670511	ES	False	1.8980144598292283e-10	3.076937281020064e-12	[5, 6, 7, 8, 28, 37, 43, 49, 51, 58, 59, 61, 64, 65, 71, 72, 81, 82, 83, 84, 86, 87, 88, 89, 90, 92, 93, 94, 97, 98, 99, 100, 101, 104, 108, 111, 114, 116]	[1, 2, 3, 4, 9, 10, 11, 12, 13, 14, 15, 16, 20, 22, 23, 24, 25, 26, 27, 29, 30, 31, 32, 33, 34, 35, 36, 38, 39, 41, 42, 44, 45, 46, 47, 48, 50, 53, 54, 55, 56, 57, 60, 62, 63, 66, 68, 70, 73, 78, 80, 85, 91, 95, 96, 102, 103, 105, 106, 107, 109, 110, 112, 113, 115]	0.8003875968992248	0	0.5833333333333334	0	0.7111872146118722	0	413	516	210	360
TPM1	ENSG00000140416.23	chr15	+	63042747	63044152	TSS	True	2.0297903269698088e-10	3.3007197851755627e-12	[1, 2, 3, 5, 9, 13, 16, 18, 20, 21, 23, 26, 27, 28, 30, 31, 32, 33, 34, 35, 36, 37, 39, 40, 41, 42, 43, 44, 45, 46, 48, 50, 51, 53, 54, 55, 56, 57, 58, 61, 62, 63, 64, 65, 66, 67, 69, 71, 72, 73, 75, 76, 77, 78, 79, 80, 81, 85, 86, 87, 88, 91, 92, 93, 94, 95, 97, 98, 100, 102, 103, 104, 105, 106, 107, 108, 109, 110, 111, 112, 113, 114, 116, 117, 118, 119, 120, 122, 124, 129, 132, 133, 134, 135, 1…	[0, 128, 130, 131, 4, 6, 7, 8, 10, 11, 12, 14, 15, 17, 19, 22, 24, 25, 29, 38, 170, 47, 49, 52, 181, 59, 60, 189, 193, 68, 70, 74, 82, 83, 84, 89, 90, 96, 99, 101, 115, 121, 123, 125, 126, 127]	0.325046904315197	0	0.1922077922077922	0	0.2898001378359752	0	693	2132	148	770
SUGP2	ENSG00000064607.17	chr19	-	18992366	18993740	PAS	True	2.0828600056239504e-10	3.3974400171790644e-12	[0, 1, 2, 3, 4, 5, 6, 7, 8, 9, 10, 11, 12, 13, 14, 15, 16, 17, 18, 19, 20, 21, 22, 23, 24, 25, 26, 28, 30, 31, 32, 34, 35, 36, 37, 38, 39, 40, 42, 43, 44, 45, 46, 47, 48, 51, 52, 53, 54, 55, 56, 57, 58, 59, 60, 61, 62, 63, 64, 65, 66, 67, 68, 69, 70, 71, 72, 73, 74, 75, 76, 77, 79, 80, 81, 82, 83, 84, 85, 86, 87, 88, 89, 90, 91, 92, 93, 94, 95, 96, 97, 99, 100, 101, 102, 103, 104, 105, 106, 107, …	[128, 130, 133, 135, 136, 138, 140, 141, 142, 144, 145, 147, 148, 149, 150, 152, 153, 27, 156, 29, 158, 159, 33, 161, 163, 165, 166, 168, 41, 169, 170, 171, 173, 49, 50, 177, 178, 179, 180, 78, 98, 229, 233, 234, 235, 237, 241, 242, 243, 244, 245, 246]	0.313782991202346	0	0.5373563218390804	0	0.3893203883495145	0	214	682	187	348
CYP3A5	ENSG00000106258.15	chr7	-	99676208	99679825	ES	False	2.280800474251253e-10	3.731720980086861e-12	[2, 514, 4, 5, 7, 8, 9, 10, 11, 12, 14, 15, 16, 17, 18, 19, 20, 21, 22, 23, 24, 25, 29, 30, 32, 33, 34, 35, 36, 37, 38, 41, 42, 43, 46, 47, 48, 49, 50, 53, 55, 56, 59, 60, 61, 62, 63, 65, 66, 72, 73, 74, 76, 77, 78, 79, 81, 82, 83, 84, 85, 88, 90, 91, 93, 95, 96, 97, 98, 99, 100, 104, 105, 106, 109, 111, 112, 113, 115, 116, 120, 122, 124, 125, 131, 132, 133, 135, 136, 137, 139, 145, 146, 147, 149…	[512, 513, 3, 6, 27, 31, 44, 45, 64, 68, 69, 86, 87, 89, 103, 114, 117, 118, 119, 130, 138, 148, 152, 155, 163, 165, 167, 170, 175, 182, 184, 197, 203, 206, 208, 226, 233, 243, 252, 267, 269, 271, 279, 283, 284, 292, 298, 309, 313, 315, 321, 342, 344, 347, 348, 350, 355, 357, 361, 365, 366, 367, 375, 385, 386, 387, 394, 399, 402, 405, 406, 409, 410, 411, 415, 420, 423, 426, 427, 428, 433, 435, 43…	0.0925619834710743	0	0.2138836772983114	0	0.129661503155479	0	112	1210	114	533
KLC1	ENSG00000126214.21	chr14	+	103701200	103701543	PAS	True	2.4751473466291905e-10	4.0620851080475046e-12	[4, 8, 10, 11, 13, 15, 16, 17, 18, 19, 20, 22, 23, 24, 25, 26, 27, 30, 32, 33, 35, 36, 37, 38, 39, 40, 41, 42, 43, 45, 46, 47, 48, 50, 51, 52, 53, 54, 57, 59, 60, 61, 62, 63, 64, 65, 68, 69, 70, 71, 72, 73, 74, 75, 76, 77, 79, 80, 81, 83, 84, 85, 86, 87, 88, 89, 90, 91, 92, 93, 94, 95, 96, 98, 99, 101, 104, 105, 106, 107, 108, 109, 110, 111, 112, 113, 114, 115, 116, 118, 119, 120, 121, 122, 123, …	[0, 1, 2, 3, 132, 5, 6, 7, 257, 9, 264, 266, 12, 14, 272, 273, 276, 21, 282, 283, 28, 29, 158, 31, 287, 34, 292, 293, 294, 170, 44, 172, 49, 177, 309, 55, 56, 312, 58, 186, 314, 189, 193, 66, 67, 196, 201, 202, 78, 206, 82, 211, 213, 215, 217, 221, 222, 97, 100, 229, 102, 103, 231, 233, 234, 235, 236, 237, 238, 239, 242, 243, 244, 117, 254]	0.3329583802024747	0	0.5057803468208093	0	0.4086021505376344	0	296	889	350	692
ATE1	ENSG00000107669.18	chr10	-	121928346	121928463	TSS	False	2.5307850631762616e-10	4.166057669293456e-12	[0, 1, 4, 6, 7, 8, 9, 10, 11, 12, 13, 14, 15, 16, 17, 18, 19, 20, 21, 22, 24, 25, 27, 28, 29, 30, 31, 32, 33, 34, 35, 36, 37, 38, 39, 42, 43, 45, 46, 47, 49, 50, 52, 54, 55, 56, 57, 58, 59, 60, 62, 63, 64, 65, 66, 67, 69, 71, 75, 76, 77, 78, 79, 80, 81, 82, 84, 85, 86, 87, 88, 89, 90, 91, 92, 93, 94, 95, 96, 97, 98, 99, 100, 101, 102, 103, 105, 107, 108, 109, 110, 111, 112, 113]	[2, 3, 5, 23, 26, 40, 41, 44, 48, 51, 53, 61, 68, 70, 72, 73, 74, 83, 104, 106]	0.2360703812316715	0	0.0744186046511627	0	0.1735611510791367	0	161	682	32	430
TPCN1	ENSG00000186815.13	chr12	+	113221626	113226727	ES	False	2.5371063589291167e-10	4.18915790276498e-12	[13, 14, 15, 20, 22, 25, 27, 35, 39, 40, 43, 44, 45, 46, 47, 49, 52, 62, 63, 65, 68, 72, 75, 80, 81, 87, 88, 89, 91, 95, 102, 103, 109, 110, 113, 116, 118, 120, 121, 126, 127, 128, 130, 131, 132, 134, 135, 137, 140, 142, 150, 151, 153, 155, 157, 158, 163, 164, 165, 166, 168, 169, 173, 174, 176, 177, 178, 180, 181, 186, 188, 189, 270, 272, 274, 275, 276, 277, 278, 284, 286, 287, 289, 291, 292, 295…	[8, 9, 11, 12, 19, 23, 24, 26, 29, 31, 33, 38, 41, 48, 50, 51, 53, 55, 57, 58, 60, 61, 67, 70, 71, 74, 76, 78, 79, 83, 84, 90, 92, 93, 94, 96, 98, 99, 104, 111, 114, 115, 119, 124, 125, 133, 136, 138, 139, 144, 145, 146, 147, 148, 149, 152, 154, 159, 161, 162, 170, 172, 175, 179, 182, 184, 187, 190, 269, 271, 273, 279, 280, 281, 282, 288, 290, 293, 294, 296, 297, 298, 300, 301, 313, 327, 328, 333…	0.5248554913294797	0	0.2841328413284132	0	0.4674295774647887	0	454	865	77	271
FNDC3A	ENSG00000102531.16	chr13	+	48975923	48976177	TSS	True	2.537710121471018e-10	4.202852247607861e-12	[0, 1, 2, 10, 19, 36, 37, 38, 39, 40, 41, 42, 43, 44, 45, 46, 47, 48, 49, 50, 51, 52, 53, 54, 55, 56, 57, 58, 59, 60, 61, 62, 63, 64, 65, 66, 67, 68, 69, 70, 71, 72, 73, 74, 75, 76, 77, 78, 79, 80, 81, 82, 83, 84, 85, 86, 87, 88, 89, 90, 91, 92, 93, 94, 95, 96, 97, 98, 99, 100, 101, 102, 103, 104, 105, 106, 107, 108, 109, 110, 111, 112, 113, 114, 115, 116, 117, 118, 119, 120, 121, 122, 123, 124, …	[3, 4, 5, 6, 7, 8, 9, 138, 11, 12, 13, 14, 15, 16, 17, 18, 139, 20, 21, 22, 23, 24, 25, 26, 27, 28, 29, 30, 31, 32, 33, 34, 35, 140, 141, 142, 143, 144, 145, 146, 147, 149, 150, 151, 152]	0.1815533980582524	0	0.3456521739130435	0	0.2322147651006711	0	187	1030	159	460
CRY1	ENSG00000008405.12	chr12	-	106991370	106992890	PAS	True	2.5780410774763107e-10	4.282545970790229e-12	[0, 1, 2, 3, 6, 7, 8, 10, 11, 12, 13, 14, 15, 16, 18, 19, 22, 23, 24, 25, 26, 28, 29, 30, 32, 33, 34, 35, 36, 37, 38, 39, 40, 41, 42, 44, 46, 47, 48, 50, 51, 52, 53, 54, 55, 56, 57, 58, 60, 61, 62, 63, 64, 65, 66, 67, 68, 70, 71, 72, 73, 74, 75, 76, 77]	[4, 5, 69, 9, 43, 45, 17, 49, 20, 21, 27, 31]	0.1977611940298507	0	0.0696452036793692	0	0.1225905936777178	0	106	536	53	761
BMI1	ENSG00000168283.14	chr10	+	22325629	22326076	TSS	False	2.6899856255483045e-10	4.4819634409465886e-12	[0, 1, 2, 3, 4, 5, 6, 7, 8, 9, 11, 12, 13, 14, 15, 16, 17, 18, 19, 20, 21, 22, 23, 24, 25, 26, 27, 28, 29, 30, 31, 35, 37, 38, 39]	[32, 33, 34, 36, 10]	0.064516129032258	0	0.3502304147465437	0	0.2183622828784119	0	12	186	76	217
CRY1	ENSG00000008405.12	chr12	-	106992001	106992786	IR	False	2.9888659048269127e-10	4.994902492805909e-12	[6, 7, 8, 10, 12, 13, 15, 18, 23, 25, 26, 28, 29, 30, 32, 34, 35, 36, 37, 38, 39, 42, 46, 47, 48, 60, 61, 62, 63, 64, 65, 66, 67, 68, 70, 71]	[2, 3, 4, 5, 9, 11, 17, 19, 20, 21, 22, 24, 27, 31, 33, 43, 44, 45, 49, 69]	0.2509727626459144	0	0.104054054054054	0	0.164274322169059	0	129	514	77	740
LAMP2	ENSG00000005893.16	chrX	-	120426150	120431462	PAS	True	3.1585771104397893e-10	5.294322685866754e-12	[0, 6, 8, 18, 19, 20, 21, 22, 23, 25, 26, 27, 28, 29, 30, 31, 33, 34, 35, 36, 37, 38, 39, 40, 41, 42, 43, 44, 45, 46, 47, 48, 49, 50, 51, 52, 53, 54, 55, 56, 57, 58, 59, 60, 61, 62, 63, 64, 65, 66, 67, 68, 69, 70, 71, 72, 73, 74, 75, 76, 77, 78, 79, 80, 81, 82, 83, 84, 85, 86, 87, 88, 89, 90, 91, 92, 93, 94, 95, 96, 97, 98, 102, 104, 105, 106, 107, 108, 109, 110, 111, 112, 113, 114, 115, 116, 117…	[1, 3, 4, 5, 7, 9, 10, 11, 12, 13, 14, 15, 16, 17, 24, 32, 99, 100, 101, 103]	0.2482758620689655	0	0.1646663466154584	0	0.2099824098504837	0	612	2465	343	2083
CSNK1D	ENSG00000141551.14	chr17	-	82244831	82248874	ES	False	3.2260390281880147e-10	5.4235420467886176e-12	[3, 22, 24, 31, 34, 37, 166, 170, 173, 46, 175, 179, 52, 53, 54, 180, 57, 185, 188, 189, 67, 70, 204, 81, 83, 96, 101, 104, 105, 106, 107, 117, 119, 121, 122, 125, 126]	[2, 4, 5, 6, 7, 8, 9, 11, 12, 13, 14, 16, 17, 18, 19, 20, 21, 23, 26, 27, 28, 29, 30, 32, 33, 35, 38, 43, 44, 45, 49, 50, 51, 55, 56, 58, 59, 60, 61, 62, 63, 64, 65, 66, 68, 69, 71, 72, 75, 76, 77, 80, 82, 85, 86, 87, 90, 91, 92, 94, 95, 97, 98, 100, 102, 103, 108, 110, 111, 113, 115, 116, 123, 124, 127, 128, 129, 134, 135, 136, 137, 140, 141, 143, 148, 149, 151, 152, 153, 154, 156, 163, 164, 165…	0.8726790450928382	0	0.7487091222030982	0	0.8382000957395883	0	1316	1508	435	581
MAP3K13	ENSG00000073803.14	chr3	+	185482354	185482811	PAS	True	3.6422585670460535e-10	6.146506975178292e-12	[1, 2, 3, 17, 19, 22, 24, 25, 26, 29, 32, 34, 35, 38, 42, 45, 47, 53, 54, 55, 56, 57, 62, 64, 65]	[0, 4, 5, 6, 7, 8, 9, 10, 11, 12, 13, 14, 15, 16, 18, 20, 21, 23, 27, 28, 30, 31, 33, 36, 37, 39, 40, 41, 43, 44, 46, 48, 52, 58, 59, 60, 61, 63]	0.7846153846153846	0	0.2916666666666667	0	0.6089108910891089	0	102	130	21	72
SORBS1	ENSG00000095637.22	chr10	-	95410777	95421960	ES	False	3.6422585670460535e-10	6.159728788459754e-12	[3, 4, 5, 13, 14, 22, 23, 30, 34, 36, 47, 49, 51, 64, 66, 67, 68, 74, 75, 76, 86, 87, 97, 98, 99, 104, 105, 106, 123, 125, 128, 129, 130, 132, 134, 136, 141, 144, 145, 148, 151, 161, 163, 166, 171, 175, 176, 178, 180, 181, 185, 186, 188, 192, 197, 207, 210, 213, 215, 230, 249, 257, 264, 270, 272, 273, 275, 278, 279, 282, 285, 286, 288, 298, 299, 300, 302, 304, 305, 314, 316, 317, 318, 321, 332, 3…	[0, 1, 2, 6, 8, 10, 11, 12, 16, 17, 18, 19, 20, 21, 24, 25, 26, 27, 28, 29, 33, 35, 37, 38, 40, 42, 43, 44, 45, 50, 52, 54, 56, 57, 58, 59, 60, 63, 65, 70, 71, 72, 73, 77, 78, 79, 80, 81, 82, 83, 84, 85, 88, 89, 90, 91, 92, 93, 94, 95, 96, 100, 101, 102, 103, 107, 108, 109, 111, 115, 116, 117, 118, 119, 120, 122, 124, 127, 131, 133, 135, 137, 138, 140, 142, 143, 146, 147, 149, 152, 153, 154, 155,…	0.7786069651741293	0	0.6260869565217392	0	0.697215777262181	0	626	804	576	920
FAM160A2	ENSG00000051009.11	chr11	-	6234543	6234632	TSS	True	3.8770178160328637e-10	6.576148502127193e-12	[5, 6, 8, 9, 10, 14, 15, 19, 20, 22, 23, 24, 27, 28, 30, 31, 34, 35, 36, 37, 40, 46, 48, 49, 51, 56, 58, 65, 66, 69, 70, 71, 73, 75, 76, 78, 80, 81, 82, 91, 99, 100, 105, 106, 108, 112, 128, 131, 133, 137, 139, 144, 148, 153, 154, 158]	[0, 1, 2, 3, 4, 7, 11, 12, 13, 16, 17, 18, 21, 25, 26, 29, 32, 33, 38, 39, 41, 42, 43, 44, 45, 47, 50, 52, 53, 54, 55, 57, 59, 60, 61, 62, 63, 64, 67, 68, 72, 74, 77, 79, 83, 84, 85, 86, 87, 88, 89, 90, 92, 93, 94, 95, 96, 97, 98, 101, 102, 103, 104, 107, 109, 110, 111, 113, 114, 115, 116, 117, 118, 119, 120, 121, 122, 123, 124, 125, 126, 127, 129, 130, 132, 134, 135, 136, 138, 140, 141, 142, 143…	0.6878504672897197	0	0.8857938718662952	0	0.767337807606264	0	368	535	318	359
PTPRS	ENSG00000105426.17	chr19	-	5340663	5340837	TSS	False	4.0444759516707526e-10	6.880425415631221e-12	[0, 2, 3, 4, 5, 6, 7, 10, 11, 12, 13, 15, 16, 18, 19, 20, 21, 22, 23, 24, 25, 26, 27, 28, 29, 30, 31, 32, 33, 34, 35, 36, 37, 38, 39, 40, 41, 42, 43, 44, 45, 46, 47, 48, 49, 51, 52, 53, 54, 55, 56, 57, 58, 59, 60, 61, 62, 64, 65, 67, 68, 72, 75, 76, 79, 80]	[1, 8, 9, 14, 17, 50, 63, 66, 69, 70, 71, 73, 74, 77, 78, 81, 82, 83, 84, 85]	0.1491228070175438	0	0.6219512195121951	0	0.3469387755102041	0	17	114	51	82
PTP4A1	ENSG00000112245.12	chr6	+	63576643	63576985	TSS	True	4.3338061254359004e-10	7.394315464693495e-12	[0, 1, 2, 3, 4, 5, 6, 7, 8, 9, 10, 11, 12, 14, 15, 16, 17, 18, 19, 20, 21, 22, 23, 24, 25, 26, 27, 28, 29, 31, 32, 33, 34, 35, 36, 37, 38, 39, 40, 41, 42, 43, 44, 45, 46, 47, 48, 50, 51, 52, 53, 54, 55, 56, 57, 58, 59, 60, 61, 62, 63, 64, 65, 66, 67, 70, 75, 76, 77, 78, 79, 80, 81, 82, 83, 84, 85, 86, 87, 88, 89, 90, 91, 92, 93, 94, 95, 96, 97, 98, 99, 100, 101, 102]	[68, 69, 71, 72, 73, 74, 103]	0.1557971014492753	0	0.0591456736035049	0	0.1120475954387704	0	172	1104	54	913
AP2B1	ENSG00000006125.18	chr17	+	35587283	35587428	TSS	True	4.6057641962042316e-10	7.881373737125224e-12	[0, 16, 35, 55, 65, 67, 68, 71, 72, 74, 77, 78, 79, 80, 81, 82, 83, 84, 85, 86, 87, 88, 89, 90, 91, 92, 93, 94, 95, 96, 97, 98, 99, 100, 101, 102, 103, 104, 105, 106, 107, 108, 109, 110, 111, 112, 113, 114, 115, 116, 117, 118, 119, 120, 121, 122, 123, 124, 125, 126, 127, 128, 129, 130, 131, 132, 133, 134, 135, 136, 137, 138, 139, 140, 141, 142, 143, 144, 145, 146, 147, 148, 149, 150, 151, 152, 15…	[1, 2, 3, 4, 5, 6, 7, 8, 9, 10, 11, 12, 13, 14, 15, 17, 18, 19, 20, 21, 22, 23, 24, 25, 26, 27, 28, 29, 30, 31, 32, 33, 34, 36, 37, 38, 39, 40, 41, 42, 43, 44, 45, 46, 47, 48, 49, 50, 51, 52, 53, 54, 56, 57, 58, 59, 60, 61, 62, 63, 64, 66, 69, 70, 73, 75, 76, 178, 179, 180, 181, 182, 183, 184, 185, 186, 187, 188, 189, 190, 191, 192, 194, 195, 196, 197, 198, 199, 200, 201, 202]	0.639601885804086	0	0.7585301837270341	0	0.6841415465268676	0	1221	1909	867	1143
ACADVL	ENSG00000072778.20	chr17	+	7221058	7221537	IR	True	4.900372283757437e-10	8.410025484483142e-12	[0, 1, 2, 3, 4, 5, 7, 8, 10, 11, 13, 14, 15, 16, 18, 19, 20, 21, 23, 24, 26, 27, 29, 30, 31, 32, 33, 34, 35, 37, 39, 40, 41, 42, 46, 47, 51, 52, 55, 62, 64, 65, 66, 68, 69, 70, 71, 72, 73, 74, 76, 77, 79, 81, 83, 86, 88, 90, 91, 93, 94, 96, 98, 100, 103, 104, 106, 109, 110, 111, 113, 114, 115, 117, 118, 119, 122, 124, 125, 126, 128, 129, 131, 135, 137, 138, 140, 145, 146, 149, 150, 151, 152, 154,…	[6, 12, 17, 22, 25, 28, 36, 38, 43, 44, 45, 48, 49, 50, 53, 54, 57, 59, 61, 63, 67, 75, 80, 82, 84, 85, 87, 89, 92, 95, 97, 99, 101, 102, 105, 107, 108, 112, 116, 120, 121, 123, 127, 130, 132, 133, 136, 139, 141, 142, 143, 148, 153, 161, 164, 166, 167, 168, 172, 173, 175, 179, 184, 186, 189, 194, 200, 204, 208, 209, 210, 215, 216, 217, 218, 220, 225, 226, 228, 229, 230, 231, 233, 234, 236, 239, 2…	0.1224131883549631	0	0.0550724637681159	0	0.1004490664145592	0	349	2851	76	1380
NDRG4	ENSG00000103034.14	chr16	+	58464279	58464467	TSS	True	4.969636836093457e-10	8.572395806950703e-12	[0, 1, 2, 3, 4, 5, 6, 7, 8, 9, 10, 11, 12, 13, 14, 15, 16, 22, 23, 24, 25, 26, 27, 28, 29, 30, 31, 32, 33, 34, 35, 36, 37, 38, 39, 40, 43, 44, 45, 46, 47, 48, 49, 50, 51, 52, 53, 54, 55]	[41, 42, 17, 18, 19, 20, 21]	0.2203389830508474	0	0.0193798449612403	0	0.1011494252873563	0	39	177	5	258
CRY1	ENSG00000008405.12	chr12	-	106991370	106992001	PAS	False	4.969636836093457e-10	8.60029901405191e-12	[0, 1, 2, 3, 4, 5, 9, 11, 14, 16, 17, 19, 20, 21, 22, 24, 27, 31, 33, 40, 41, 43, 44, 45, 49, 50, 51, 52, 53, 54, 55, 56, 57, 58, 59, 69, 72, 73, 74, 75, 76, 77]	[6, 7, 8, 10, 12, 13, 15, 18, 23, 25, 26, 28, 29, 30, 32, 34, 35, 36, 37, 38, 39, 42, 46, 47, 48, 60, 61, 62, 63, 64, 65, 66, 67, 68, 70, 71]	0.7182835820895522	0	0.8700787401574803	0	0.8073959938366718	0	385	536	663	762
CYP4F3	ENSG00000186529.16	chr19	+	15641310	15641613	TSS	True	4.969636836093457e-10	8.603494172362334e-12	[0, 1, 2, 3, 4, 5, 6, 7, 8, 9, 10, 11, 12, 13, 14, 15, 16, 17, 18, 19, 20, 21, 22, 23, 24, 25, 26, 27, 28, 29, 30, 31, 32, 33, 34, 35, 36, 37, 38, 39, 40, 41, 42, 43, 44, 45, 46, 47, 48, 49, 50, 51, 52, 53, 54, 55, 56, 57, 58, 59, 60, 61, 62, 63, 64, 65, 66, 67, 68, 69, 70, 71, 72, 73, 74, 75, 76, 78, 80, 81, 85, 105, 125, 138, 148, 152, 153, 154, 155, 156, 157, 158, 159, 160, 161, 162, 163, 164,…	[128, 129, 130, 131, 132, 133, 134, 135, 136, 137, 229, 139, 140, 141, 142, 143, 144, 145, 146, 147, 231, 149, 150, 151, 233, 234, 230, 235, 236, 237, 77, 79, 82, 83, 84, 86, 87, 88, 89, 90, 91, 92, 93, 94, 95, 96, 97, 98, 99, 100, 101, 102, 103, 104, 228, 106, 107, 108, 109, 110, 111, 112, 113, 114, 115, 116, 117, 118, 119, 120, 121, 122, 123, 124, 126, 127]	0.4168039538714991	0	0.1666666666666666	0	0.347205707491082	0	253	607	39	234
TBC1D17	ENSG00000104946.13	chr19	+	49878136	49878241	TSS	True	4.973847015232177e-10	8.635669540105899e-12	[0, 1, 2, 3, 4, 5, 6, 7, 8, 9, 10, 11, 12, 13, 14, 15, 16, 17, 18, 19, 20, 21, 22, 23, 24, 25, 26, 27, 28, 34, 35, 36, 37, 38, 39, 41, 42, 43, 44, 45, 46, 47, 48, 67, 68, 69]	[29, 30, 31, 32, 33, 40, 49, 50, 51, 52, 53, 54, 55, 56, 57, 58, 59, 60, 61, 62, 63, 64, 65, 66]	0.1195652173913043	0	0.5922330097087378	0	0.3692307692307692	0	11	92	61	103
RAP1GAP	ENSG00000076864.19	chr1	-	21651778	21651840	TSS	True	5.173069410146027e-10	9.007445985844179e-12	[0, 1, 2, 3, 4, 5, 6, 7, 8, 9, 10, 12, 13, 15, 16, 18, 19, 20, 21, 22, 23, 24, 25, 26, 27, 29, 30, 31, 32, 33, 34, 35, 36, 37, 38, 39, 41, 42, 43, 44, 46, 48, 49, 50, 51, 52, 53, 54, 55, 56, 57, 58, 59, 60, 61, 63, 64, 65, 66, 67, 68, 69, 70, 71, 72, 73, 74, 75, 76, 77, 78, 80, 81, 82, 83, 84, 86, 87, 89, 90, 91, 92, 93, 94, 95, 96, 97, 98, 99, 101, 102, 103, 104, 105, 106, 107, 108, 109, 110, 11…	[133, 135, 11, 14, 17, 155, 28, 40, 168, 170, 171, 45, 47, 176, 177, 181, 187, 62, 194, 79, 85, 88, 100]	0.106060606060606	0	0.3445945945945945	0	0.1639344262295081	0	49	462	51	148
UQCC1	ENSG00000101019.22	chr20	-	35304069	35306665	IR	True	5.182128016772873e-10	9.049147792723571e-12	[0, 3, 4, 6, 8, 9, 14, 15, 21, 25, 27, 28, 29, 37, 38, 39, 40, 64, 65, 67, 69, 70, 71, 72, 73]	[2, 5, 7, 10, 11, 12, 13, 16, 17, 18, 19, 20, 22, 24, 26, 30, 31, 32, 33, 34, 35, 36, 41, 42, 63, 68]	0.4089219330855018	0	0.0961538461538461	0	0.2941176470588235	0	110	269	15	156
ZMYM2	ENSG00000121741.16	chr13	+	19958675	19958841	TSS	True	5.37792557171267e-10	9.417962324124058e-12	[0, 1, 2, 3, 11, 12, 66, 67, 68, 69, 70, 71, 72, 73, 74, 75, 76, 77, 78, 79, 80, 81, 82, 83, 84, 85, 86, 87, 88, 89, 90, 91, 92, 93, 94, 95, 96, 97, 98, 99, 100, 101, 102, 103, 104, 105, 106, 107, 108, 109, 110, 111, 112, 113, 114, 115, 116, 117, 118, 119, 120, 121, 122, 123, 124, 125, 126, 127, 128, 129, 130, 131, 132, 133, 134, 135, 136, 137, 138, 139, 140, 141, 142, 143, 144, 145, 146, 147, 14…	[4, 5, 6, 7, 8, 9, 10, 13, 14, 15, 16, 17, 18, 19, 20, 21, 22, 23, 24, 25, 26, 27, 28, 29, 30, 31, 32, 33, 34, 35, 36, 37, 38, 39, 40, 41, 42, 43, 44, 45, 46, 47, 48, 49, 50, 51, 52, 53, 54, 55, 56, 57, 58, 59, 60, 61, 62, 63, 64, 65, 186, 187, 188, 189, 190, 191, 192, 193, 194, 195, 196, 197, 199, 200, 201, 202, 203, 204, 205, 206, 207, 208, 209, 210, 211, 212]	0.4422187981510015	0	0.6813559322033899	0	0.5169491525423728	0	287	649	201	295
ACKR2	ENSG00000144648.16	chr3	+	42804660	42804844	TSS	False	5.40361802694457e-10	9.489992632130214e-12	[0, 4, 14, 15, 17, 18, 19, 20, 21, 22, 23, 24, 25, 26, 27, 28, 29, 30, 31, 32, 33, 34, 35, 36, 37, 38, 39, 40, 41, 42, 43, 44, 45, 46, 47, 48, 49, 50, 51, 52, 53, 54, 55, 57, 58, 59, 61, 63, 65, 72, 79, 80, 81, 82, 83, 84, 85]	[1, 2, 3, 5, 6, 7, 8, 9, 10, 11, 12, 13, 16, 56, 60, 62, 64, 66, 67, 68, 69, 70, 71, 73, 74, 75, 76, 77, 78]	0.0994475138121546	0	0.475	0	0.21455938697318	0	18	181	38	80
LRRFIP2	ENSG00000093167.18	chr3	-	37175817	37176325	TSS	True	5.479982794024218e-10	9.6515257855325e-12	[0, 1, 2, 3, 4, 6, 7, 8, 10, 11, 14, 15, 16, 18, 20, 21, 22, 24, 26, 27, 31, 32, 33, 34, 35, 36, 38, 39, 40, 41, 42, 43, 44, 45, 46, 48, 49, 52, 53, 54, 55, 56, 57, 58, 59, 60, 61, 62, 63, 65, 66, 68, 70, 71, 72, 74, 75, 81, 82, 84, 85, 86, 88, 91, 92, 96, 97, 100, 102, 104, 105, 106]	[5, 9, 12, 13, 17, 19, 23, 25, 28, 29, 30, 37, 47, 50, 51, 64, 67, 69, 73, 76, 77, 78, 79, 80, 83, 87, 89, 90, 93, 94, 95, 98, 99, 101, 103, 107]	0.1365638766519823	0	0.4224137931034483	0	0.2810457516339869	0	31	227	98	232
RASSF5	ENSG00000266094.8	chr1	+	206518076	206518544	TSS	False	5.547825365942393e-10	9.798770910525692e-12	[0, 1, 2, 3, 4, 5, 6, 7, 8, 9, 10, 26, 27, 28, 29, 30, 31, 32, 33, 34, 35, 36, 37, 38, 39, 40, 41, 42, 43, 44]	[11, 12, 13, 14, 15, 16, 17, 18, 19, 20, 21, 22, 23, 24, 25]	0.6069364161849711	0	0.1351351351351351	0	0.4655870445344129	0	105	173	10	74
PROS1	ENSG00000184500.16	chr3	-	93927407	93973673	ES	False	5.571604321259308e-10	9.868647702020389e-12	[1, 4, 9, 11, 16, 20, 24, 26, 27, 29, 31, 32, 37, 40, 46, 49, 50, 51, 56, 57, 58, 59, 67, 69, 70, 71, 72, 74, 75, 78, 91, 93, 94, 96, 99, 100, 101, 103, 104, 105, 109]	[2, 8, 10, 13, 15, 18, 21, 33, 34, 35, 42, 45, 48, 53, 54, 55, 61, 65, 66, 68, 73, 76, 82, 95, 97, 102, 106, 108]	0.2974189675870348	0	0.2083811710677382	0	0.2668506109578242	0	991	3332	363	1742
KLF11	ENSG00000172059.11	chr2	+	10044305	10044451	TSS	True	5.607053277364971e-10	9.959491211170644e-12	[0, 1, 2, 3, 4, 5, 6, 7, 8, 9, 10, 11, 12, 13, 14, 15, 16, 17, 18, 19, 20, 21, 22, 28, 29, 30, 31, 32, 33, 34, 35, 36, 37, 38, 39, 40, 41, 43, 52]	[42, 44, 45, 46, 47, 48, 49, 50, 51, 23, 24, 25, 26, 27]	0.0827922077922077	0	0.2296450939457202	0	0.1470319634703196	0	51	616	110	479
ATF3	ENSG00000162772.17	chr1	+	212619357	212620770	PAS	True	6.01639196904714e-10	1.071667938047024e-11	[1, 6, 10, 11, 12, 13, 16, 19, 21, 22, 25, 30, 31, 36]	[0, 2, 3, 4, 5, 7, 8, 9, 14, 15, 17, 18, 20, 24, 26, 27, 28, 29, 32, 33, 34, 35, 37, 38]	0.6798029556650246	0	0.8733905579399142	0	0.8387665198237886	0	138	203	814	932
GPBP1L1	ENSG00000159592.11	chr1	-	45686411	45686527	TSS	True	6.23771077926254e-10	1.1142113220237799e-11	[3, 4, 6, 8, 9, 11, 14, 16, 17, 18, 19, 20, 21, 25, 31, 32, 33, 34, 35, 37, 38, 42, 43, 44, 50, 51, 52, 55, 58, 60, 63, 64, 65, 69, 70, 77, 78, 80, 81, 82, 83, 84, 85, 87, 89, 91, 92, 93, 94, 95, 96, 97, 100, 101, 103, 105, 106, 107, 108, 109, 110, 111, 114, 118, 120, 121, 122, 123, 126, 131, 132, 133, 134, 136, 138, 142, 143, 149, 150, 153, 155, 156, 159, 160, 172, 173, 175, 178, 179, 181, 188, …	[0, 1, 2, 5, 7, 10, 12, 13, 15, 22, 23, 24, 26, 27, 28, 29, 30, 36, 39, 40, 41, 45, 46, 47, 48, 49, 53, 54, 56, 57, 59, 61, 62, 66, 67, 68, 71, 72, 73, 74, 75, 76, 79, 86, 88, 90, 98, 99, 102, 104, 112, 113, 115, 116, 117, 119, 124, 125, 127, 128, 129, 130, 135, 137, 139, 140, 141, 144, 145, 146, 147, 148, 151, 152, 154, 157, 158, 161, 162, 163, 164, 165, 166, 167, 168, 169, 170, 171, 174, 176, 1…	0.6814261069580219	0	0.792147806004619	0	0.7287689269256089	0	1185	1739	1029	1299
MAP3K13	ENSG00000073803.14	chr3	+	185282994	185283027	TSS	False	6.760804343942051e-10	1.2134444334436166e-11	[11, 12, 13, 14, 15, 16, 17, 18, 19, 20, 21, 22, 23, 24, 25, 26, 27, 28, 29, 30, 31, 32, 33, 34, 35, 36, 37, 38, 39, 40, 41, 42, 43, 44, 45, 46, 47, 48, 49, 50, 51, 55, 56, 57, 58, 59, 60, 61, 62, 63, 64, 65]	[0, 1, 2, 3, 4, 5, 6, 7, 8, 9, 10, 52, 53, 54]	0.2101449275362318	0	0.684931506849315	0	0.3744075829383886	0	29	138	50	73
PTPN1	ENSG00000196396.10	chr20	+	50581460	50582691	IR	True	6.760804343942051e-10	1.2144144698665046e-11	[0, 6, 9, 10, 13, 14, 15, 18, 22, 23, 26, 27, 30, 32, 33, 34, 39, 40, 42, 43, 45, 48, 52, 56, 57]	[1, 2, 5, 11, 12, 17, 28, 29, 31, 35, 36, 37, 44, 46, 49, 50, 51, 53, 54, 55]	0.2255083179297597	0	0.4157894736842105	0	0.3231323132313231	0	122	541	237	570
EXTL3	ENSG00000012232.9	chr8	+	28622780	28622810	TSS	True	6.84477464174966e-10	1.2329224812518152e-11	[46, 47, 48, 49, 50, 51, 52, 53, 54, 55, 56, 57, 58, 59, 60, 61, 62, 63, 64, 65, 66, 67, 68, 69, 70, 71, 72, 73, 74, 75, 76, 77, 78, 79, 80, 81, 82, 83, 84, 120, 121, 122, 123, 124, 125, 126, 127, 128, 129, 130, 131, 132, 133, 134, 135, 136, 137, 138, 139, 140, 141, 142, 143, 144, 145]	[0, 1, 2, 3, 4, 5, 6, 7, 8, 9, 10, 11, 12, 13, 14, 15, 16, 17, 18, 19, 20, 21, 22, 23, 24, 25, 26, 27, 28, 29, 30, 31, 32, 33, 34, 35, 36, 37, 38, 39, 40, 41, 42, 43, 44, 45, 85, 86, 87, 88, 89, 90, 91, 92, 93, 94, 95, 96, 97, 98, 99, 100, 101, 102, 103, 104, 105, 106, 107, 108, 109, 110, 111, 112, 113, 114, 115, 116, 117, 118, 119]	0.2853223593964334	0	0.4611872146118721	0	0.3686868686868687	0	208	729	303	657
GRB14	ENSG00000115290.10	chr2	-	164621118	164621479	TSS	True	7.054345117716851e-10	1.2742012346121198e-11	[0, 1, 2, 4, 6, 7, 8, 9, 11, 12, 15, 16, 17, 20, 21, 22, 23, 26, 27, 28, 29, 31, 32, 33, 34, 35, 36, 37, 39, 40, 41, 42, 44, 45, 46, 49, 51, 53, 55, 56, 59, 63, 65]	[3, 5, 10, 13, 14, 18, 19, 24, 25, 30, 38, 43, 47, 48, 50, 52, 54, 57, 58, 60, 61, 62, 64, 66, 67]	0.2327044025157232	0	0.6565656565656566	0	0.3953488372093023	0	37	159	65	99
TP53INP2	ENSG00000078804.13	chr20	+	34704312	34704512	TSS	True	7.167144680696513e-10	1.2981619005364443e-11	[3, 22, 30, 31, 32, 33, 34, 35, 36, 37, 41, 42, 43, 44]	[0, 1, 2, 4, 5, 6, 7, 8, 9, 10, 11, 12, 13, 14, 15, 16, 17, 18, 19, 20, 21, 23, 24, 25, 26, 27, 28, 29, 38, 39, 40]	0.8466257668711656	0	0.5242718446601942	0	0.7692307692307693	0	276	326	54	103
ENPP2	ENSG00000136960.13	chr8	-	119638747	119638840	TSS	True	7.231044294265728e-10	1.3133538871302208e-11	[0, 3, 5, 7, 10, 11, 13, 14, 16, 18, 21, 22, 25, 29, 31, 35]	[1, 2, 4, 6, 8, 9, 12, 15, 17, 19, 20, 23, 24, 26, 27, 28, 30, 32, 33, 34, 36, 37, 38]	0.5747126436781609	0	0.8977272727272727	0	0.8176638176638177	0	50	87	237	264
ENTPD4	ENSG00000197217.13	chr8	-	23439915	23441592	5AS	False	7.266791901349862e-10	1.3245744705313014e-11	[9, 16, 22, 25, 39, 44, 46, 51, 54, 56, 65, 67, 74, 82, 83, 88, 89, 90, 93, 97, 98, 99, 100, 102, 103, 109, 110]	[0, 1, 3, 5, 6, 7, 8, 10, 12, 13, 14, 17, 20, 23, 24, 27, 29, 31, 32, 33, 34, 35, 36, 38, 41, 42, 43, 45, 47, 52, 53, 55, 59, 60, 61, 62, 63, 71, 72, 77, 78, 81, 84, 86, 91, 96, 104, 105, 106, 107, 108]	0.8140243902439024	0	0.5454545454545454	0	0.7062043795620438	0	267	328	120	220
HGFAC	ENSG00000109758.9	chr4	+	3445350	3446041	IR	True	7.266791901349862e-10	1.328971161816926e-11	[33, 2, 9, 43, 141, 173, 175, 180, 182, 59]	[1, 3, 4, 5, 6, 7, 8, 10, 11, 12, 13, 15, 16, 17, 18, 19, 21, 23, 24, 25, 27, 28, 30, 31, 32, 36, 38, 39, 40, 41, 44, 45, 46, 47, 50, 51, 52, 60, 61, 63, 64, 65, 66, 67, 69, 70, 71, 72, 73, 74, 76, 77, 79, 81, 83, 84, 85, 87, 88, 89, 90, 91, 92, 97, 98, 100, 101, 102, 104, 106, 108, 109, 110, 112, 114, 116, 117, 119, 121, 122, 124, 125, 126, 130, 131, 132, 133, 138, 139, 140, 142, 143, 144, 147, …	0.8680555555555556	0	0.492063492063492	0	0.8005698005698005	0	250	288	31	63
CENPT	ENSG00000102901.13	chr16	-	67833749	67833892	TSS	True	7.266791901349862e-10	1.3307544460592663e-11	[3, 4, 5, 7, 8, 10, 11, 13, 14, 16, 18, 19, 21, 22, 23, 25, 26, 27, 30, 31, 32, 33, 34, 36, 38, 40, 42, 43, 44, 45, 46, 47, 51, 53, 54, 55, 57, 58, 60, 61, 64, 65, 66, 67, 68, 70, 72, 74, 75, 76, 79, 80, 81, 82, 83, 84, 85, 86, 89, 90, 91, 92, 93, 95, 96, 97, 98, 99, 100, 101, 103, 105, 107, 109, 111, 113, 115, 121, 124, 126, 132, 134, 135, 136, 138]	[0, 1, 2, 128, 129, 130, 6, 131, 133, 9, 137, 12, 15, 17, 20, 24, 28, 29, 35, 37, 39, 41, 48, 49, 50, 52, 56, 59, 62, 63, 69, 71, 73, 77, 78, 87, 88, 94, 102, 104, 106, 108, 110, 112, 114, 116, 117, 118, 119, 120, 122, 123, 125, 127]	0.4810810810810811	0	0.8538461538461538	0	0.6349206349206349	0	89	185	111	130
DGKD	ENSG00000077044.11	chr2	+	233414194	233414714	TSS	True	8.858080491511167e-10	1.6265963876636638e-11	[0, 1, 2, 3, 4, 5, 6, 7, 8, 9, 10, 11, 12, 13, 14, 15, 16, 17, 18, 19, 20, 21, 22, 23, 24, 25, 26, 27, 28, 29, 30, 31, 32, 33, 34, 35, 36, 37, 38, 39, 40, 41, 42, 43, 44, 45, 46, 47, 48, 49, 50, 51, 52, 53, 54, 55, 56, 57, 58, 59, 60, 61, 62, 63, 64, 65, 66, 67, 68, 69, 70, 71, 72, 73, 74, 75, 76, 77, 78, 79, 80, 81, 82, 83, 84, 91, 107, 113, 116, 125, 126, 127, 128, 129, 130, 131, 132, 133, 134,…	[268, 269, 270, 271, 272, 273, 274, 275, 276, 277, 278, 279, 85, 86, 87, 88, 89, 90, 92, 93, 94, 95, 96, 97, 98, 99, 100, 101, 102, 103, 104, 105, 106, 108, 109, 110, 111, 112, 114, 115, 117, 118, 119, 120, 121, 122, 123, 124]	0.2363636363636363	0	0.0895238095238095	0	0.1741935483870967	0	169	715	47	525
GOLGB1	ENSG00000173230.15	chr3	-	121718501	121722261	3AS	True	8.888774627327152e-10	1.6366802075734976e-11	[97, 131, 36, 38, 135, 10, 78, 143, 144, 114, 20, 116, 54, 151, 121, 123, 126]	[11, 142, 14, 18, 23, 40, 43, 50, 57, 58, 60, 61, 64, 67, 69, 70, 73, 74, 75, 80, 82, 83, 88, 91, 92, 93, 96, 99, 100, 107]	0.6565656565656566	0	0.1585365853658536	0	0.430939226519337	0	65	99	13	82
AK2	ENSG00000004455.17	chr1	-	33008882	33013402	PAS	True	9.49078941565247e-10	1.752277241256761e-11	[0, 1, 2, 3, 6, 7, 8, 9, 11, 12, 13, 14, 15, 16, 17, 18, 20, 21, 22, 23, 26, 27, 28, 30, 31, 32, 33, 34, 35, 37, 38, 41, 44, 45, 47, 48, 49, 50, 51, 52, 53, 54, 55, 57, 58, 59, 60, 61, 63, 64, 65, 66, 67, 68, 69, 70, 71, 72, 73, 74, 75, 76, 78, 79]	[4, 36, 39, 40, 10, 42, 43, 46, 25, 29, 62]	0.3581151832460733	0	0.2057142857142857	0	0.2936555891238671	0	342	955	144	700
SGMS1	ENSG00000198964.14	chr10	-	50623706	50623958	TSS	True	1.0004754829668383e-09	1.8521761668054152e-11	[0, 1, 3, 4, 5, 9, 12, 14, 15, 17, 19, 21, 22, 23, 24, 25, 26, 28, 29, 30, 31, 32, 33, 34, 35, 39, 40, 41, 42, 43, 45, 48, 49, 50, 51, 52, 53, 56, 62, 63, 64, 66, 67, 68, 71, 82, 86, 97, 99, 100, 101, 105, 106, 110, 111, 115, 121, 122]	[2, 6, 7, 8, 10, 11, 13, 16, 18, 20, 27, 36, 37, 38, 44, 46, 47, 54, 55, 57, 58, 59, 60, 61, 65, 69, 70, 72, 73, 74, 75, 76, 77, 78, 79, 80, 81, 83, 84, 85, 87, 88, 89, 90, 91, 92, 93, 94, 95, 96, 98, 102, 103, 104, 107, 108, 109, 112, 113, 114, 116, 117, 118, 119, 120, 123, 124, 125, 126, 127]	0.4626168224299065	0	0.6507936507936508	0	0.5323529411764706	0	396	856	328	504
FAM120A	ENSG00000048828.17	chr9	+	93451696	93452389	TSS	True	1.0624956076343382e-09	1.9723099691400957e-11	[3, 4, 6, 8, 9, 10, 11, 12, 13, 14, 15, 16, 17, 18, 19, 20, 21, 22, 23, 24, 33, 34, 35, 36, 37, 38, 39, 40, 41, 42, 43, 44, 45, 46, 47, 48, 49, 50, 51, 52, 53, 54, 55, 56, 57, 58, 59, 60, 61, 62, 63, 64, 65, 66, 67, 68, 69, 70, 71, 72, 73, 74, 75, 76, 77, 78, 79, 82, 83, 84, 85, 86, 87, 88, 89, 90, 91, 92, 93, 94, 95, 96, 97, 98, 99, 100, 101, 102, 103, 104, 105, 106, 107]	[0, 1, 2, 32, 5, 7, 80, 81, 25, 26, 27, 28, 29, 30, 31]	0.528957528957529	0	0.2068965517241379	0	0.3995381062355658	0	137	259	36	174
MAT2A	ENSG00000168906.13	chr2	+	85542373	85542564	IR	False	1.0826097474892682e-09	2.0150646756029607e-11	[1, 5, 6, 9, 12, 13, 16, 18, 19, 22, 24, 26, 28, 30, 31, 34, 35, 39, 40, 41, 44, 45, 48, 49, 54, 55, 59, 60, 61, 65, 67, 68, 69, 72, 73, 74, 75, 76, 77, 78, 79, 80, 82, 83, 84, 85, 86, 88, 89, 91, 92, 99, 101, 102, 103, 104, 106, 107, 108, 109, 110, 113, 115, 116, 117, 118]	[0, 2, 3, 4, 7, 8, 10, 11, 14, 15, 17, 20, 21, 23, 25, 27, 29, 32, 33, 36, 38, 42, 43, 46, 47, 50, 51, 52, 53, 56, 57, 58, 62, 63, 64, 66, 70, 71, 81, 87, 90, 96, 105, 111, 112, 114]	0.1988304093567251	0	0.1125186289120715	0	0.1663394109396914	0	442	2223	151	1342
PFKM	ENSG00000152556.17	chr12	+	48119360	48119406	TSS	True	1.0857046631636027e-09	2.0262575771040918e-11	[0, 1, 2, 3, 4, 5, 6, 7, 8, 9, 10, 11, 12, 13, 14, 15, 22, 23, 24, 25, 26, 27, 28, 29, 30, 31, 37, 41, 46, 47, 48, 49, 50]	[32, 33, 34, 35, 36, 38, 39, 40, 42, 43, 44, 45, 16, 17, 18, 19, 20, 21]	0.4216867469879518	0	0.8208955223880597	0	0.704225352112676	0	35	83	165	201
ADGRG6	ENSG00000112414.15	chr6	+	142382019	142390257	ES	False	1.149164326705402e-09	2.1504426007596335e-11	[0, 1, 2, 3, 5, 7, 8, 11, 12, 13, 14, 16, 19, 20, 22, 23, 27, 29, 30, 31, 34, 35, 37, 38, 40, 41, 43, 44, 45, 47, 48, 49, 50, 51, 52, 53, 55, 56, 57, 58, 59, 60, 61, 65, 66, 67, 70, 71, 73, 74, 75, 76, 77, 79, 81, 83, 84, 85, 86, 88, 89, 90, 92, 93, 94, 96, 97, 98, 102, 107, 108, 111, 112, 113, 114, 115, 116, 117, 118, 119, 120, 121, 122, 123, 124, 125, 128, 131, 132, 133, 134, 135, 137, 138, 139…	[130, 4, 6, 136, 9, 10, 143, 144, 17, 145, 146, 148, 21, 24, 25, 154, 26, 28, 32, 33, 36, 62, 64, 68, 69, 80, 82, 87, 217, 91, 219, 223, 224, 225, 99, 228, 101, 229, 103, 104, 105, 106, 231, 234, 109, 236, 237, 239, 245, 253]	0.1631578947368421	0	0.3080260303687636	0	0.2004466778336125	0	217	1330	142	461
PRKAB2	ENSG00000131791.8	chr1	-	147172428	147172559	TSS	True	1.1933012627967947e-09	2.2390071727649248e-11	[0, 1, 2, 3, 6, 7, 10, 11, 12, 13, 14, 15, 16, 20, 21, 22, 26, 28, 29, 30, 35, 36, 37, 38, 39, 40, 42, 45, 46, 48, 49, 52, 53, 54, 55, 57, 58, 60, 61, 62, 66, 67, 68, 69, 70, 71, 72, 73, 75, 76, 84, 87, 91, 92, 93, 94, 95, 100, 101, 104, 105, 106, 108, 109, 110, 112]	[4, 5, 8, 9, 17, 18, 19, 23, 24, 25, 27, 31, 32, 33, 34, 41, 43, 44, 47, 50, 51, 56, 59, 63, 64, 65, 74, 77, 78, 79, 80, 81, 82, 83, 85, 86, 88, 89, 90, 96, 97, 98, 99, 102, 103, 107, 111]	0.3891050583657587	0	0.554559043348281	0	0.4543311726576311	0	400	1028	371	669
NF2	ENSG00000186575.19	chr22	+	29694751	29698593	PAS	True	1.202736316153529e-09	2.2627281840975023e-11	[2, 3, 4, 5, 7, 9, 10, 11, 13, 17, 18, 19, 20, 21, 22, 23, 24, 25, 26, 27, 28, 29, 30, 31, 32, 33, 34, 35, 36, 38, 39, 40, 41, 43, 44, 45, 46, 48, 50, 51, 52, 53, 54, 55, 56, 57, 58, 59, 60, 61, 63, 64, 65, 66, 67, 68, 69, 70, 71, 73, 75, 76, 77, 78, 79, 80, 81, 83, 84, 85, 86, 87, 90, 91, 92, 93, 94, 95, 96, 97, 98, 99, 100, 101, 102, 103, 105, 107, 108, 109, 110, 112, 113, 114, 116, 118, 120, 1…	[0, 1, 6, 134, 8, 138, 139, 12, 141, 14, 15, 16, 142, 145, 146, 148, 149, 150, 151, 152, 153, 163, 37, 166, 42, 172, 47, 175, 49, 178, 182, 62, 195, 72, 74, 82, 210, 213, 88, 89, 216, 220, 221, 223, 225, 104, 106, 111, 115, 117, 119]	0.6413502109704642	0	0.8322851153039832	0	0.7371188222923238	0	304	474	397	477
NFE2L1	ENSG00000082641.16	chr17	+	48056598	48057343	ES	False	1.207681584976223e-09	2.278074439788032e-11	[0, 2, 3, 4, 5, 10, 11, 12, 14, 15, 17, 18, 21, 25, 26, 27, 32, 33, 34, 37, 38, 39, 50, 51, 55, 60, 63, 64, 65, 68, 71, 72, 73, 74, 75, 76, 78, 79, 82, 83, 84, 85, 90, 92, 93, 96, 99, 102, 104, 105, 106, 109, 111, 112, 114, 115, 116, 117, 125, 131, 132, 137, 139, 140, 141, 143, 144, 148, 149, 151, 157, 158, 159, 163, 165, 167, 169, 170, 171, 175, 176, 177, 178, 183, 186, 188, 193, 194, 197, 200, …	[1, 6, 7, 8, 9, 13, 16, 19, 20, 22, 23, 28, 30, 31, 35, 36, 40, 43, 44, 47, 48, 49, 52, 53, 56, 57, 58, 59, 61, 62, 66, 67, 70, 77, 80, 88, 91, 97, 100, 101, 107, 108, 110, 113, 118, 120, 121, 122, 123, 124, 126, 127, 129, 130, 133, 134, 135, 136, 138, 142, 145, 146, 147, 152, 153, 154, 156, 162, 164, 166, 168, 173, 174, 179, 180, 181, 182, 184, 185, 187, 189, 190, 195, 198, 199, 203, 204, 208, 2…	0.4793165467625899	0	0.364118092354277	0	0.4363892806770099	0	1066	2224	481	1321
TBC1D17	ENSG00000104946.13	chr19	+	49877690	49877744	TSS	True	1.2959033951930451e-09	2.4509730980835144e-11	[29, 30, 31, 32, 33, 34, 35, 36, 40, 49, 50, 51, 52, 53, 54, 55, 56, 57, 58, 59, 60, 61, 62, 63, 64, 65, 66, 67, 68, 69]	[0, 1, 2, 3, 4, 5, 6, 7, 8, 9, 10, 11, 12, 13, 14, 15, 16, 17, 18, 19, 20, 21, 22, 23, 24, 25, 26, 27, 28, 37, 38, 39, 41, 42, 43, 44, 45, 46, 47, 48]	0.8478260869565217	0	0.3786407766990291	0	0.6	0	78	92	39	103
CYLD	ENSG00000083799.18	chr16	+	50742155	50742216	TSS	True	1.317956689037735e-09	2.4992774199204518e-11	[0, 1, 2, 3, 4, 5, 6, 7, 8, 9, 10, 11, 12, 13, 14, 15, 16, 17, 18, 19, 20, 21, 22, 23, 24, 25, 26, 27, 28, 29, 30, 31, 32, 33, 34, 35, 36, 37, 38, 39, 40, 41, 42, 43, 44, 45, 46, 47, 48, 49, 50, 51, 52, 53, 54, 55, 58, 59, 62, 88, 90, 104, 106, 108, 109, 110, 111, 112, 113, 114, 115, 116, 117, 118, 119, 120, 121, 122, 123, 124, 125, 126, 127, 128, 129, 130, 131, 132, 133, 134, 135, 136, 137, 138,…	[204, 205, 206, 56, 57, 60, 61, 63, 64, 65, 66, 67, 68, 69, 70, 71, 72, 73, 74, 75, 76, 77, 78, 79, 80, 81, 82, 83, 84, 85, 86, 87, 194, 89, 195, 91, 92, 93, 94, 95, 96, 97, 98, 99, 100, 101, 102, 103, 192, 105, 196, 107, 197, 198, 199, 200, 201, 202, 193, 203]	0.3256150506512301	0	0.1616871704745167	0	0.2515873015873016	0	225	691	92	569
PTPN1	ENSG00000196396.10	chr20	+	50582691	50584547	PAS	True	1.4338142080332656e-09	2.7261553039759883e-11	[1, 2, 3, 4, 5, 7, 8, 11, 12, 17, 19, 20, 21, 23, 24, 25, 28, 29, 31, 35, 36, 37, 38, 39, 41, 43, 44, 46, 47, 49, 50, 51, 53, 54, 55, 58]	[0, 6, 9, 10, 13, 14, 15, 16, 18, 22, 26, 27, 30, 32, 33, 34, 40, 42, 45, 48, 52, 56, 57]	0.7468805704099821	0	0.5598650927487352	0	0.6507798960138648	0	419	561	332	593
SGMS1	ENSG00000198964.14	chr10	-	50418063	50418409	TSS	False	1.4439431681746642e-09	2.7526385823804017e-11	[0, 2, 5, 6, 7, 8, 10, 11, 13, 14, 15, 16, 18, 19, 20, 21, 22, 23, 24, 26, 27, 28, 29, 30, 31, 33, 34, 35, 36, 37, 38, 39, 42, 43, 44, 45, 46, 47, 48, 49, 51, 52, 54, 55, 56, 57, 58, 59, 60, 61, 64, 65, 66, 67, 69, 70, 71, 72, 89, 90, 91, 92, 93, 94, 95, 96, 97, 98, 99, 100, 101, 102, 103, 104, 105, 106, 107, 108, 109, 110, 111, 112, 113, 114, 115, 116, 117, 118, 119, 120, 121, 122]	[32, 1, 3, 4, 68, 40, 9, 41, 12, 17, 50, 53, 25, 62, 63]	0.4740024183796856	0	0.2880324543610548	0	0.4045454545454545	0	392	827	142	493
HIP1R	ENSG00000130787.14	chr12	+	122835473	122835643	TSS	True	1.4853089913218774e-09	2.83892742262062e-11	[0, 1, 2, 3, 4, 5, 6, 7, 8, 9, 10, 11, 12, 13, 14, 15, 16, 17, 18, 19, 20, 21, 22, 23, 24, 25, 26, 27, 28, 29, 30, 31, 32, 33, 34, 35, 36, 37, 38, 39, 40, 41, 46, 54, 63, 129, 131, 140, 141, 156, 161, 181, 183, 195, 203, 216, 225, 227, 235, 261, 275, 279, 280, 281, 282, 283, 284, 285, 286, 287, 288, 289, 290, 291, 292, 293, 294, 295, 296, 297, 298, 299, 300, 301, 302, 303, 304, 305, 306, 307, 308…	[42, 43, 44, 45, 47, 48, 49, 50, 51, 52, 53, 55, 56, 57, 58, 59, 60, 61, 62, 64, 65, 66, 67, 68, 69, 70, 71, 72, 73, 74, 75, 76, 77, 78, 79, 80, 81, 82, 83, 84, 85, 86, 87, 88, 89, 90, 91, 92, 93, 94, 95, 96, 97, 98, 99, 100, 101, 102, 103, 104, 105, 106, 107, 108, 109, 110, 111, 112, 113, 114, 115, 116, 117, 118, 119, 120, 121, 122, 123, 124, 125, 126, 127, 128, 130, 132, 133, 134, 135, 136, 137…	0.8373270334120824	0	0.9050188882892608	0	0.8633720930232558	0	2481	2963	1677	1853
ST14	ENSG00000149418.11	chr11	+	130159783	130160060	TSS	False	1.5250301445913012e-09	2.922478461815613e-11	[0, 18, 19, 20, 21, 22, 23, 24, 25, 26, 27, 28, 29, 30, 31, 32, 33, 34, 35, 36, 37, 38, 39, 40]	[1, 2, 3, 4, 5, 6, 7, 8, 9, 10, 11, 12, 13, 14, 15, 16, 17]	0.9213973799126638	0	0.6666666666666666	0	0.8819188191881919	0	422	458	56	84
ATXN2L	ENSG00000168488.18	chr16	+	28823027	28823558	TSS	True	1.863636079594106e-09	3.5806877542486576e-11	[0, 1, 2, 3, 4, 7, 12, 30, 34, 39, 44, 45, 53, 54, 55, 57, 58, 60, 78, 79, 80, 81, 82, 83, 84, 85, 86, 87, 88, 89, 90, 91, 92, 93, 94, 95, 96, 97, 98, 99, 100, 101, 102, 103, 104, 105, 106, 107, 108, 109, 110, 111, 112, 113, 114, 115, 116, 117, 118, 119, 120, 121, 122, 123, 124, 125, 126, 127, 128, 129, 130, 131, 132, 133, 134, 135, 136, 137, 138, 139, 140, 141, 142, 143, 144, 145, 146, 147, 148,…	[5, 6, 8, 9, 10, 11, 13, 14, 15, 16, 17, 18, 19, 20, 21, 22, 23, 24, 25, 26, 27, 28, 29, 31, 32, 33, 35, 36, 37, 38, 40, 41, 42, 43, 190, 46, 47, 48, 49, 50, 51, 52, 181, 182, 183, 56, 184, 186, 59, 187, 61, 62, 63, 64, 65, 66, 67, 68, 69, 70, 71, 72, 73, 74, 75, 76, 77, 192, 193, 189]	0.5213849287169042	0	0.2677165354330709	0	0.4348993288590604	0	256	491	68	254
GOLM1	ENSG00000135052.16	chr9	-	86099410	86099533	TSS	False	2.029411539685894e-09	3.909353761528417e-11	[0, 1, 5, 8, 9, 13, 18, 20, 22, 24, 25, 29, 32, 34, 36, 38, 40, 43, 46, 51, 54, 57, 58, 59, 62, 64, 66, 68, 70, 72, 73, 74, 75, 78, 80]	[2, 3, 4, 6, 7, 10, 11, 12, 14, 15, 16, 17, 19, 21, 23, 26, 27, 28, 30, 31, 33, 35, 37, 39, 41, 42, 44, 45, 47, 48, 49, 50, 52, 53, 55, 56, 60, 61, 63, 65, 67, 69, 71, 76, 77, 79]	0.667065868263473	0	0.8201550387596899	0	0.7337837837837838	0	557	835	529	645
ATF3	ENSG00000162772.17	chr1	+	212618234	212619357	IR	True	2.078781288411418e-09	4.0148582874352416e-11	[0, 3, 4, 5, 9, 11, 17, 18, 20, 24, 26, 27, 29, 31, 32, 33, 34, 35, 37, 38]	[1, 6, 10, 12, 19, 22, 25]	0.3191489361702128	0	0.1256890848952591	0	0.1589041095890411	0	60	188	114	907
TEF	ENSG00000167074.15	chr22	+	41381941	41382201	TSS	False	2.130182633596523e-09	4.124790749533946e-11	[0, 1, 6, 8, 12, 13, 14, 15, 16, 17, 18, 19, 20, 23, 24, 25]	[2, 3, 4, 5, 7, 9, 10, 11, 21, 22]	0.8599137931034483	0	0.6564625850340136	0	0.7810026385224275	0	399	464	193	294
KDM6A	ENSG00000147050.16	chrX	+	44951150	44951195	TSS	True	2.2175336485249354e-09	4.305028798297183e-11	[0, 1, 2, 3, 4, 5, 6, 7, 8, 9, 10, 11, 12, 13, 15, 16, 18, 19, 20, 21, 22, 23, 24, 25, 26, 27, 28, 30, 31, 32, 33, 34, 35, 36, 37, 38, 39, 40, 41, 42, 43, 44, 45, 46, 48, 49, 50, 51, 52, 53, 54, 55, 57, 58, 59, 60, 61, 62, 63, 64, 65, 66, 67, 68, 69, 70, 71, 72, 73, 74, 75, 76, 77, 78, 79, 80, 81, 82, 83, 84, 85, 86, 87, 88, 94, 95, 97, 99, 104, 106, 111, 115, 125, 128, 136, 142, 149, 152, 159, 1…	[89, 90, 91, 92, 93, 96, 98, 100, 101, 102, 103, 105, 107, 108, 109, 110, 112, 113, 114, 116, 117, 118, 119, 120, 121, 122, 123, 124, 126, 127, 129, 130, 131, 132, 133, 134, 135, 137, 138, 139, 140, 141, 143, 144, 145, 146, 147, 148, 150, 151, 153, 154, 155, 156, 157, 158, 160, 161, 162, 163, 164, 166, 167, 168, 170, 171, 172, 173, 174, 175, 176, 177, 179, 180, 181, 183, 184, 185, 188, 189, 190, …	0.5275908479138627	0	0.2833333333333333	0	0.4679552390640895	0	392	743	68	240
FRY	ENSG00000073910.22	chr13	+	32254265	32254394	TSS	True	2.432035925887328e-09	4.73362341223942e-11	[2, 6, 7, 11, 17, 28, 32, 33, 38, 39, 40, 41, 42, 43, 44, 45, 46, 47, 48, 49, 51, 52, 53, 54, 55, 56, 57, 60, 68, 71, 72, 73, 74, 75, 76, 78, 79, 81, 82, 88, 89, 93, 94, 96, 104, 106, 107, 108, 109, 110, 111, 112, 113, 114, 115, 116, 117, 118, 120, 122, 123, 124]	[64, 65, 66, 67, 69, 70, 121, 58, 59, 61, 62, 63]	0.6643835616438356	0	0.1791044776119403	0	0.5117370892018779	0	97	146	12	67
URGCP	ENSG00000106608.17	chr7	-	43926131	43926382	TSS	True	2.4794340269939454e-09	4.8382831508437845e-11	[0, 1, 3, 4, 5, 6, 7, 8, 9, 10, 13, 15, 16, 17, 18, 19, 20, 22, 24, 25, 26, 29, 32, 33, 34, 35, 36, 38, 39, 40, 41, 44, 46, 47, 48, 52, 53, 54, 55, 57, 58, 59, 60, 61, 62, 63, 64, 68, 69, 70, 71, 74, 76, 79, 80, 81, 82, 84, 88, 89]	[2, 11, 12, 14, 21, 23, 27, 28, 30, 31, 37, 42, 43, 45, 49, 50, 51, 56, 65, 66, 67, 72, 73, 75, 77, 78, 83, 85, 86, 87, 90]	0.1296928327645051	0	0.3038461538461538	0	0.1694468832309043	0	114	879	79	260
SIN3B	ENSG00000127511.10	chr19	+	16862559	16863679	ES	False	2.982584574569823e-09	5.835037369442614e-11	[0, 129, 2, 3, 5, 10, 138, 12, 15, 17, 147, 148, 22, 23, 25, 27, 29, 157, 158, 32, 33, 35, 36, 37, 43, 47, 48, 51, 55, 57, 62, 71, 75, 76, 80, 84, 88, 90, 92, 96, 115, 127]	[131, 132, 134, 7, 135, 9, 136, 11, 137, 139, 140, 142, 16, 143, 144, 146, 150, 24, 156, 159, 34, 41, 52, 53, 59, 66, 67, 68, 69, 81, 82, 85, 86, 97, 113, 117, 118, 119, 121, 125, 126]	0.1881838074398249	0	0.4241071428571428	0	0.2657856093979442	0	86	457	95	224
RFFL	ENSG00000092871.17	chr17	-	35089104	35089278	TSS	True	3.024417580164167e-09	5.932010864727076e-11	[0, 1, 2, 3, 4, 6, 9, 10, 11, 12, 13, 14, 15, 16, 17, 18, 20, 22, 23, 25, 27, 28, 30, 31, 32, 34, 40, 41, 42, 45, 47, 48, 49, 50, 51, 54, 55, 57, 59, 60, 61, 62, 64, 68, 70, 72, 73, 74, 75, 76, 77, 79, 80, 82, 83, 89, 91, 92, 94, 95, 96, 97, 99, 100, 102, 104, 106, 108, 109, 110, 111, 114, 115, 118, 123, 124, 125, 126, 127, 131, 134, 135, 137, 140, 141, 144]	[128, 129, 130, 132, 5, 133, 7, 8, 136, 138, 139, 142, 143, 145, 146, 19, 147, 21, 148, 149, 24, 150, 26, 151, 152, 29, 33, 35, 36, 37, 38, 39, 43, 44, 46, 52, 53, 56, 58, 63, 65, 66, 67, 69, 71, 78, 81, 84, 85, 86, 87, 88, 90, 93, 98, 101, 103, 105, 107, 112, 113, 116, 117, 119, 120, 121, 122]	0.4375	0	0.653250773993808	0	0.4995547640249332	0	350	800	211	323
SLC39A14	ENSG00000104635.15	chr8	+	22367408	22404695	ES	True	3.2979012131301273e-09	6.48491532452787e-11	[512, 513, 2, 3, 4, 5, 6, 514, 516, 518, 520, 521, 523, 526, 15, 16, 527, 529, 19, 530, 21, 22, 23, 532, 534, 26, 535, 28, 536, 540, 31, 541, 33, 34, 35, 36, 542, 38, 545, 40, 547, 42, 43, 44, 548, 46, 47, 48, 49, 53, 56, 59, 60, 62, 64, 67, 69, 70, 71, 72, 74, 76, 77, 79, 81, 82, 84, 89, 90, 92, 94, 95, 96, 97, 98, 100, 103, 109, 110, 112, 118, 122, 123, 124, 125, 126, 127, 128, 129, 131, 132, 1…	[517, 7, 8, 9, 522, 10, 12, 13, 14, 524, 528, 17, 11, 525, 20, 18, 24, 537, 25, 539, 27, 29, 30, 543, 544, 546, 37, 39, 45, 52, 54, 57, 58, 61, 63, 65, 68, 75, 78, 80, 83, 86, 87, 88, 91, 93, 99, 101, 102, 104, 106, 111, 113, 116, 119, 120, 121, 134, 140, 147, 148, 159, 162, 166, 167, 168, 171, 177, 179, 181, 182, 184, 195, 198, 203, 212, 213, 218, 219, 223, 233, 235, 236, 239, 240, 242, 252, 257…	0.1008802090496493	0	0.1295896328293736	0	0.1109623878998795	0	1467	14542	1020	7871
TTPAL	ENSG00000124120.11	chr20	+	44475991	44479984	ES	False	3.334506406055821e-09	6.573579125317689e-11	[0, 1, 2, 3, 7, 8, 10, 12, 18, 31, 32, 33, 34, 35, 36, 37, 38, 39, 40, 48, 49, 52, 67, 79, 80, 81, 83]	[56, 4, 6, 70, 9, 75, 76, 13, 15, 17, 21, 53, 23, 54, 55, 26, 61, 57]	0.128440366972477	0	0.3470031545741325	0	0.2360248447204969	0	42	327	110	317
UHRF1	ENSG00000276043.5	chr19	+	4909500	4909655	TSS	True	3.379927806433856e-09	6.680033441115647e-11	[6, 7, 8, 9, 10, 11, 12, 13, 14, 15]	[0, 1, 2, 3, 4, 5]	0.8712121212121212	0	0.2608695652173913	0	0.7806451612903226	0	115	132	6	23
TACC2	ENSG00000138162.19	chr10	+	122044513	122044672	TSS	True	3.41838732774006e-09	6.773148112604143e-11	[0, 1, 2, 3, 4, 5, 6, 7, 8, 9, 17, 23, 24, 25, 26, 27, 28, 29, 30, 31, 32, 33, 34, 35, 36, 37, 38, 39, 40, 41, 42, 43, 44, 45, 46, 47, 48, 49, 50, 51, 52, 53, 54, 55, 56, 57, 58, 59, 60, 61, 62, 63, 64, 65, 66, 67, 68, 69, 70, 71, 72, 73, 74, 75, 76, 77, 78, 79, 80, 81, 82, 83, 84, 85, 86, 87, 88, 89, 90, 91, 92, 93, 94, 95, 96, 97, 98, 99, 100, 101, 102, 103, 104, 105, 106, 107, 108, 109, 110, 1…	[10, 11, 12, 13, 14, 15, 16, 18, 19, 20, 21, 22, 154, 155, 156, 157, 158, 159, 160, 161, 162, 163, 164, 165, 166, 167, 168, 169, 170, 171, 172, 173]	0.0603248259860788	0	0.2240802675585284	0	0.1273972602739726	0	26	431	67	299
CYLD	ENSG00000083799.18	chr16	+	50742089	50742124	TSS	True	4.0921660152529825e-09	8.128639587988762e-11	[0, 56, 57, 58, 59, 60, 61, 62, 63, 64, 65, 66, 67, 68, 69, 70, 71, 72, 73, 74, 75, 76, 77, 78, 79, 80, 81, 82, 83, 84, 85, 86, 87, 88, 89, 90, 91, 92, 93, 94, 95, 96, 97, 98, 99, 100, 101, 102, 103, 104, 105, 106, 107, 108, 109, 110, 111, 112, 113, 114, 115, 116, 117, 118, 119, 120, 121, 122, 123, 124, 125, 126, 127, 128, 129, 130, 131, 132, 133, 134, 135, 136, 137, 138, 139, 140, 141, 142, 143,…	[1, 2, 3, 4, 5, 6, 7, 8, 9, 10, 11, 12, 13, 14, 15, 16, 17, 18, 19, 20, 21, 22, 23, 24, 25, 26, 27, 28, 29, 30, 31, 32, 33, 34, 35, 36, 37, 38, 39, 40, 41, 42, 43, 44, 45, 46, 47, 48, 49, 50, 51, 52, 53, 54, 55, 155, 156, 157, 158, 159, 160, 161, 162, 163, 164, 165, 166, 167, 168, 169, 170, 171, 172, 173, 174, 175, 176, 177, 178, 179, 180, 181, 182, 183, 184, 185, 186, 187, 188, 189, 190, 191]	0.4312590448625181	0	0.6151142355008787	0	0.5142857142857142	0	298	691	350	569
CLCN3	ENSG00000109572.14	chr4	+	169660239	169660448	TSS	False	4.5021854396685985e-09	8.9656249624142e-11	[0, 1, 2, 3, 4, 5, 6, 7, 8, 9, 10, 11, 12, 13, 14, 15, 16, 18, 19, 20, 21, 22, 23, 24, 25, 26, 27, 28, 29, 30, 32, 33, 39, 44, 45, 46, 47, 48, 49, 50, 51, 52, 53, 54, 55, 56, 57, 58, 59, 60, 61, 62, 63, 64, 65, 66, 68, 69, 70, 71, 72, 73, 74, 75, 76, 77, 79, 80, 83, 103, 104, 105, 106, 107]	[34, 35, 36, 37, 38, 40, 41, 42, 43, 84, 85, 86, 87, 88, 89, 90, 91, 92, 93, 94, 95, 96, 97, 98, 99, 100, 101, 102]	0.2094861660079051	0	0.3843971631205674	0	0.3113129644921552	0	106	506	271	705
ATE1	ENSG00000107669.18	chr10	-	121927843	121928023	TSS	True	4.596546043802949e-09	9.17653293043819e-11	[2, 3, 5, 6, 11, 15, 18, 19, 20, 23, 24, 26, 27, 28, 32, 33, 34, 40, 41, 43, 44, 47, 48, 49, 50, 51, 53, 55, 57, 58, 61, 62, 66, 68, 70, 72, 73, 74, 75, 77, 82, 83, 86, 88, 89, 90, 98, 99, 101, 102, 104, 106]	[0, 1, 4, 7, 8, 9, 10, 12, 13, 14, 16, 17, 21, 22, 25, 29, 30, 31, 35, 36, 37, 38, 39, 42, 45, 46, 52, 54, 56, 59, 60, 63, 64, 65, 67, 69, 71, 76, 78, 79, 80, 81, 84, 85, 87, 91, 92, 93, 94, 95, 96, 97, 100, 103, 105, 107, 108, 109, 110, 111, 112, 113]	0.7008797653958945	0	0.8697674418604651	0	0.7661870503597122	0	478	682	374	430
CTNND1	ENSG00000198561.15	chr11	+	57761856	57762046	TSS	True	4.913306830250565e-09	9.833497108477064e-11	[0, 1, 2, 3, 5, 12, 21, 24, 25, 27, 32, 35, 36, 37, 38, 40, 42, 43, 49, 52, 60, 64, 67, 69, 72, 75, 76, 79, 82, 86, 89, 90, 92, 93, 94, 102, 106, 107, 112, 119, 120, 122, 125, 131, 134, 137, 145, 147, 148, 155, 158, 159, 160, 173, 175, 176, 177, 181, 185, 190, 198, 200, 202, 203, 206, 208, 209, 211, 217, 218, 222, 223, 224, 230, 233, 235, 236, 240, 241, 244, 246, 249, 251, 256, 258, 259, 264, 267…	[4, 6, 7, 8, 9, 10, 11, 13, 14, 15, 16, 17, 18, 19, 20, 22, 23, 26, 28, 29, 30, 31, 33, 34, 39, 41, 44, 45, 46, 47, 48, 50, 51, 53, 54, 55, 56, 57, 58, 59, 61, 62, 63, 65, 66, 68, 70, 71, 73, 74, 77, 78, 80, 81, 83, 84, 85, 87, 88, 91, 95, 96, 97, 98, 99, 100, 101, 103, 104, 105, 108, 109, 110, 111, 113, 114, 115, 116, 117, 118, 121, 123, 124, 126, 127, 128, 129, 130, 132, 133, 135, 136, 138, 139…	0.7751451800232289	0	0.6901605024424284	0	0.7539212269083304	0	3337	4305	989	1433
RFFL	ENSG00000092871.17	chr17	-	35063575	35063705	TSS	False	5.114518438590701e-09	1.0261792724281352e-10	[0, 2, 3, 5, 7, 8, 11, 13, 14, 16, 19, 21, 22, 23, 24, 26, 29, 30, 33, 34, 35, 36, 37, 38, 39, 40, 41, 42, 43, 44, 45, 46, 49, 50, 51, 52, 53, 54, 55, 56, 57, 58, 59, 63, 64, 65, 66, 67, 68, 69, 70, 71, 72, 73, 74, 75, 78, 81, 84, 85, 86, 87, 88, 90, 91, 92, 93, 96, 98, 100, 101, 102, 103, 105, 107, 110, 111, 112, 113, 114, 115, 116, 117, 119, 120, 121, 122, 123, 125, 126, 128, 129, 130, 131, 132…	[1, 4, 6, 134, 9, 10, 12, 140, 15, 17, 18, 20, 25, 27, 28, 31, 32, 47, 48, 60, 61, 62, 76, 77, 79, 80, 82, 83, 89, 94, 95, 97, 99, 104, 106, 108, 109, 118, 124, 127]	0.47625	0	0.2662538699690402	0	0.4158504007123775	0	381	800	86	323
TFPI	ENSG00000003436.16	chr2	-	187513615	187513652	TSS	True	5.389118666644266e-09	1.0839716321379939e-10	[0, 1, 2, 4, 5, 6, 7, 8, 9, 10, 11, 12, 13, 14, 15, 16, 18, 19, 20, 21, 22, 23, 24, 25, 26, 27, 28, 29, 30, 31, 32, 33, 34, 35, 36, 37, 38, 40, 41, 42, 43, 44, 45, 46, 47, 48, 49, 50, 51, 52, 53, 54, 55, 56, 57, 58, 59, 60, 61, 62, 63, 64, 65, 66, 67, 68, 69, 70, 71, 72, 73, 74, 75, 76, 77, 78, 79, 80, 81, 82, 83, 84, 86, 87, 89, 90, 91, 92, 93, 94, 95, 97, 98, 99, 100, 101, 109, 111, 112, 113, 1…	[96, 128, 3, 102, 39, 110, 17, 116, 85, 119, 88]	0.1494974874371859	0	0.2741020793950851	0	0.1805752003771805	0	238	1592	145	529
CEBPG	ENSG00000153879.9	chr19	+	33373708	33373895	TSS	True	5.874042858620574e-09	1.1844487501371415e-10	[1, 8, 9, 10, 11, 12, 13, 14, 19, 20, 21]	[0, 2, 3, 4, 5, 6, 7, 15, 16, 17, 18]	0.6651634723788049	0	0.5015527950310559	0	0.5963422599608099	0	590	887	323	644
PTBP1	ENSG00000011304.22	chr19	+	805187	806407	ES	False	6.339510057799108e-09	1.281478066321845e-10	[1, 131, 5, 8, 136, 12, 13, 141, 142, 17, 145, 147, 23, 151, 154, 28, 31, 35, 163, 165, 40, 41, 43, 44, 50, 179, 52, 54, 183, 56, 57, 184, 186, 192, 70, 72, 73, 75, 78, 81, 84, 86, 87, 91, 94, 98, 99, 101, 105, 107, 112, 117, 119, 127]	[0, 2, 3, 4, 6, 7, 9, 11, 14, 18, 21, 22, 24, 26, 27, 29, 30, 32, 33, 34, 36, 37, 39, 42, 45, 46, 48, 51, 55, 58, 59, 61, 64, 67, 71, 76, 79, 82, 83, 85, 88, 90, 95, 96, 97, 100, 102, 104, 108, 111, 113, 115, 116, 118, 122, 123, 124, 126, 128, 129, 130, 132, 134, 135, 137, 138, 143, 146, 148, 153, 155, 164, 167, 170, 171, 172, 175, 176, 178, 181, 182, 187, 189, 191, 193, 194, 195, 199]	0.7028546712802768	0	0.8054577464788732	0	0.7366589327146171	0	1625	2312	915	1136
IDS	ENSG00000010404.18	chrX	-	149490440	149496345	ES	False	6.374619999292417e-09	1.291764785206359e-10	[0, 1, 2, 4, 5, 6, 8, 9, 12, 13, 14, 15, 16, 18, 19, 20, 21, 22, 24, 25, 27, 28, 29, 30, 31, 33, 34, 36, 37, 38, 40, 41, 44, 46, 47, 48, 50, 51, 52, 53, 54, 57, 58, 59, 60, 61, 63, 64, 65, 67, 69, 71, 72, 74, 75, 76, 78, 79, 80, 81, 83, 87, 89, 90, 91, 92, 93, 95, 96, 100, 102, 103, 105, 106, 108, 109, 110, 111, 112, 113, 114, 116, 117, 120, 121, 122, 123, 124, 125, 127, 128, 131, 132, 134, 136, …	[130, 3, 133, 11, 139, 141, 17, 146, 148, 23, 26, 32, 35, 39, 42, 45, 49, 180, 55, 184, 56, 186, 62, 66, 194, 68, 70, 200, 73, 203, 77, 82, 84, 86, 94, 97, 98, 99, 101, 104, 115, 118, 119, 126]	0.1333333333333333	0	0.0558276199804113	0	0.1048270893371757	0	234	1755	57	1021
EXTL3	ENSG00000012232.9	chr8	+	28701503	28701659	TSS	True	6.462934351550046e-09	1.3154940187737942e-10	[0, 1, 2, 3, 4, 5, 6, 7, 8, 9, 10, 11, 12, 13, 14, 15, 16, 17, 18, 19, 20, 21, 22, 23, 24, 25, 26, 27, 28, 29, 30, 31, 32, 33, 34, 35, 36, 37, 38, 39, 40, 41, 42, 43, 44, 45, 62, 72, 75, 76, 77, 78, 79, 80, 81, 82, 83, 84, 85, 86, 87, 88, 89, 90, 91, 92, 93, 94, 95, 96, 97, 98, 99, 100, 101, 102, 103, 104, 105, 106, 107, 108, 109, 110, 111, 112, 113, 114, 115, 116, 117, 118, 119, 120, 124, 129, 1…	[128, 130, 131, 132, 133, 134, 135, 136, 137, 138, 139, 140, 46, 47, 48, 49, 50, 51, 52, 53, 54, 55, 56, 57, 58, 59, 60, 61, 63, 64, 65, 66, 67, 68, 69, 70, 71, 73, 74, 121, 122, 123, 125, 126, 127]	0.5898491083676269	0	0.4170471841704718	0	0.5079365079365079	0	430	729	274	657
PTPN1	ENSG00000196396.10	chr20	+	50581264	50584547	PAS	True	6.462934351550046e-09	1.3161284304417436e-10	[0, 3, 4, 6, 7, 8, 9, 10, 11, 12, 13, 14, 15, 16, 18, 19, 20, 21, 22, 23, 24, 25, 26, 27, 30, 32, 33, 34, 36, 39, 40, 41, 42, 43, 44, 45, 47, 48, 49, 52, 54, 56]	[1, 2, 35, 5, 37, 46, 17, 50, 51, 53, 55, 28, 29, 31]	0.2108108108108108	0	0.3858131487889273	0	0.3000882612533098	0	117	555	223	578
UGGT1	ENSG00000136731.13	chr2	+	128091198	128091415	TSS	True	6.6557764865989065e-09	1.3587295139259248e-10	[4, 5, 7, 8, 11, 13, 15, 19, 21, 23, 31, 32, 34, 35, 36, 37, 40, 41, 42, 44, 46, 50, 54, 56, 57, 58, 59, 60, 62, 63, 64, 65, 67, 73, 74, 75, 77, 81, 85, 86, 87, 88, 95, 97, 98, 99, 100, 101, 102, 103, 104, 105, 106, 107, 108, 109, 110, 111, 112, 113, 114, 115, 116, 117, 118, 119, 120, 121, 122, 123, 124, 125, 126, 127, 128, 129, 130, 131, 132, 133, 134, 135, 136, 137, 138, 139, 140, 141, 142, 143…	[0, 1, 2, 3, 6, 9, 10, 12, 14, 16, 17, 18, 147, 20, 22, 24, 25, 26, 27, 28, 29, 30, 158, 33, 161, 163, 38, 39, 43, 45, 174, 47, 48, 49, 178, 51, 52, 53, 181, 55, 187, 61, 189, 192, 193, 66, 194, 68, 69, 70, 71, 72, 196, 197, 198, 76, 199, 78, 79, 80, 201, 82, 83, 84, 89, 90, 91, 92, 93, 94, 96]	0.5794621026894865	0	0.4032258064516129	0	0.5079941860465116	0	474	818	225	558
LTBP1	ENSG00000049323.16	chr2	+	33134598	33134960	TSS	True	6.793085182811191e-09	1.3901590312067332e-10	[0, 1, 2, 3, 4, 5, 6, 7, 8, 9, 10, 11, 12, 13, 14, 15, 16, 17, 18, 19, 20, 21, 22, 23, 24, 25, 27, 28, 29, 30, 31, 32, 33, 34, 35, 36, 37, 38, 39, 40, 41, 42, 43, 45, 46, 47, 48, 50, 51, 52, 53, 54, 55, 56, 57, 58, 59, 60, 61, 62, 63, 64, 65, 66, 67, 68, 69, 70, 72, 73, 74, 75, 76, 77, 79, 80, 112, 117, 125, 126, 127, 128, 129, 130, 131, 132, 133, 134, 135, 136, 137, 138, 139, 140, 141, 142, 143,…	[186, 187, 188, 78, 81, 82, 83, 84, 85, 86, 87, 88, 89, 90, 91, 92, 93, 94, 95, 96, 97, 98, 99, 100, 101, 102, 103, 104, 105, 106, 107, 108, 109, 110, 111, 113, 114, 115, 116, 118, 119, 120, 121, 122, 123, 124]	0.5179372197309418	0	0.2	0	0.4461805555555556	0	231	446	26	130
MAT2A	ENSG00000168906.13	chr2	+	85542747	85542900	IR	True	6.857138738415043e-09	1.40669813006613e-10	[1, 4, 5, 9, 12, 16, 18, 19, 20, 22, 26, 27, 29, 31, 32, 35, 37, 38, 39, 40, 41, 42, 43, 47, 48, 50, 51, 52, 59, 60, 61, 65, 66, 67, 69, 70, 71, 72, 73, 74, 75, 76, 77, 78, 82, 83, 84, 85, 86, 88, 89, 90, 91, 92, 93, 94, 97, 98, 100, 101, 102, 103, 104, 107, 108, 109, 110, 113, 114, 115, 116, 117, 118]	[0, 2, 3, 6, 7, 8, 10, 11, 13, 14, 15, 17, 21, 23, 24, 25, 30, 33, 36, 44, 45, 46, 49, 53, 54, 56, 57, 58, 62, 63, 64, 68, 79, 80, 81, 87, 96, 99, 105, 106, 111, 112]	0.1909049977487618	0	0.1095380029806259	0	0.1602582093741229	0	424	2221	147	1342
ACADVL	ENSG00000072778.20	chr17	+	7220529	7220603	IR	False	7.108546057610885e-09	1.4618294954858768e-10	[0, 1, 2, 3, 4, 5, 7, 8, 9, 10, 13, 14, 16, 19, 20, 22, 24, 26, 29, 30, 31, 32, 33, 34, 35, 36, 39, 40, 41, 42, 46, 47, 48, 51, 52, 55, 56, 57, 58, 60, 62, 64, 65, 69, 70, 71, 72, 74, 76, 77, 79, 80, 81, 83, 88, 90, 91, 93, 96, 98, 102, 103, 104, 107, 113, 114, 115, 117, 118, 122, 123, 125, 126, 128, 129, 130, 131, 134, 135, 137, 140, 145, 147, 148, 149, 150, 151, 154, 158, 160, 161, 162, 163, 16…	[6, 11, 12, 15, 17, 18, 21, 23, 25, 27, 28, 37, 38, 43, 44, 45, 49, 50, 53, 54, 59, 61, 63, 66, 67, 68, 73, 75, 78, 82, 84, 85, 86, 87, 89, 92, 94, 95, 97, 99, 101, 105, 106, 108, 109, 110, 111, 112, 116, 119, 120, 121, 124, 127, 132, 133, 136, 138, 139, 141, 142, 143, 146, 152, 153, 155, 156, 157, 159, 166, 167, 169, 172, 173, 175, 179, 180, 182, 186, 189, 194, 200, 204, 205, 208, 209, 210, 217,…	0.146862951279355	0	0.0775362318840579	0	0.1242617528939286	0	419	2853	107	1380
CYP4F2	ENSG00000186115.13	chr19	-	15886053	15889422	ES	False	7.2582092577007885e-09	1.4962384740181748e-10	[1, 5, 6, 137, 16, 17, 23, 24, 27, 31, 33, 35, 36, 37, 44, 46, 50, 51, 55, 56, 64, 77, 79, 82, 86, 88, 91, 94, 95, 101, 102, 103, 105, 109, 111, 118, 121]	[129, 2, 131, 4, 132, 135, 136, 9, 138, 11, 13, 14, 15, 141, 142, 143, 19, 22, 25, 26, 32, 38, 40, 42, 45, 47, 53, 59, 62, 63, 66, 67, 74, 78, 81, 84, 85, 93, 96, 100, 104, 106, 107, 108, 114, 115, 116, 117, 119, 122, 126, 127]	0.6589403973509934	0	0.926829268292683	0	0.7532188841201717	0	199	302	152	164
GORASP1	ENSG00000114745.13	chr3	-	39101102	39107478	3AS	True	7.585009362189536e-09	1.5674016144222348e-10	[2, 100, 103, 112, 83, 52, 87, 89]	[4, 11, 14, 17, 18, 19, 20, 23, 25, 26, 28, 29, 34, 39, 40, 43, 44, 49, 51, 54, 55, 57, 62, 64, 66, 69, 75, 78, 79, 81, 82, 92, 107, 111]	0.8548387096774194	0	0.25	0	0.5909090909090909	0	53	62	12	48
CYP3A5	ENSG00000106258.15	chr7	-	99672679	99672783	IR	False	7.589403941951188e-09	1.5721070909475593e-10	[512, 1, 2, 514, 4, 6, 8, 9, 12, 13, 14, 15, 20, 21, 22, 23, 28, 29, 30, 33, 34, 36, 37, 39, 40, 41, 43, 44, 45, 46, 47, 48, 49, 54, 55, 57, 61, 62, 63, 64, 65, 67, 68, 69, 71, 74, 75, 79, 80, 81, 84, 86, 87, 89, 90, 91, 92, 93, 99, 101, 103, 106, 107, 111, 117, 118, 121, 122, 123, 126, 128, 130, 131, 133, 134, 135, 136, 138, 142, 143, 144, 145, 146, 148, 149, 150, 152, 153, 154, 155, 158, 159, 1…	[0, 513, 3, 5, 7, 10, 11, 16, 17, 18, 19, 24, 26, 27, 31, 35, 38, 42, 50, 51, 52, 53, 56, 58, 60, 66, 72, 73, 76, 77, 78, 82, 83, 95, 96, 97, 102, 104, 105, 109, 110, 112, 113, 114, 115, 116, 119, 120, 124, 125, 127, 132, 137, 139, 147, 156, 157, 160, 161, 170, 173, 177, 178, 181, 183, 190, 194, 196, 199, 200, 203, 204, 207, 209, 214, 215, 218, 221, 222, 224, 227, 231, 233, 234, 236, 237, 238, 23…	0.5455291222313372	0	0.3762376237623762	0	0.4959396751740139	0	665	1219	190	505
F12	ENSG00000131187.10	chr5	-	177405433	177405734	IR	True	8.08255294906005e-09	1.6783045501150408e-10	[3, 4, 16, 18, 21, 23, 24, 28, 29, 41, 50, 62, 67, 71, 72, 74, 75, 77, 87, 88]	[0, 2, 6, 7, 8, 10, 11, 13, 14, 15, 17, 20, 22, 25, 26, 27, 30, 31, 32, 33, 38, 39, 40, 43, 44, 45, 46, 48, 49, 51, 52, 54, 55, 56, 57, 58, 59, 60, 64, 65, 66, 68, 70, 73, 76, 78, 80, 81, 82, 84]	0.3761755485893417	0	0.1098901098901098	0	0.279441117764471	0	120	319	20	182
CTBP1	ENSG00000159692.16	chr4	-	1248660	1248706	TSS	False	8.820545312586065e-09	1.835958596035126e-10	[0, 1, 2, 3, 4, 5, 7, 8, 9, 10, 11, 12, 14, 16, 17, 18, 19, 20, 21, 22, 23, 24, 25, 26, 27, 28, 29, 30, 31, 32, 33, 36, 38, 39, 40, 41, 42, 43, 44, 45, 46, 47, 48, 50, 51, 52, 53, 55, 56, 57, 60, 62, 65, 66, 67, 68, 69, 70]	[64, 34, 35, 37, 6, 13, 15, 49, 54, 58, 59, 61, 63]	0.1162790697674418	0	0.527027027027027	0	0.2660098522167488	0	15	129	39	74
SLC35C2	ENSG00000080189.15	chr20	-	46363899	46363969	TSS	True	9.426644533185669e-09	1.9668321676865922e-10	[0, 1, 2, 3, 4, 5, 6, 7, 8, 9, 10, 11, 12, 13, 14, 15, 16, 18, 19, 20, 21, 22, 23, 24, 25, 26, 27, 28, 30, 31, 32, 33, 34, 35, 36, 37, 38, 39, 40, 41, 42, 43, 44, 45, 46, 47, 48, 50, 51, 52, 53, 54, 55, 56, 57, 58, 59, 64, 65, 66, 67, 69, 70, 71, 72, 74, 76, 79, 80, 82, 83, 86, 88, 90, 95, 97, 98]	[17, 29, 49, 60, 61, 62, 63, 68, 73, 75, 77, 78, 81, 84, 85, 87, 89, 91, 92, 93, 94, 96]	0.0220588235294117	0	0.32	0	0.1483050847457627	0	3	136	32	100
CYP3A5	ENSG00000106258.15	chr7	-	99672915	99674532	IR	True	9.545561117668597e-09	1.996419767429938e-10	[2, 8, 9, 12, 13, 20, 23, 25, 29, 30, 32, 34, 36, 39, 40, 41, 43, 44, 45, 47, 49, 54, 57, 60, 61, 67, 68, 74, 80, 81, 86, 89, 92, 117, 118, 121, 122, 131, 132, 133, 136, 142, 143, 144, 145, 146, 149, 151, 152, 154, 155, 158, 162, 163, 165, 166, 168, 169, 175, 179, 182, 184, 185, 186, 191, 195, 197, 198, 202, 206, 217, 220, 258, 259, 264, 272, 274, 276, 277, 300, 309, 313, 317, 326, 337, 341, 342,…	[0, 1, 512, 3, 4, 5, 6, 7, 513, 514, 10, 11, 14, 15, 16, 17, 18, 19, 22, 24, 26, 27, 28, 31, 33, 35, 37, 38, 42, 46, 48, 50, 51, 52, 53, 55, 56, 66, 72, 73, 76, 77, 78, 79, 82, 83, 84, 87, 91, 93, 95, 96, 97, 99, 101, 103, 104, 105, 106, 107, 109, 110, 111, 112, 114, 115, 116, 119, 120, 124, 125, 127, 128, 130, 135, 137, 138, 139, 147, 148, 153, 156, 157, 159, 160, 161, 170, 171, 172, 173, 176, 1…	0.7242553191489361	0	0.5623678646934461	0	0.6777912621359223	0	851	1175	266	473
PIK3R1	ENSG00000145675.15	chr5	+	68288401	68288751	TSS	True	9.600299478498751e-09	2.0126716108730995e-10	[0, 1, 2, 3, 5, 6, 7, 8, 11, 13, 14, 15, 16, 17, 18, 19, 20, 21, 22, 23, 25, 26, 27, 28, 29, 30, 31, 32, 33, 40, 41, 42, 43, 44, 45, 46, 47, 48, 49, 52, 54, 55, 56, 57, 58, 59, 61, 62, 63, 64, 65, 67, 69, 70, 72, 73]	[34, 35, 36, 37, 38, 39, 71]	0.2093541202672605	0	0.0591133004926108	0	0.1380116959064327	0	94	449	24	406
SUGP2	ENSG00000064607.17	chr19	-	18994486	18995143	IR	False	9.890073856591125e-09	2.0816719981149063e-10	[2, 3, 6, 7, 11, 14, 15, 21, 22, 26, 27, 30, 33, 37, 41, 45, 47, 48, 54, 57, 60, 62, 64, 65, 67, 69, 70, 73, 74, 76, 78, 79, 80, 81, 83, 84, 86, 87, 89, 90, 95, 97, 104, 106, 107, 111, 116, 118, 119, 121, 123, 126, 134, 135, 138, 139, 142, 143, 144, 147, 148, 150, 152, 153, 158, 163, 165, 178, 179, 180, 206, 207, 208, 213, 214, 215, 216, 218, 220, 221, 222, 223, 224, 225, 227, 228, 229, 233, 234,…	[1, 4, 5, 8, 9, 10, 12, 13, 16, 17, 18, 19, 20, 23, 24, 25, 28, 29, 31, 32, 34, 36, 38, 40, 42, 43, 44, 46, 49, 50, 51, 52, 53, 55, 58, 59, 61, 63, 66, 68, 71, 72, 75, 85, 88, 91, 92, 93, 94, 96, 98, 99, 100, 101, 102, 103, 108, 109, 110, 112, 113, 114, 115, 117, 120, 122, 127, 128, 129, 130, 131, 132, 133, 136, 137, 140, 141, 145, 146, 149, 151, 154, 155, 156, 157, 159, 160, 161, 166, 167, 168, …	0.4249605055292259	0	0.2192192192192192	0	0.3540372670807453	0	269	633	73	333
LMBR1L	ENSG00000139636.15	chr12	-	49106746	49106960	IR	False	9.890073856591125e-09	2.0833188700214468e-10	[12, 19, 26, 39, 49, 55, 71, 79, 82, 83, 84, 85, 90, 91, 92, 93, 95, 97, 100, 101, 108]	[4, 5, 6, 7, 8, 9, 10, 11, 13, 15, 17, 18, 20, 21, 22, 24, 25, 28, 30, 32, 34, 35, 36, 38, 40, 42, 43, 44, 45, 46, 48, 50, 51, 52, 53, 56, 58, 59, 60, 61, 63, 64, 66, 67, 68, 69, 73, 75, 76, 77, 78, 80, 86, 87, 88, 89, 96, 99, 102, 103, 106, 109, 111, 113, 114, 115]	0.8928571428571429	0	0.4285714285714285	0	0.6607142857142857	0	75	84	36	84
SERINC2	ENSG00000168528.12	chr1	+	31413211	31413304	TSS	False	1.0044599820730157e-08	2.1208951888062274e-10	[2, 4, 6, 8, 12, 15, 16, 19, 21, 24, 27, 28, 30, 31, 32, 33, 34, 35, 36, 37, 38, 39, 40, 41, 42, 43, 44, 45, 46, 47, 48, 49, 50, 51, 52, 53, 54, 55, 56, 71, 72, 73, 74]	[0, 1, 3, 5, 7, 9, 10, 11, 13, 14, 17, 18, 20, 22, 23, 25, 26, 29, 57, 58, 59, 60, 61, 62, 63, 64, 65, 66, 67, 68, 69, 70]	0.7610921501706485	0	0.945945945945946	0	0.8539898132427843	0	223	293	280	296
MBNL2	ENSG00000139793.18	chr13	+	97275669	97276409	TSS	True	1.0818310896983588e-08	2.289675527581336e-10	[0, 1, 2, 3, 4, 5, 6, 7, 8, 9, 10, 11, 12, 13, 14, 15, 16, 17, 18, 19, 20, 21, 22, 23, 24, 25, 26, 27, 28, 29, 30, 31, 32, 33, 34, 35, 36, 37, 38, 39, 40, 41, 42, 43, 44, 45, 46, 47, 48, 49, 50, 51, 52, 53, 54, 55, 56, 57, 58, 59, 60, 61, 62, 63, 64, 65, 66, 67, 68, 69, 70, 71, 72, 73, 74, 75, 76, 77, 78, 79, 80, 81, 82, 83, 84, 85, 86, 87, 88, 89, 90, 91, 92, 93, 94, 95, 96, 97, 98, 99, 100, 101…	[135, 136, 137, 138, 139, 140, 141, 142, 143, 144, 145, 147, 148, 150, 151, 152, 153, 154, 155, 156, 157, 158, 159, 161, 163, 164, 166, 167, 170, 171, 173, 174, 175, 176, 177, 242, 243, 244, 245, 246]	0.1811877667140825	0	0.1159929701230228	0	0.1660073659800845	0	1019	5624	198	1707
KLF11	ENSG00000172059.11	chr2	+	10043571	10043758	TSS	False	1.0885869798703921e-08	2.3094209920196443e-10	[4, 13, 15, 17, 21, 22, 23, 24, 25, 26, 27, 28, 29, 30, 31, 32, 34, 41, 42, 43, 44, 45, 46, 47, 48, 49, 50, 51, 52]	[0, 1, 2, 3, 5, 6, 7, 8, 9, 10, 11, 12, 14, 16, 18, 19, 20, 33, 35, 36, 37, 38, 39, 40]	0.8587662337662337	0	0.7014613778705637	0	0.7899543378995434	0	529	616	336	479
CYP3A5	ENSG00000106258.15	chr7	-	99676576	99679825	IR	True	1.1018887996985069e-08	2.343153907094293e-10	[0, 1, 512, 3, 513, 6, 26, 27, 28, 31, 40, 44, 45, 51, 52, 54, 57, 64, 69, 71, 80, 86, 87, 89, 92, 101, 103, 107, 110, 114, 117, 118, 119, 121, 123, 127, 128, 130, 138, 142, 143, 144, 148, 152, 155, 156, 159, 163, 165, 166, 167, 169, 170, 172, 175, 182, 184, 197, 202, 203, 206, 208, 213, 216, 223, 226, 228, 231, 233, 239, 243, 246, 247, 248, 250, 252, 253, 262, 265, 267, 269, 270, 271, 277, 278, …	[39, 346, 462, 430, 369, 377, 378, 379, 222]	0.3410404624277456	0	0.0909090909090909	0	0.2532833020637898	0	118	346	17	187
VCL	ENSG00000035403.18	chr10	+	74109156	74111908	IR	True	1.1669387231718894e-08	2.4873206047794703e-10	[64, 33, 162, 67, 4, 169, 52, 84, 158]	[196, 101, 71, 72, 7, 12, 204, 239, 242, 213, 56, 186, 88, 188]	0.1585365853658536	0	0.8947368421052632	0	0.297029702970297	0	13	82	17	19
ACADVL	ENSG00000072778.20	chr17	+	7222302	7222666	IR	True	1.311157673977277e-08	2.801282531713686e-10	[0, 1, 512, 3, 4, 513, 516, 7, 517, 9, 10, 518, 519, 14, 16, 17, 530, 21, 533, 29, 30, 31, 32, 543, 34, 35, 546, 37, 549, 40, 557, 46, 47, 558, 49, 561, 562, 56, 569, 60, 575, 65, 578, 579, 69, 72, 584, 74, 585, 76, 77, 590, 79, 591, 81, 592, 593, 84, 596, 91, 92, 93, 605, 96, 100, 613, 614, 104, 107, 620, 109, 624, 625, 114, 117, 633, 634, 123, 637, 638, 640, 129, 641, 131, 132, 642, 134, 135, 6…	[2, 5, 6, 8, 11, 12, 13, 15, 18, 19, 20, 22, 23, 24, 25, 26, 27, 28, 33, 36, 38, 39, 41, 42, 43, 44, 45, 48, 50, 51, 52, 53, 54, 57, 58, 59, 61, 62, 63, 64, 66, 67, 68, 70, 71, 73, 75, 78, 80, 82, 83, 85, 86, 87, 88, 89, 90, 94, 95, 97, 98, 99, 101, 102, 103, 105, 106, 108, 110, 111, 112, 113, 115, 116, 118, 119, 120, 121, 122, 124, 125, 126, 127, 130, 133, 136, 138, 139, 141, 142, 143, 144, 146,…	0.311606831648658	0	0.2186821144098479	0	0.2814117647058823	0	894	2869	302	1381
DDX5	ENSG00000108654.16	chr17	-	64499622	64502069	PAS	True	1.3158929699244383e-08	2.817983544119182e-10	[0, 1, 2, 3, 4, 5, 7, 8, 9, 10, 11, 12, 13, 14, 16, 17, 18, 19, 20, 21, 22, 23, 24, 25, 26, 27, 28, 29, 32, 33, 34, 35, 36, 38, 40, 41, 42, 44, 45, 46, 47, 48, 50, 52, 53, 54, 55, 56, 57, 59, 61, 63, 64, 68, 69, 70, 72, 73, 74, 75, 76, 77, 78, 79, 81, 82, 83, 84, 85, 86, 87, 88, 90, 92, 94, 95, 96, 97, 98, 99, 101, 103, 104, 105, 106, 108, 110, 111, 112, 113, 114, 115, 116, 117, 120, 122, 124, 12…	[256, 131, 260, 133, 6, 134, 262, 263, 139, 15, 144, 148, 155, 30, 31, 161, 37, 39, 170, 43, 49, 51, 180, 181, 182, 185, 58, 186, 60, 188, 62, 190, 65, 66, 67, 71, 200, 201, 203, 80, 212, 216, 89, 217, 91, 247, 93, 222, 225, 226, 100, 249, 102, 233, 107, 109, 237, 118, 119, 121, 123, 253, 127]	0.2524255024255024	0	0.1816745655608214	0	0.2349107026463303	0	1457	5772	345	1899
SPTBN1	ENSG00000115306.16	chr2	+	54558382	54558887	TSS	False	1.3203488142943312e-08	2.8341320991307323e-10	[0, 1, 2, 3, 4, 5, 6, 7, 8, 10, 11, 12, 13, 14, 15, 16, 17, 18, 19, 20, 21, 22, 23, 24, 25, 26, 27, 28, 29, 30, 31, 32, 33, 34, 35, 36, 37, 38, 39, 40, 41, 42, 43, 44, 45, 46, 47, 48, 49, 50, 51, 52, 53, 54, 55, 56, 57, 58, 59, 60, 61, 62, 63, 64, 65, 66, 67, 68, 69, 70, 71, 72, 73, 74, 75, 76, 77, 78, 79, 80, 81, 82, 84, 85, 88, 89, 90, 91, 92, 94, 95, 96, 97, 98, 99, 100, 101, 102, 104, 105, 10…	[131, 132, 133, 134, 135, 136, 137, 139, 141, 143, 144, 146, 147, 148, 149, 150, 152, 155, 156, 157, 159, 160, 161, 162, 163, 167, 168, 171, 172, 176, 179, 181, 182, 183, 184, 185, 187, 188, 189, 191, 194, 195, 197, 198, 199, 200, 201, 204, 205, 206, 207, 208, 209, 210, 211, 213, 214, 215, 216, 217, 218, 220, 222, 224, 225, 226, 227, 229, 234, 235, 236, 238, 239, 240, 243, 244, 245, 247, 248, 249…	0.5714407574852853	0	0.5194534067185425	0	0.5553201506591338	0	6699	11723	2737	5269
AGPAT3	ENSG00000160216.21	chr21	+	43865261	43865345	TSS	False	1.3762708957257083e-08	2.9610551644253707e-10	[0, 1, 11, 27, 28, 29, 30, 31, 32, 33, 34, 35, 36, 37, 38, 39, 40, 41, 42, 43, 44, 45, 46, 47, 48, 49, 50, 51, 52, 53, 54, 55, 56, 57, 58, 59, 60, 61, 62, 63, 64, 65, 66, 67, 68, 69, 70, 71, 72, 73, 74, 75, 76, 77, 78, 79, 80, 81, 82, 83, 84, 85, 86, 87, 88, 89, 90, 91, 92, 93, 94, 95, 96, 97, 98, 99, 100, 101, 102, 103, 104, 105, 106, 107, 108, 109, 110, 111, 112, 113, 114, 115, 116, 117, 118, 1…	[2, 3, 4, 5, 6, 7, 8, 9, 10, 12, 13, 14, 15, 16, 17, 18, 19, 20, 21, 22, 23, 24, 25, 26]	0.2444771723122238	0	0.0915662650602409	0	0.186471663619744	0	166	679	38	415
SORBS1	ENSG00000095637.22	chr10	-	95561319	95561373	TSS	True	1.4545195704592972e-08	3.1366853540876464e-10	[7, 9, 13, 15, 17, 18, 31, 32, 33, 34, 35, 37, 38, 39, 44, 45, 46, 48, 49, 51, 53, 55, 58, 61, 62, 69, 70, 72, 77, 79, 81, 84, 85, 86, 88, 89, 90, 95, 96, 99, 101, 102, 103, 106, 107, 108, 110, 112, 113, 114, 117, 122, 125, 126, 128, 129, 134, 135, 139, 140, 143, 144, 155, 156, 158, 159, 161, 165, 166, 169, 175, 177, 178, 179, 182, 185, 190, 192, 193, 198, 200, 201, 205, 208, 212, 216, 218, 219, …	[0, 1, 2, 3, 4, 5, 6, 8, 10, 11, 12, 14, 16, 19, 20, 21, 22, 23, 24, 25, 26, 27, 28, 29, 30, 36, 40, 41, 42, 43, 47, 50, 52, 54, 56, 57, 59, 60, 63, 64, 65, 66, 67, 68, 71, 73, 74, 75, 76, 78, 80, 82, 83, 87, 91, 92, 93, 94, 97, 98, 100, 104, 105, 109, 111, 115, 116, 118, 119, 120, 121, 123, 124, 127, 130, 131, 132, 133, 136, 137, 138, 141, 142, 145, 146, 147, 148, 149, 150, 151, 152, 153, 154, 1…	0.8013620885357549	0	0.9040816326530612	0	0.8554540569586244	0	706	881	886	980
WDR7	ENSG00000091157.14	chr18	+	56651698	56651798	TSS	False	1.5033391246664744e-08	3.249487150284784e-10	[0, 1, 2, 3, 4, 5, 6, 7, 8, 9, 10, 11, 12, 13, 14, 15, 16, 17, 18, 19, 20, 21, 22, 23, 24, 25, 26, 27, 28, 29, 30, 31, 32, 33, 34, 35, 36, 37, 38, 39, 40, 41, 42, 43, 44, 51, 52, 53, 54, 55, 56, 57, 58, 59, 60, 61, 62, 63, 64, 65, 66, 67, 68, 69, 70, 71, 72, 73, 74, 75, 76, 77, 78, 79, 80, 81, 82, 83, 84, 85, 86, 87, 88, 89, 90, 110, 111, 112, 113, 114, 115, 116, 117, 118, 119, 120, 121, 122, 123…	[45, 46, 47, 48, 49, 50, 91, 92, 93, 94, 95, 96, 97, 98, 99, 100, 101, 102, 103, 104, 105, 106, 107, 108, 109]	0.0871212121212121	0	0.302158273381295	0	0.1974169741697417	0	23	264	84	278
CYTH1	ENSG00000108669.16	chr17	-	78676169	78680189	ES	False	1.5146504803254162e-08	3.2815153506499806e-10	[0, 1, 3, 5, 8, 9, 12, 13, 17, 20, 22, 23, 26, 27, 28, 29, 33, 34, 35, 37, 38, 39, 48, 51, 53, 56, 57, 62, 65, 69, 70, 71, 73, 82, 84, 85, 88, 89, 90, 91, 95, 96, 99, 103, 104, 105, 106, 107, 111]	[4, 6, 11, 15, 25, 36, 40, 45, 50, 55, 59, 60, 61, 64, 67, 68, 72, 75, 83, 94, 112]	0.1615646258503401	0	0.0453686200378071	0	0.1065353625783348	0	95	588	24	529
SRRT	ENSG00000087087.20	chr7	+	100882241	100884069	5AS	True	1.5304863444519492e-08	3.323481804724037e-10	[0, 1, 2, 128, 129, 130, 6, 8, 138, 11, 139, 140, 15, 18, 19, 21, 150, 23, 24, 155, 29, 30, 159, 32, 34, 39, 43, 45, 175, 49, 56, 59, 188, 189, 62, 191, 65, 66, 196, 72, 76, 77, 78, 205, 80, 81, 83, 85, 213, 87, 214, 220, 221, 96, 97, 225, 107, 114, 119, 122, 124, 126, 127]	[131, 132, 135, 136, 9, 22, 152, 25, 153, 157, 158, 162, 35, 166, 167, 168, 42, 44, 173, 48, 50, 51, 180, 55, 61, 193, 195, 198, 71, 199, 202, 207, 208, 209, 82, 210, 215, 90, 91, 218, 93, 222, 95, 223, 98, 103, 110, 112, 113, 117]	0.0969581749049429	0	0.2712550607287449	0	0.1526520051746442	0	51	526	67	247
ONECUT1	ENSG00000169856.9	chr15	-	52755333	52757847	PAS	True	1.6317857337040235e-08	3.5516201048796667e-10	[0, 5, 16, 27, 38, 39, 40, 41, 42, 43, 44, 45, 46, 47, 48, 49, 50, 51, 52, 53, 54, 55, 56, 57, 58, 59, 60, 61, 68, 69, 70, 71, 72, 73, 74, 75, 76, 77, 78, 79, 80, 81, 82]	[1, 2, 3, 4, 6, 7, 8, 9, 10, 11, 12, 13, 14, 15, 17, 18, 19, 20, 21, 22, 23, 24, 25, 26, 28, 29, 30, 31, 32, 33, 34, 35, 36, 37, 62, 63, 64, 65, 66, 67]	0.7024221453287197	0	0.3873239436619718	0	0.5986078886310905	0	203	289	55	142
MTMR11	ENSG00000014914.21	chr1	-	149936153	149936336	TSS	True	1.645746625532017e-08	3.5902408122283567e-10	[5, 11, 13, 20, 22, 25, 38, 39, 43, 46, 52, 56, 59, 61, 63, 69, 74, 77, 82, 83, 84, 97, 101, 103, 105, 109, 110, 112, 117, 118, 119, 123, 129, 133, 136, 139, 142, 143, 145, 146, 147, 150, 151, 152, 153, 154, 160, 163, 164, 165, 166, 167, 168, 169, 170, 172, 173, 174, 175, 176]	[0, 1, 2, 3, 4, 6, 7, 8, 9, 10, 12, 14, 15, 16, 17, 18, 19, 21, 23, 24, 26, 27, 28, 29, 30, 31, 32, 33, 34, 35, 36, 37, 40, 41, 42, 44, 45, 47, 48, 49, 50, 51, 53, 54, 55, 57, 58, 60, 62, 64, 65, 66, 67, 68, 70, 71, 72, 73, 75, 76, 78, 79, 80, 81, 85, 86, 87, 88, 89, 90, 91, 92, 93, 94, 95, 96, 98, 99, 100, 102, 104, 106, 107, 108, 111, 113, 114, 115, 116, 120, 121, 122, 124, 125, 126, 127, 128, …	0.8238095238095238	0	0.4328358208955223	0	0.7292418772563177	0	173	210	29	67
RBM19	ENSG00000122965.11	chr12	-	113822057	113823321	PAS	True	1.6744148733738173e-08	3.661159309838677e-10	[0, 1, 2, 3, 4, 5, 8, 9, 10, 12, 13, 14, 15, 16, 17, 18, 19, 20, 21, 22, 23, 24, 25, 26, 27, 29, 31, 32, 34, 35, 36, 37, 38, 39, 41, 43, 44, 46, 50, 53, 55, 56, 57, 59, 60, 62, 63, 64, 65, 69, 70, 79, 80, 81, 82, 83, 84, 85, 86, 87, 88, 89, 90, 91, 92, 93, 94, 95, 96, 97, 98, 99, 100, 101, 102, 103, 104, 106, 107, 108, 109, 110, 111, 112, 113, 114, 115, 116, 118, 121, 126, 129, 131, 133, 147, 148…	[128, 130, 132, 134, 135, 136, 137, 138, 11, 139, 140, 141, 142, 143, 144, 145, 146, 30, 33, 40, 42, 45, 47, 48, 49, 51, 52, 54, 58, 61, 66, 67, 68, 71, 72, 73, 74, 75, 76, 77, 78, 117, 119, 120, 122, 123, 124, 125, 127]	0.575	0	0.7466442953020134	0	0.6605351170568562	0	345	600	445	596
NCAPD3	ENSG00000151503.13	chr11	-	134225096	134225456	TSS	False	1.7593095653689307e-08	3.855586858959229e-10	[1, 3, 4, 5, 7, 8, 9, 11, 12, 13, 14, 15, 16, 17, 18, 19, 20, 21, 24, 25, 26, 27, 28, 29, 32, 34, 37, 38, 39, 40, 42, 43, 44, 45, 46, 47, 49, 50, 54, 56, 58, 59, 60, 62, 65, 67, 68, 69, 70, 71, 72, 73, 74, 75, 76, 77, 79, 80, 81, 82, 83, 84]	[0, 2, 6, 10, 22, 23, 30, 31, 33, 35, 36, 41, 48, 51, 52, 53, 55, 57, 61, 63, 64, 66, 78]	0.4867256637168141	0	0.0963855421686747	0	0.3818770226537217	0	110	226	8	83
LAMC2	ENSG00000058085.15	chr1	+	183243146	183244898	PAS	True	1.7987927449953932e-08	3.9575091849327213e-10	[4, 7, 8, 9, 10, 12, 14, 15, 19, 25, 26, 28, 30, 31, 32, 33, 35, 36, 37, 39, 40, 43, 45, 48, 51, 55, 57, 58, 59, 61, 63, 64, 65, 66, 67, 70, 72, 76, 77, 78, 80, 81, 82, 83, 90, 91, 92, 93, 94, 96, 97, 99, 105, 107, 109, 110, 112, 113, 114, 116, 117, 118, 119, 120, 121, 123, 127, 129, 132, 133, 136, 139, 142, 143, 149, 151, 153, 154, 156, 162, 163, 165, 166, 167, 170, 171, 172, 173, 176, 178, 180,…	[0, 1, 2, 3, 5, 6, 11, 13, 16, 17, 18, 20, 21, 22, 23, 24, 27, 29, 34, 38, 41, 42, 44, 46, 47, 49, 50, 52, 53, 54, 56, 60, 62, 68, 69, 71, 73, 74, 75, 79, 84, 85, 86, 87, 88, 89, 95, 98, 100, 101, 102, 103, 104, 106, 108, 111, 115, 122, 124, 125, 126, 128, 130, 131, 134, 135, 137, 138, 140, 141, 144, 145, 146, 147, 148, 150, 152, 155, 157, 158, 159, 160, 161, 164, 168, 169, 174, 175, 177, 179, 18…	0.8660902079925216	0	0.7912578055307761	0	0.8505555555555555	0	3706	4279	887	1121
DCAF11	ENSG00000100897.18	chr14	+	24114778	24114924	TSS	False	1.7987927449953932e-08	3.9601161202740567e-10	[0, 1, 2, 3, 4, 6, 7, 11, 13, 15, 18, 19, 21, 23, 24, 25, 26, 27, 29, 33, 34, 35, 36, 38, 39, 40, 41, 42, 43, 44, 45, 46, 47, 48, 49, 50, 51, 52, 53, 54, 55, 57, 59, 63, 65, 66, 67, 68, 69, 70, 71, 72, 73, 74, 75, 76, 77, 78, 79, 80, 81, 82]	[5, 8, 9, 10, 12, 14, 16, 17, 20, 22, 28, 30, 31, 32, 37, 56, 58, 60, 61, 62, 64]	0.3838383838383838	0	0.1325757575757575	0	0.2402597402597402	0	76	198	35	264
NPBWR1	ENSG00000288611.1	chr8	+	52915666	52915795	TSS	True	1.897013009142148e-08	4.1858437758014974e-10	[7, 14, 15, 16, 17, 18, 19]	[0, 1, 2, 3, 4, 5, 6, 8, 9, 10, 11, 12, 13]	0.8993288590604027	0	0.4901960784313725	0	0.795	0	134	149	25	51
ENPP2	ENSG00000136960.13	chr8	-	119673251	119673585	TSS	False	1.8972360177124848e-08	4.2030506740670035e-10	[1, 2, 4, 5, 6, 8, 9, 11, 12, 13, 14, 15, 16, 17, 19, 20, 21, 23, 24, 26, 27, 28, 29, 30, 31, 32, 33, 34, 36, 37, 38]	[0, 3, 35, 7, 10, 18, 22, 25]	0.367816091954023	0	0.0871212121212121	0	0.1566951566951566	0	32	87	23	264
ITIH4	ENSG00000055955.17	chr3	-	52819518	52819753	IR	True	1.8972360177124848e-08	4.2053215042861533e-10	[1, 2, 4, 8, 9, 10, 13, 14, 15, 17, 19, 20, 22, 26, 27, 31, 32, 33, 34, 38, 39, 42, 44, 47, 51, 58, 60, 67, 69, 71, 73, 76, 78, 79, 80, 81, 83, 87, 88, 90, 91, 93, 95, 99, 101, 103, 108, 110, 112, 113, 114, 115, 116, 118, 119, 120, 122, 129, 130, 136, 138, 139, 140, 141, 142, 143, 147, 149, 150, 151, 154, 156, 158, 161, 162, 163, 166, 169, 171, 172, 173, 176, 177, 179, 182, 184, 190, 191, 193, 19…	[515, 6, 519, 11, 526, 527, 530, 531, 532, 534, 535, 23, 24, 537, 539, 542, 30, 543, 545, 546, 35, 36, 548, 552, 41, 553, 43, 45, 46, 560, 561, 562, 563, 565, 54, 55, 61, 62, 573, 66, 578, 68, 70, 72, 584, 74, 586, 77, 593, 84, 598, 599, 600, 603, 92, 605, 94, 100, 612, 104, 106, 618, 621, 622, 111, 623, 628, 117, 630, 123, 636, 638, 126, 127, 642, 131, 643, 645, 135, 649, 144, 145, 148, 153, 157…	0.1628521126760563	0	0.0753588516746411	0	0.1393178893178893	0	370	2272	63	836
AMBP	ENSG00000106927.12	chr9	-	114060130	114060270	PAS	False	1.9443829469680104e-08	4.3195538299499484e-10	[3, 4, 5, 6, 7, 9, 11, 13, 14, 15, 16, 17, 19, 21, 23, 24, 25, 26, 30, 33, 35, 36, 37, 40, 41, 42, 44, 45, 46, 47, 48, 49, 50, 51, 52, 53, 54, 55, 56, 57, 58, 60, 66]	[0, 1, 2, 8, 10, 12, 18, 20, 22, 27, 28, 29, 31, 32, 34, 38, 39, 43, 59, 61, 62, 63, 64, 65]	0.7548543689320388	0	0.9363957597173144	0	0.8287769784172662	0	311	412	265	283
CYP3A5	ENSG00000106258.15	chr7	-	99676208	99676316	IR	False	1.996247187274062e-08	4.4447613246120155e-10	[513, 3, 6, 27, 31, 44, 45, 64, 68, 69, 86, 87, 89, 103, 114, 117, 118, 119, 130, 138, 148, 152, 163, 165, 170, 175, 182, 184, 197, 206, 208, 233, 243, 252, 267, 269, 271, 279, 283, 284, 309, 313, 315, 321, 342, 344, 347, 348, 350, 357, 361, 362, 366, 367, 375, 385, 387, 394, 399, 402, 405, 409, 410, 411, 415, 420, 423, 426, 427, 428, 433, 435, 436, 437, 439, 450, 451, 457, 458, 471, 472, 476, 47…	[0, 1, 26, 28, 39, 40, 51, 52, 54, 57, 71, 80, 92, 101, 107, 110, 121, 123, 127, 128, 142, 143, 144, 156, 159, 166, 169, 172, 202, 213, 216, 222, 223, 228, 231, 246, 247, 248, 250, 253, 262, 265, 270, 277, 278, 289, 291, 296, 304, 308, 312, 318, 328, 332, 334, 346, 349, 353, 359, 364, 369, 373, 377, 378, 379, 381, 382, 395, 396, 400, 401, 416, 424, 429, 430, 432, 441, 442, 446, 452, 455, 460, 462…	0.6929824561403509	0	0.4111111111111111	0	0.5957854406130269	0	237	342	74	180
EPB41	ENSG00000159023.22	chr1	+	29053312	29064981	ES	False	2.116283837055638e-08	4.722618789786924e-10	[3, 8, 10, 11, 12, 13, 14, 15, 16, 17, 19, 23, 24, 25, 26, 28, 29, 37, 39, 40, 47, 48, 49, 51, 58, 61, 63, 65, 66, 68, 69, 71, 74, 77, 78, 79, 90, 92, 97, 99, 100, 101, 102, 103, 106, 109, 113, 115, 117, 118, 121, 122, 124, 126, 127, 128, 129, 131, 133, 134, 135, 139, 141, 143, 150, 154, 157, 160, 161, 163, 165, 166, 167, 172, 177, 178, 180, 182, 183, 188, 194, 195, 200, 203, 205, 206, 207, 208, …	[1, 2, 4, 5, 6, 7, 9, 18, 20, 21, 22, 27, 30, 32, 33, 34, 36, 38, 41, 42, 43, 44, 45, 52, 54, 55, 56, 57, 60, 62, 67, 70, 72, 73, 75, 76, 80, 82, 83, 84, 85, 86, 87, 88, 89, 93, 94, 95, 96, 98, 104, 105, 107, 108, 110, 112, 114, 116, 119, 123, 125, 132, 136, 137, 138, 140, 142, 144, 145, 146, 148, 149, 151, 152, 153, 155, 158, 159, 162, 164, 168, 169, 170, 171, 173, 174, 175, 179, 181, 186, 189, …	0.4794672586015538	0	0.6585365853658537	0	0.5392011834319527	0	432	901	297	451
ITIH4	ENSG00000055955.17	chr3	-	52819807	52819939	IR	False	2.2379835120437176e-08	5.005396927266796e-10	[771, 9, 10, 140, 13, 14, 141, 400, 781, 534, 794, 283, 541, 158, 31, 550, 169, 172, 434, 439, 571, 576, 67, 454, 722, 596, 608, 481, 103, 491, 116, 372, 501]	[1, 6, 11, 15, 17, 20, 22, 23, 24, 27, 30, 32, 33, 35, 36, 41, 42, 43, 45, 46, 47, 51, 54, 55, 58, 61, 62, 66, 68, 70, 71, 72, 73, 74, 76, 77, 79, 80, 81, 84, 87, 92, 93, 94, 95, 99, 100, 101, 104, 106, 110, 111, 112, 114, 117, 118, 119, 120, 121, 122, 123, 126, 127, 129, 130, 131, 135, 136, 138, 143, 144, 145, 147, 148, 149, 151, 153, 154, 156, 157, 159, 160, 162, 163, 165, 168, 170, 171, 173, 1…	0.8673835125448028	0	0.7068273092369478	0	0.8380952380952381	0	968	1116	176	249
MAST3	ENSG00000099308.10	chr19	+	18097778	18097831	TSS	False	2.3163406321985983e-08	5.192237582432561e-10	[26, 27, 28, 29, 30, 31, 32, 33, 34, 35, 36, 37, 38, 39, 40, 41, 42, 43, 44, 45, 46, 47, 48, 49, 50, 51, 52, 53, 54, 55, 56, 57, 58, 59, 60, 61, 62, 63, 64, 65, 66, 67, 68, 69, 70, 71, 72, 73, 74, 75, 76, 77, 78, 79, 80, 81, 82, 83, 84, 85, 86, 87, 88, 89, 90, 91, 92, 93, 94, 95, 96, 97, 98, 99, 100, 101, 102, 103, 104, 105, 106, 107, 108, 109, 110, 111, 112, 113, 114, 115, 116, 117, 118, 119, 12…	[0, 1, 2, 3, 4, 5, 6, 7, 8, 9, 10, 11, 12, 13, 14, 15, 16, 17, 18, 19, 20, 21, 22, 23, 24, 25, 159, 160, 161, 162, 163, 164, 165, 166, 167, 168, 169, 170, 171, 172, 173, 174, 175, 176, 177, 178, 179, 180, 181, 182, 183, 184, 185, 186, 187, 188, 189, 190, 191]	0.1962616822429906	0	0.4439461883408072	0	0.2977941176470588	0	63	321	99	223
ARID5A	ENSG00000196843.17	chr2	+	96536751	96536830	TSS	True	2.3536176247104468e-08	5.28757286848289e-10	[5, 6, 7, 24, 25, 26, 27]	[0, 1, 2, 3, 4, 8, 9, 10, 11, 12, 13, 14, 15, 16, 17, 18, 19, 20, 21, 22, 23]	0.4333333333333333	0	0.9217391304347826	0	0.8206896551724138	0	13	30	106	115
CAV1	ENSG00000105974.13	chr7	+	116525002	116525092	TSS	True	2.372069946771445e-08	5.34089600744096e-10	[1, 2, 3, 4, 5, 6, 7, 8, 9, 10, 11, 12, 13, 15, 16]	[0, 14]	0.4338781575037147	0	0.2335329341317365	0	0.3674280039721946	0	292	673	78	334
HERC3	ENSG00000138641.18	chr4	+	88592483	88592574	TSS	True	2.5186267577057872e-08	5.683481775869657e-10	[15, 38, 39, 40, 41, 42, 43, 44, 45, 46, 47, 48, 49, 50, 51, 52, 53, 54, 55, 56, 57, 58, 96, 97, 98, 99, 100, 101, 102, 103, 104, 105, 106, 107, 108, 109, 110, 111, 112, 113, 114, 115, 116, 117, 118, 119, 120, 121, 122, 123, 124, 125, 126, 127, 128, 129, 130, 131, 132, 133, 134, 135, 136, 137, 138]	[0, 1, 2, 3, 4, 5, 6, 7, 8, 9, 10, 11, 12, 13, 14, 16, 17, 18, 19, 20, 21, 22, 23, 24, 25, 26, 27, 28, 29, 30, 31, 32, 33, 34, 35, 36, 37, 59, 60, 61, 62, 63, 64, 65, 66, 67, 68, 69, 70, 71, 72, 73, 74, 75, 76, 77, 78, 79, 80, 81, 82, 83, 84, 85, 86, 87, 88, 89, 90, 91, 92, 93, 94, 95]	0.8960573476702509	0	0.6940874035989717	0	0.7784431137724551	0	250	279	270	389
LRRFIP2	ENSG00000093167.18	chr3	-	37174605	37176059	5AS	False	2.5323967523666574e-08	5.72722571835149e-10	[0, 1, 2, 3, 4, 6, 7, 8, 10, 11, 18, 20, 21, 22, 24, 32, 33, 35, 36, 38, 39, 40, 41, 42, 44, 45, 46, 57, 58, 60, 62, 63, 65, 68, 72, 75, 81, 84, 85, 86, 88, 91, 92, 102, 106]	[5, 9, 12, 13, 17, 19, 23, 25, 28, 30, 37, 47, 50, 51, 64, 67, 69, 73, 76, 77, 78, 79, 80, 83, 87, 90, 93, 94, 95, 98, 99, 101, 103, 107]	0.1648351648351648	0	0.4575471698113207	0	0.3223350253807107	0	30	182	97	212
ACACB	ENSG00000076555.15	chr12	+	109154680	109154940	TSS	False	2.5371718216839273e-08	5.750719679890018e-10	[0, 1, 2, 3, 4, 5, 6, 7, 8, 9, 10, 11, 12, 13, 14, 15, 16, 17, 18, 19, 20, 22, 23, 24, 25, 26, 27, 28, 29, 30, 31, 32, 33, 34, 35, 36, 37, 38, 39, 40, 41, 42, 43, 44, 45, 46, 47, 62, 63, 64, 65, 66, 67, 68, 69, 70, 71, 72, 73, 74, 75, 76, 77, 78, 79, 80, 81, 82, 83, 84, 85, 86, 87, 88, 89, 90, 91, 92, 93, 94, 95, 96, 97, 98, 99, 100, 101, 102, 103, 104, 105, 106, 107, 108, 109, 110, 111, 112, 113…	[178, 179, 180, 162, 163, 164, 165, 166, 167, 168, 169, 170, 171, 172, 173, 174, 175, 48, 49, 50, 51, 52, 53, 54, 55, 56, 57, 58, 59, 60, 61, 181, 182, 183, 184, 185, 186, 187, 188, 189, 190, 191, 192, 193, 194, 176, 177]	0.1293706293706293	0	0.3717277486910995	0	0.2264150943396226	0	37	286	71	191
CDC25B	ENSG00000101224.17	chr20	+	3796309	3796731	TSS	True	2.7705207634730404e-08	6.293487574385871e-10	[0, 1, 2, 3, 4, 5, 7, 8, 10, 12, 13, 14, 15, 16, 18, 19, 20, 21, 39, 47, 55, 56, 57, 67, 68, 69, 70, 71, 72, 73, 74, 75, 76, 81, 82, 83, 84, 85, 86]	[6, 9, 11, 17, 22, 23, 24, 25, 26, 27, 28, 29, 30, 31, 32, 33, 34, 35, 36, 37, 38, 40, 41, 42, 43, 44, 45, 46, 48, 49, 50, 51, 52, 53, 54, 58, 59, 60, 61, 62, 63, 64, 65, 66, 77, 78, 79, 80]	0.8355640535372849	0	0.5877862595419847	0	0.7859327217125383	0	437	523	77	131
TMEM63B	ENSG00000137216.19	chr6	+	44126636	44126715	TSS	True	2.863790176563597e-08	6.519686432184714e-10	[14, 36, 37, 38, 39, 40, 41, 42, 43, 44, 45, 46, 47, 48, 49, 50, 51, 52, 53, 54, 55, 56, 57, 58, 59, 60, 61, 62, 63, 64, 65, 66, 67, 68, 69, 70, 71, 72, 73, 74, 75, 76, 77, 78, 79, 80, 81, 82, 83, 84, 85, 86, 87, 88, 89, 90, 91, 92, 93, 94, 95, 96, 97, 98, 99, 100, 101, 108, 109, 110, 111, 112, 113, 114, 115, 116, 117, 118, 119, 120, 121, 122, 123, 124, 125, 126, 127, 128, 129, 130, 131, 132, 133…	[0, 1, 2, 3, 4, 5, 6, 7, 8, 9, 10, 11, 12, 13, 15, 16, 17, 18, 19, 20, 21, 22, 23, 24, 25, 26, 27, 28, 29, 30, 31, 32, 33, 34, 35, 102, 103, 104, 105, 106, 107]	0.2633928571428571	0	0.0749063670411985	0	0.193006993006993	0	118	448	20	267
ABR	ENSG00000278741.4	KI270862.1	-	224138	224451	TSS	True	2.8851968860139904e-08	6.582856899941857e-10	[1, 2, 3, 4, 5, 6, 7, 8, 9, 10, 11, 12, 14, 15, 16, 17, 18, 19, 22]	[0, 13, 20, 21, 23, 24, 25, 26, 27, 28, 29, 30]	0.2857142857142857	0	0.8431372549019608	0	0.5078125	0	22	77	43	51
LNX2	ENSG00000139517.9	chr13	-	27581803	27620374	5AS	True	2.885871128651289e-08	6.598834713267482e-10	[0, 1, 2, 3, 4, 5, 6, 7, 10, 14, 16, 17, 19, 20, 21, 23, 27, 29, 30, 32, 34, 35, 37, 41, 45, 47, 48, 49, 52, 53, 55, 56, 59, 61, 63, 70, 71, 72]	[64, 65, 66, 68, 73, 43, 13, 46, 62]	0.0748129675810473	0	0.253393665158371	0	0.1382636655948553	0	30	401	56	221
MDM2	ENSG00000135679.25	chr12	+	68809023	68809086	TSS	True	2.9160615922337457e-08	6.682458767352424e-10	[0, 1, 2, 3, 4, 5, 6, 7, 8, 9, 10, 11, 12, 13, 14, 15, 16, 17, 18, 19, 20, 21, 22, 23, 24, 25, 26, 27, 28, 29, 30, 31, 32, 33, 34, 35, 36, 37, 38, 39, 40, 41, 42, 43, 44, 45, 46, 47, 90, 162, 163, 164, 165, 166, 167, 168, 169, 170, 171, 172, 173, 174, 175, 176, 177, 178, 179, 180, 181, 182, 183, 184, 185, 186, 187, 188, 189, 190, 191, 192, 193, 194, 195, 196, 197, 198, 199, 200, 201, 202, 203, 20…	[48, 49, 50, 51, 52, 53, 54, 55, 56, 57, 58, 59, 60, 61, 62, 63, 64, 65, 66, 67, 68, 69, 70, 71, 72, 73, 74, 75, 76, 77, 78, 79, 80, 81, 82, 83, 84, 85, 86, 87, 88, 89, 91, 92, 93, 94, 95, 96, 97, 98, 99, 100, 101, 102, 103, 104, 105, 106, 107, 108, 109, 110, 111, 112, 113, 114, 115, 116, 117, 118, 119, 120, 121, 122, 123, 124, 125, 126, 127, 128, 129, 130, 131, 132, 133, 134, 135, 136, 137, 138,…	0.6246851385390428	0	0.3619047619047619	0	0.5337726523887973	0	248	397	76	210
ACIN1	ENSG00000100813.14	chr14	-	23094974	23095125	TSS	True	3.295269255638166e-08	7.56794050003962e-10	[0, 1, 2, 6, 7, 8, 10, 12, 13, 14, 17, 18, 19, 20, 21, 22, 23, 24, 25, 27, 30, 31, 32, 33, 34, 35, 37, 38, 39, 40, 41, 42, 43, 44, 45, 46, 47, 49, 52, 53, 54, 55, 56, 57, 59, 60, 61, 62, 63, 64, 65, 66, 67, 68, 70, 71, 74, 77, 78, 79, 81, 82, 84, 85, 87, 88, 90, 94, 95, 96, 97, 98, 99, 100, 101, 102, 104, 107, 108, 110, 111, 112, 113, 117, 118, 123, 124, 127, 129, 130, 131, 132, 133, 134, 135, 13…	[3, 4, 5, 9, 11, 15, 16, 26, 28, 29, 36, 48, 50, 51, 58, 69, 72, 73, 75, 76, 80, 83, 86, 89, 91, 92, 93, 103, 105, 106, 109, 114, 115, 116, 119, 120, 121, 122, 125, 126, 128, 136, 138, 141, 147, 148, 153, 154, 161, 169, 171, 172, 173, 174, 175, 183, 185, 186, 187, 188, 190, 192, 193, 196, 201, 204, 205, 206, 207, 212, 213, 214, 215, 216, 217, 221, 224, 225, 229, 230, 231, 232, 234, 235, 240, 247,…	0.5640718562874252	0	0.3592233009708738	0	0.5087412587412588	0	471	835	111	309
MBP	ENSG00000197971.16	chr18	-	76978834	76980471	PAS	True	3.74762280233567e-08	8.625570344613271e-10	[6, 7, 8, 9, 10, 11, 12, 13, 14, 15, 16, 17, 18, 19, 20, 21, 22, 23, 24, 25, 26, 27, 28, 29, 30, 31, 32, 33, 34, 35, 36, 37, 48, 49, 50, 51, 52, 53, 54, 55, 56, 57, 58, 59, 60, 61]	[0, 1, 2, 3, 4, 5, 38, 39, 40, 41, 42, 43, 44, 45, 46, 47]	0.0543933054393305	0	0.2705882352941176	0	0.1442542787286063	0	13	239	46	170
WDR7	ENSG00000091157.14	chr18	+	56651364	56651576	TSS	True	3.7513889802667335e-08	8.653008705608746e-10	[0, 17, 19, 45, 46, 47, 48, 49, 50, 51, 52, 53, 54, 55, 56, 57, 58, 59, 60, 61, 62, 63, 64, 91, 92, 93, 94, 95, 96, 97, 98, 99, 100, 101, 102, 103, 104, 105, 106, 107, 108, 109, 110, 111, 112, 113, 114, 115, 116, 117, 118, 119, 120, 121, 122, 123, 124, 125, 126]	[1, 2, 3, 4, 5, 6, 7, 8, 9, 10, 11, 12, 13, 14, 15, 16, 18, 20, 21, 22, 23, 24, 25, 26, 27, 28, 29, 30, 31, 32, 33, 34, 35, 36, 37, 38, 39, 40, 41, 42, 43, 44, 65, 66, 67, 68, 69, 70, 71, 72, 73, 74, 75, 76, 77, 78, 79, 80, 81, 82, 83, 84, 85, 86, 87, 88, 89, 90, 127]	0.8068181818181818	0	0.5611510791366906	0	0.6808118081180812	0	213	264	156	278
MYH10	ENSG00000133026.13	chr17	-	8569812	8577235	ES	False	3.7654593139470865e-08	8.704304028037393e-10	[0, 2, 3, 4, 10, 19, 20, 21, 30, 32, 38, 40, 41, 42, 45, 48, 54, 55, 57, 64, 65, 66, 67, 68, 69, 71, 72, 73, 74, 76, 77, 79, 80, 81, 82, 83, 84, 85, 86, 87, 88, 91, 92, 94, 100, 103, 104, 106, 107, 108, 109, 110, 112, 113, 114, 115, 116, 118, 119, 120, 121, 125, 137, 140, 142, 145, 151, 153, 156, 159, 160, 162, 163, 164, 165, 168, 172, 176, 177, 178, 179, 182, 184, 185, 186, 187, 195, 196]	[128, 133, 16, 147, 152, 154, 155, 27, 157, 31, 167, 169, 170, 173, 46, 174, 175, 50, 180, 53, 181, 183, 59, 60, 188, 62, 189, 190, 191, 192, 70, 75, 78, 89, 90, 93, 96, 97, 98, 99, 101, 105, 111, 126, 127]	0.1607142857142857	0	0.3672316384180791	0	0.2666666666666666	0	54	336	130	354
SEC16A	ENSG00000148396.18	chr9	-	136482937	136483043	TSS	True	3.8072496752582544e-08	8.819956968100528e-10	[0, 4, 5, 8, 9, 11, 13, 14, 15, 16, 22, 24, 25, 26, 27, 28, 29, 31, 33, 34, 35, 36, 37, 38, 40, 41, 42, 43, 44, 45, 46, 47, 50, 52, 53, 55, 59, 60, 61, 63, 64, 67, 68, 71, 72, 74, 76, 77, 79, 81, 82, 83, 84, 85, 86, 88, 89, 90, 92, 93, 94, 95, 97, 99, 100, 101, 102, 104, 105, 106, 107, 108, 109, 110, 111, 112, 113, 114, 115, 116, 117, 119, 120, 121, 122, 124, 126, 127, 128, 130, 131, 132, 133, 13…	[1, 2, 3, 6, 7, 10, 12, 17, 18, 19, 20, 21, 23, 30, 32, 39, 48, 49, 51, 54, 56, 57, 58, 62, 65, 66, 69, 70, 73, 75, 78, 80, 87, 91, 96, 98, 103, 118, 123, 125, 129, 134, 135, 138, 139, 140, 146, 147, 153, 154, 156, 161, 163, 164, 167, 168, 176, 177, 178, 179, 183, 192, 194, 195, 200, 203, 208, 209, 214, 215, 217, 220, 222, 226, 227, 234, 236, 237, 243, 244, 247, 248, 250, 251, 253, 257, 260, 261,…	0.4599056603773584	0	0.6294896030245747	0	0.5250544662309368	0	390	848	333	529
ARHGEF28	ENSG00000214944.9	chr5	+	73626195	73626322	TSS	True	3.843130004461023e-08	8.922307225407356e-10	[0, 1, 2, 3, 9, 53, 59, 83, 87, 96, 97, 98, 99, 100, 101, 102, 103, 104, 105, 106, 107, 108, 109, 110, 111, 112, 113, 114, 115, 116, 117, 118, 119, 120, 121, 122, 123, 124, 125, 126, 127, 128, 129, 130, 131, 132, 133, 134, 135, 136, 137, 138, 139, 140, 141, 142, 143, 144, 145, 146, 147, 148, 149, 150, 151, 152, 153, 154, 155, 156, 157, 158, 159, 160, 161, 162, 163, 164, 165, 166, 167, 168, 169, 1…	[4, 5, 6, 7, 8, 10, 11, 12, 13, 14, 15, 16, 17, 18, 19, 20, 21, 22, 23, 24, 25, 26, 27, 28, 29, 30, 31, 32, 33, 34, 35, 36, 37, 38, 39, 40, 41, 42, 43, 44, 45, 46, 47, 48, 49, 50, 51, 52, 54, 55, 56, 57, 58, 60, 61, 62, 63, 64, 65, 66, 67, 68, 69, 70, 71, 72, 73, 74, 75, 76, 77, 78, 79, 80, 81, 82, 84, 85, 86, 88, 89, 90, 91, 92, 93, 94, 95, 195, 196, 197, 198, 199, 200, 201, 202, 203, 204, 205, …	0.5582608695652174	0	0.7716262975778547	0	0.6296296296296297	0	321	575	223	289
SSTR1	ENSG00000139874.6	chr14	+	38208165	38208609	TSS	True	4.0637184766980076e-08	9.460571928779055e-10	[4, 5, 6, 7, 8]	[0, 1, 2, 3]	0.3809523809523809	0	0.059880239520958	0	0.1478260869565217	0	24	63	10	167
TTPAL	ENSG00000124120.11	chr20	+	44475991	44479984	5AS	True	4.0637184766980076e-08	9.475096618339195e-10	[0, 1, 2, 3, 7, 8, 10, 12, 18, 31, 32, 33, 34, 35, 36, 37, 38, 39, 40, 48, 49, 52, 67, 79, 80, 81, 83]	[19, 20, 24, 27, 28, 29, 47, 50, 51, 58, 59, 60, 64, 65, 66, 68, 69, 71, 72, 74, 77, 78, 84, 85]	0.0273037542662116	0	0.1850393700787401	0	0.1005484460694698	0	8	293	47	254
ENGASE	ENSG00000167280.17	chr17	+	79082063	79083019	5AS	False	4.09979099243002e-08	9.57971776976293e-10	[4, 5, 7, 8, 9, 10, 11, 13, 15, 17, 20, 23, 24, 25, 26, 31, 36, 42, 45, 46, 49, 51, 53, 70, 76, 79, 102, 108, 115]	[0, 1, 129, 130, 131, 6, 12, 14, 27, 35, 40, 41, 44, 48, 55, 73, 75, 78, 81, 82, 85, 86, 87, 89, 90, 91, 92, 94, 95, 97, 98, 100, 101, 103, 104, 106, 107, 109, 110, 111, 112, 113, 116, 117, 118, 119, 122, 123, 125, 126]	0.1875	0	0.6865671641791045	0	0.4149659863945578	0	15	80	46	67
AGPAT3	ENSG00000160216.21	chr21	+	43867221	43867346	TSS	False	4.20112342149234e-08	9.83751506683886e-10	[0, 1, 2, 3, 4, 5, 6, 7, 8, 9, 10, 11, 12, 13, 14, 15, 16, 17, 18, 19, 20, 21, 22, 23, 24, 25, 26, 27, 55, 56, 57, 58, 59, 60, 61, 62, 63, 64, 65, 66, 67, 68, 69, 70, 71, 72, 73, 74, 75, 76, 77, 78, 79, 80, 81, 82, 83, 84, 85, 86, 87, 102, 105, 114, 115, 116, 117, 118, 119, 120]	[28, 29, 30, 31, 32, 33, 34, 35, 36, 37, 38, 39, 40, 41, 42, 43, 44, 45, 46, 47, 48, 49, 50, 51, 52, 53, 54, 88, 89, 90, 91, 92, 93, 94, 95, 96, 97, 98, 99, 100, 101, 103, 104, 106, 107, 108, 109, 110, 111, 112, 113]	0.5007363770250368	0	0.689156626506024	0	0.5722120658135283	0	340	679	286	415
HPCAL1	ENSG00000115756.13	chr2	+	10426723	10427595	PAS	True	4.2777012684425184e-08	1.0038236239865611e-09	[0, 3, 4, 5, 7, 13, 15, 24, 26, 27, 28, 34, 37, 40, 41, 42, 44, 49, 54, 56, 60, 61, 62]	[1, 2, 6, 8, 9, 10, 11, 12, 14, 16, 17, 18, 19, 20, 21, 22, 23, 25, 29, 30, 31, 32, 33, 35, 36, 38, 39, 43, 45, 46, 47, 48, 50, 51, 52, 53, 55, 57, 58, 59, 63, 64, 65, 66, 67]	0.5504587155963303	0	0.8518518518518519	0	0.7585227272727273	0	60	109	207	243
CDK5RAP2	ENSG00000136861.18	chr9	-	120534259	120534377	TSS	True	4.410849734969807e-08	1.0372757807644398e-09	[0, 1, 2, 3, 5, 7, 8, 9, 10, 11, 12, 13, 14, 15, 16, 17, 18, 19, 20, 21, 22, 23, 25, 26, 27, 28, 29, 30, 31, 32, 33, 34, 35, 37, 39, 40, 41, 42, 44, 45, 47, 49, 50, 52, 53, 54, 55, 56, 57, 58, 59, 61, 62, 63, 64, 65, 67, 68, 69, 70, 71, 72, 73, 74, 75, 76, 77, 78, 79, 80, 81, 82, 83, 84, 86, 87, 88, 89, 90, 91, 92, 93, 94, 95, 96, 97, 98, 99, 100, 101, 102, 103, 104, 105, 106, 107, 108, 110, 111,…	[256, 4, 6, 134, 262, 149, 24, 160, 36, 292, 38, 296, 43, 171, 46, 48, 176, 51, 184, 60, 66, 198, 206, 210, 85, 214, 216, 247, 226, 229, 231, 109, 113, 242, 115, 243, 118, 119, 123]	0.1481876332622601	0	0.0294117647058823	0	0.1143292682926829	0	139	938	11	374
PARP8	ENSG00000151883.19	chr5	+	50666680	50667186	TSS	True	4.4201671138388486e-08	1.0416785302802448e-09	[0, 1, 2, 5, 7, 8, 10, 12, 14, 16, 18, 21, 32, 33, 34, 35, 36, 37, 38, 39, 40, 41, 42, 43, 44, 45, 46, 47, 48, 49, 50, 51, 54, 55, 57, 58, 61, 62, 63, 64, 65, 66, 67, 68, 69, 70, 71, 72, 73, 74, 75, 76, 77, 78, 79, 80, 81, 82, 83, 84]	[3, 4, 6, 9, 11, 13, 15, 17, 19, 20, 22, 23, 24, 25, 26, 27, 28, 29, 30, 31, 52, 53, 56, 59, 60]	0.4769230769230769	0	0.1855670103092783	0	0.3316195372750642	0	93	195	36	194
SEPTIN9	ENSG00000184640.19	chr17	+	77281448	77281554	TSS	True	4.4719384531496474e-08	1.0570229356338347e-09	[0, 1, 28, 37, 90, 91, 92, 93, 94, 95, 96, 97, 98, 99, 100, 101, 102, 103, 104, 105, 106, 107, 108, 109, 110, 111, 112, 113, 114, 115, 116, 117, 118, 119, 120, 121, 122, 123, 124, 125, 126, 127, 128, 129, 130, 131, 132, 133, 134, 135, 136, 137, 138, 139, 140, 141, 142, 143, 144, 145, 146, 147, 148, 149, 150, 151, 152, 153, 154, 155, 156, 157, 158, 159, 160, 161, 162, 163, 164, 165, 166, 167, 168,…	[2, 3, 4, 5, 6, 7, 8, 9, 10, 11, 12, 13, 14, 15, 16, 17, 18, 19, 20, 21, 22, 23, 24, 25, 26, 27, 29, 30, 31, 32, 33, 34, 35, 36, 38, 39, 40, 41, 42, 43, 44, 45, 46, 47, 48, 49, 50, 51, 52, 53, 54, 55, 56, 57, 58, 59, 60, 61, 62, 63, 64, 65, 66, 67, 68, 69, 70, 71, 72, 73, 74, 75, 76, 77, 78, 79, 80, 81, 82, 83, 84, 85, 86, 87, 88, 89, 281, 282, 283, 284, 285, 286, 287, 288, 289, 290, 291, 292, 29…	0.4936114732724902	0	0.5924170616113744	0	0.518133699274652	0	1893	3835	750	1266
URGCP	ENSG00000106608.17	chr7	-	43906561	43906598	TSS	True	4.4719384531496474e-08	1.0583542921744135e-09	[2, 6, 11, 12, 14, 20, 21, 23, 24, 25, 27, 28, 29, 30, 31, 32, 35, 36, 37, 38, 42, 43, 45, 49, 50, 51, 56, 65, 66, 67, 72, 73, 74, 76, 77, 78, 79, 83, 84, 85, 86, 87, 88, 89, 90]	[0, 1, 3, 4, 5, 7, 8, 9, 10, 13, 15, 16, 17, 18, 19, 22, 26, 33, 34, 39, 40, 41, 44, 46, 47, 48, 52, 53, 54, 55, 57, 58, 59, 60, 61, 62, 63, 64, 68, 69, 70, 71, 80, 81, 82]	0.8257403189066059	0	0.6486486486486487	0	0.7854001759014951	0	725	878	168	259
MTUS1	ENSG00000129422.14	chr8	-	17676275	17676493	TSS	True	4.6181377722970446e-08	1.095265337770839e-09	[0, 1, 3, 5, 7, 8, 9, 10, 11, 13, 14, 15, 16, 17, 18, 19, 20, 21, 22, 23, 24, 25, 26, 27, 28, 29, 30, 31, 32, 33, 34, 35, 36, 38, 39, 40, 41, 42, 43, 44, 45, 46, 47, 48, 49, 50, 51, 52, 53, 54, 56, 57, 58, 59, 61, 62, 63, 64, 65, 66, 67, 68, 69, 70, 71, 73, 74, 75, 77, 78, 79, 80, 81, 82, 83, 84, 85, 86, 87, 88, 89, 90, 91, 92, 93, 95, 96, 97, 98, 99, 100, 101, 102, 103, 104, 105, 106, 107, 108, …	[2, 4, 37, 6, 72, 12, 76, 142, 143, 144, 145, 146, 147, 55, 121, 219, 60, 94]	0.1792114695340501	0	0.0333333333333333	0	0.1282051282051282	0	100	558	10	300
UQCC1	ENSG00000101019.22	chr20	-	35302580	35306779	PAS	True	4.801257081378817e-08	1.1410973249549376e-09	[0, 3, 4, 6, 8, 9, 14, 15, 16, 20, 21, 23, 25, 26, 27, 28, 29, 30, 31, 37, 38, 39, 40, 41, 42, 43, 44, 45, 46, 47, 48, 49, 50, 51, 52, 53, 54, 55, 56, 57, 58, 59, 60, 61, 62, 64, 65, 67, 69, 70, 71, 72, 73, 74, 75, 76, 77]	[2, 5, 7, 10, 11, 12, 13, 17, 18, 19, 22, 24, 32, 33, 34, 35, 36, 63, 68]	0.2901408450704225	0	0.0728155339805825	0	0.2103386809269162	0	103	355	15	206
DTNA	ENSG00000134769.21	chr18	+	34887765	34891392	PAS	True	4.989305856795126e-08	1.1882865945334135e-09	[0, 1, 3, 4, 5, 6, 7, 10, 13, 14, 17, 18, 19, 21, 23, 24, 25, 26, 27, 29, 30, 31, 33, 35, 36, 37, 38, 39, 40, 42, 43, 44, 46, 47, 48, 49, 52, 54, 56, 59, 60, 61, 62, 63, 64, 65, 66, 67, 69, 70, 72, 73, 77, 78, 79, 80, 82, 84, 86, 88, 89, 90, 92, 93, 94, 97, 98, 100, 101, 102, 104, 105, 106, 108, 109, 110, 111, 112, 113, 114, 115, 116, 117, 118, 119, 120, 123, 124, 125, 128, 132, 133, 137, 139, 14…	[2, 8, 9, 11, 12, 15, 16, 20, 22, 28, 32, 34, 41, 45, 50, 51, 53, 55, 57, 58, 68, 71, 74, 75, 76, 81, 83, 85, 87, 91, 95, 96, 99, 103, 107, 121, 122, 126, 127, 129, 130, 131, 134, 135, 136, 138, 142, 146, 151, 152, 153, 155, 156, 157, 158, 159, 163, 166, 171, 174, 176, 178, 185, 188, 189, 193, 195, 198, 199, 202, 205, 209, 210, 211, 213, 215, 216, 218, 219, 220, 222, 224, 225, 226, 227, 229, 231,…	0.5474722564734895	0	0.3567567567567568	0	0.4877222692633362	0	444	811	132	370
CP	ENSG00000047457.14	chr3	-	149221646	149222007	TSS	True	5.292642376741736e-08	1.2631794324556227e-09	[3, 5, 7, 8, 11, 14, 15, 18, 19, 20, 23, 24, 28, 34, 37, 39, 40, 44, 45, 48, 50, 60, 61, 62, 63, 66, 82, 84, 85, 90, 93, 95, 96, 97, 101, 102, 103, 108, 112, 113, 115, 118, 123, 124, 125, 127, 128, 129, 130, 131, 133, 134, 136, 138, 139, 140, 142, 143, 144, 145, 147]	[0, 1, 2, 4, 6, 9, 10, 12, 13, 16, 17, 21, 22, 25, 26, 27, 29, 30, 31, 32, 33, 35, 36, 38, 41, 42, 43, 46, 47, 49, 51, 52, 53, 54, 55, 56, 57, 58, 59, 64, 65, 67, 68, 69, 70, 71, 72, 73, 74, 75, 76, 77, 78, 79, 80, 81, 83, 86, 87, 88, 89, 91, 92, 94, 98, 99, 100, 104, 105, 106, 107, 109, 110, 111, 114, 116, 117, 119, 120, 121, 122, 126, 132, 135, 137, 141, 146]	0.9181459566074952	0	0.7777777777777778	0	0.8934959349593496	0	931	1014	168	216
REPIN1	ENSG00000214022.11	chr7	+	150369670	150374037	PAS	True	5.3691553733984775e-08	1.284127023158447e-09	[0, 2, 3, 4, 6, 7, 9, 10, 11, 12, 13, 15, 16, 17, 18, 19, 20, 21, 22, 23, 24, 25, 26, 27, 28, 29, 30, 31, 32, 33, 34, 35, 37, 38, 39, 40, 41, 42, 44, 45, 46, 47, 48, 49, 50, 51, 52, 53, 54, 55, 56, 57, 58, 59, 61, 62, 63, 64, 65, 66, 67, 68, 69, 70, 71, 72, 73, 74, 75, 76, 77, 78, 79]	[1, 36, 5, 8, 43, 14, 60]	0.4926160337552742	0	0.2981366459627329	0	0.4433070866141732	0	467	948	96	322
ITIH4	ENSG00000055955.17	chr3	-	52817058	52818256	5AS	False	5.680455326954421e-08	1.3614220462379502e-09	[10, 525, 19, 20, 22, 536, 538, 29, 541, 44, 53, 568, 61, 579, 587, 588, 78, 591, 81, 594, 83, 596, 85, 600, 89, 96, 101, 102, 613, 118, 124, 130, 144, 155, 169, 174, 699, 706, 708, 710, 713, 732, 734, 735, 737, 227, 740, 747, 753, 243, 244, 757, 758, 249, 777, 785, 790, 283, 798, 799, 289, 292, 809, 810, 299, 319, 342, 348, 363, 365, 383, 385, 403, 405, 414, 426, 440, 453, 460, 482, 497, 504]	[3, 515, 517, 6, 521, 12, 526, 527, 16, 529, 530, 535, 537, 539, 31, 543, 33, 547, 551, 552, 41, 42, 43, 553, 45, 554, 557, 559, 49, 561, 563, 564, 565, 55, 56, 57, 58, 567, 60, 569, 62, 570, 573, 574, 66, 67, 68, 577, 70, 582, 72, 73, 584, 76, 77, 589, 590, 80, 593, 86, 598, 602, 603, 604, 605, 610, 100, 104, 106, 107, 109, 110, 111, 114, 626, 117, 121, 123, 636, 638, 127, 129, 131, 133, 134, 13…	0.5941375422773394	0	0.3739495798319328	0	0.5475555555555556	0	527	887	89	238
SUCO	ENSG00000094975.14	chr1	+	172575623	172577763	ES	False	5.690174921772546e-08	1.366598600245583e-09	[0, 1, 5, 6, 7, 8, 9, 11, 13, 14, 15, 17, 18, 20, 22, 25, 26, 27, 28, 30, 31, 32, 33, 34, 36, 37, 39, 45, 48, 50, 52, 53, 55, 58, 59, 61, 62, 64, 68, 70, 71, 79, 80, 83, 85, 87, 88, 93, 94, 96, 98, 99, 101, 102, 103, 105, 106, 107, 108, 109, 111, 112, 116, 120, 121, 125, 128, 130, 148, 153, 154, 160, 163, 164, 165, 166, 167, 168, 170, 172, 173, 174, 175, 176, 177, 180, 186, 187, 188, 189, 190, 19…	[129, 3, 4, 10, 12, 16, 19, 147, 21, 149, 23, 24, 150, 152, 155, 156, 29, 157, 159, 161, 162, 35, 38, 40, 41, 42, 169, 171, 46, 47, 178, 51, 179, 181, 54, 182, 56, 57, 183, 184, 185, 193, 66, 67, 194, 69, 196, 199, 72, 73, 75, 76, 77, 81, 82, 86, 89, 90, 91, 92, 95, 97, 100, 104, 113, 115, 117, 119, 122, 123, 124, 126, 127]	0.3674418604651163	0	0.5149700598802395	0	0.4239816408491107	0	395	1075	344	668
SHROOM3	ENSG00000138771.16	chr4	+	76586244	76586469	TSS	True	5.7037168415185286e-08	1.3727047937408243e-09	[0, 2, 3, 5, 6, 8, 9, 11, 12, 13, 14, 15, 16, 19, 20, 23, 25, 26, 27, 30, 33, 34, 35, 55, 70, 74, 78, 79, 80, 81, 82, 83, 84, 85, 86, 87, 88, 89, 90, 91, 92, 93, 94, 95, 96, 97, 98, 99, 100, 101, 102, 103, 104, 105, 106, 107, 108, 109, 110, 111, 112, 113, 114, 115, 116, 117, 118, 119, 120, 121, 122, 123, 124, 125, 126, 127, 128, 129, 130, 131, 132, 133, 134, 135, 136, 137, 138, 139, 143, 150, 169…	[140, 141, 142, 144, 145, 146, 147, 148, 149, 151, 152, 153, 154, 155, 156, 157, 158, 159, 160, 161, 162, 163, 36, 37, 38, 39, 40, 41, 42, 43, 44, 45, 46, 47, 48, 49, 50, 51, 52, 53, 54, 164, 56, 57, 58, 59, 60, 61, 62, 63, 64, 65, 66, 67, 68, 69, 165, 71, 72, 73, 166, 75, 76, 77, 167, 168, 170]	0.4191063174114021	0	0.6008230452674898	0	0.4969162995594713	0	272	649	292	486
LTBP1	ENSG00000049323.16	chr2	+	32946952	32947818	TSS	False	5.8707079600814816e-08	1.415831700570036e-09	[0, 7, 8, 11, 15, 20, 24, 25, 31, 36, 37, 38, 39, 40, 41, 42, 43, 44, 45, 46, 47, 48, 49, 50, 51, 52, 53, 54, 55, 56, 57, 58, 59, 60, 61, 62, 63, 64, 65, 66, 67, 68, 69, 70, 71, 72, 73, 74, 75, 76, 77, 78, 79, 80, 81, 82, 83, 84, 85, 86, 87, 88, 89, 90, 91, 92, 93, 94, 95, 96, 97, 98, 99, 100, 101, 102, 103, 104, 105, 106, 107, 108, 109, 110, 111, 112, 113, 114, 115, 116, 117, 118, 119, 120, 121,…	[1, 2, 3, 4, 5, 6, 9, 10, 12, 13, 14, 16, 17, 18, 19, 21, 22, 23, 26, 27, 28, 29, 30, 32, 33, 34, 35, 160, 161, 162, 163, 164, 166, 167, 168, 169, 172]	0.1533333333333333	0	0.3955223880597014	0	0.2089041095890411	0	69	450	53	134
AC006504.5	ENSG00000267575.7	chr19	+	27794021	27794122	TSS	True	6.059217717319146e-08	1.4643261070074786e-09	[0, 1, 2, 3, 6, 7, 8]	[4, 5, 9, 10, 11]	0.1454545454545454	0	0.7142857142857143	0	0.4324324324324324	0	8	55	40	56
SLC35F5	ENSG00000115084.15	chr2	-	113756369	113756642	TSS	True	6.23111668204751e-08	1.508986527624835e-09	[0, 7, 8, 9, 11, 15, 26, 29, 34, 35, 37, 43, 47, 54, 64, 65, 66, 67, 69, 71, 78, 79, 80, 89, 92, 94, 95, 97, 99, 100, 102, 103, 104, 106, 108, 109, 111, 112, 113, 114, 115, 116, 120, 122, 123, 124, 127, 128, 131, 132, 133, 134, 138, 139, 140, 141, 143, 146, 147, 148, 149, 150, 152, 153, 156, 157, 159, 163, 164, 166, 167, 168, 169]	[1, 2, 3, 4, 5, 6, 10, 12, 13, 14, 16, 17, 18, 19, 20, 21, 22, 23, 24, 25, 27, 28, 30, 31, 32, 33, 36, 38, 39, 40, 41, 42, 44, 45, 46, 48, 49, 50, 51, 52, 53, 55, 56, 57, 58, 59, 60, 61, 62, 63, 68, 70, 72, 73, 74, 75, 76, 77, 81, 82, 83, 84, 85, 86, 87, 88, 90, 91, 93, 96, 98, 101, 105, 107, 110, 117, 118, 119, 121, 125, 126, 129, 130, 135, 136, 137, 142, 144, 145, 151, 154, 155, 158, 160, 161, …	0.8801652892561983	0	0.720763723150358	0	0.8062015503875969	0	426	484	302	419
SRSF5	ENSG00000100650.16	chr14	+	69767380	69768137	IR	True	6.784829838004066e-08	1.6464737673531331e-09	[64, 89, 34, 37, 70, 13, 50, 19, 82, 83, 93, 55, 57, 58, 91, 28, 61, 63]	[4, 7, 14, 16, 17, 22, 25, 26, 33, 35, 41, 54, 56, 59, 60, 65, 67, 68, 71, 86, 88, 90, 94]	0.5018450184501845	0	0.2216216216216216	0	0.3881578947368421	0	136	271	41	185
BAZ2A	ENSG00000076108.12	chr12	-	56636181	56636348	TSS	True	7.121764976353734e-08	1.7318011500589986e-09	[0, 1, 2, 3, 4, 5, 7, 8, 11, 12, 13, 16, 17, 18, 19, 20, 21, 23, 24, 25, 26, 28, 30, 32, 35, 37, 39, 41, 44, 45, 46, 47, 48, 50, 52, 53, 54, 55, 56, 57, 58, 59, 61, 62, 64, 65, 68, 69, 71, 72, 75, 76, 77, 78, 79, 81, 86, 88, 89, 92, 93, 95, 100, 101, 104, 106, 107, 109, 110, 111, 113, 116, 118, 122, 123, 124, 125, 126, 127, 128, 129, 131, 132, 133, 135, 136, 138, 139, 140, 141, 142, 143, 144, 147…	[6, 9, 10, 14, 15, 22, 27, 29, 31, 33, 34, 36, 38, 40, 42, 43, 49, 51, 60, 63, 66, 67, 70, 73, 74, 80, 82, 83, 84, 85, 87, 90, 91, 94, 96, 97, 98, 99, 102, 103, 105, 108, 112, 114, 115, 117, 119, 120, 121, 130, 134, 137, 145, 146, 148, 153, 154, 156, 160, 161, 162, 168, 171, 173, 175, 177, 178, 180, 181, 184, 186, 188, 192, 193, 195, 197, 199, 200, 201, 202, 205, 206, 207, 208, 210, 211, 212, 214…	0.5065176908752328	0	0.2872340425531915	0	0.431013431013431	0	272	537	81	282
RRN3	ENSG00000278494.2	KI270853.1	+	578361	583411	ES	False	7.708014167123075e-08	1.878216201035193e-09	[1, 3, 4, 36, 47, 48, 54]	[0, 2, 5, 6, 7, 8, 10, 11, 12, 13, 14, 15, 16, 17, 18, 20, 21, 22, 28, 29, 30, 31, 32, 34, 35, 37, 38, 39, 40, 41, 42, 43, 45, 46, 49, 50, 51, 52, 53]	0.9581005586592178	0	0.8143712574850299	0	0.888728323699422	0	343	358	272	334
EHBP1	ENSG00000115504.15	chr2	+	62698890	62698949	TSS	True	7.720971493305316e-08	1.885236710063541e-09	[0, 26, 31, 32, 33, 34, 35, 36, 37, 38, 39, 40, 41, 42, 43, 44, 45, 46, 47, 48, 49, 50, 51, 52, 53, 54, 55, 56, 57, 58, 59, 60, 61, 62, 63, 64, 65, 66, 67, 68, 69, 70, 71, 72, 73, 74, 75, 76, 77, 78, 79, 80, 81, 82, 83, 84, 85, 86, 87, 88, 89, 90, 91, 92, 93, 94, 95, 96, 97, 98, 99, 100, 101, 102, 103, 104, 105, 106, 107, 108, 109, 110, 111, 112, 113, 114, 115, 116, 117, 118, 119, 120, 121, 122, …	[1, 2, 3, 4, 5, 6, 7, 8, 9, 10, 11, 12, 13, 14, 15, 16, 17, 18, 19, 20, 21, 22, 23, 24, 25, 27, 28, 29, 30, 178, 179, 180]	0.1706924315619968	0	0.0483870967741935	0	0.1203791469194312	0	106	621	21	434
CYP4F3	ENSG00000186529.16	chr19	+	15640896	15640945	TSS	True	7.782653234272996e-08	1.904191649934701e-09	[2, 6, 10, 14, 17, 20, 23, 25, 30, 31, 35, 36, 41, 45, 50, 60, 62, 71, 77, 78, 79, 80, 81, 82, 83, 84, 85, 86, 87, 88, 89, 90, 91, 92, 93, 94, 95, 96, 97, 98, 99, 100, 101, 102, 103, 104, 105, 106, 107, 108, 109, 110, 111, 112, 113, 114, 115, 116, 117, 118, 119, 120, 121, 122, 123, 124, 125, 126, 127, 128, 129, 130, 131, 132, 133, 134, 135, 136, 137, 138, 139, 140, 141, 142, 143, 144, 145, 146, 1…	[0, 1, 3, 4, 5, 7, 8, 9, 11, 12, 13, 15, 16, 18, 19, 21, 22, 24, 26, 27, 28, 29, 32, 33, 34, 37, 38, 39, 40, 42, 43, 44, 46, 47, 48, 49, 51, 52, 53, 54, 55, 56, 57, 58, 59, 61, 63, 64, 65, 66, 67, 68, 69, 70, 72, 73, 74, 75, 76, 184, 185, 188, 189, 190, 191, 192, 193, 194, 196, 198, 199, 200, 201, 204, 205, 206, 207, 209, 210, 211, 212, 215, 216, 217, 218, 219, 220, 223, 224, 226, 227]	0.385502471169687	0	0.6153846153846154	0	0.4494649227110582	0	234	607	144	234
BCHE	ENSG00000114200.10	chr3	-	165772911	165773506	PAS	True	7.842650084671032e-08	1.9227952274035856e-09	[9, 10, 11, 12, 13, 15, 16, 17]	[0, 1, 2, 3, 4, 5, 6, 7, 8, 14]	0.9222222222222224	0	0.7048192771084337	0	0.8394495412844036	0	249	270	117	166
CYP4F2	ENSG00000186115.13	chr19	-	15892436	15892528	IR	False	8.069171043591399e-08	1.9823691496064128e-09	[129, 2, 132, 133, 134, 8, 9, 136, 138, 139, 140, 14, 16, 17, 18, 20, 22, 25, 26, 31, 32, 42, 44, 45, 50, 55, 58, 62, 63, 66, 81, 83, 87, 93, 98, 102, 103, 106, 108, 109, 113, 114, 117, 118, 123, 125, 126]	[1, 131, 4, 5, 6, 135, 10, 11, 12, 13, 141, 142, 143, 19, 21, 23, 24, 28, 29, 33, 34, 35, 36, 37, 38, 39, 40, 43, 46, 49, 51, 52, 54, 56, 59, 60, 61, 64, 67, 68, 69, 70, 75, 77, 78, 79, 85, 86, 91, 94, 95, 96, 97, 100, 101, 104, 105, 107, 110, 111, 115, 116, 119, 121, 122]	0.4450867052023121	0	0.1781609195402299	0	0.3557692307692308	0	154	346	31	174
PARP14	ENSG00000173193.15	chr3	+	122718358	122718831	PAS	True	8.35550350681972e-08	2.056893688259432e-09	[1, 3, 4, 6, 8, 9, 10, 11, 12, 13, 14, 15, 16, 17, 18, 19, 20, 21, 22, 24, 26, 28, 29, 31, 32, 34, 36, 37, 39, 40, 42, 43, 45, 47, 49, 50, 51, 52, 53, 54, 57, 58, 59, 61, 64, 68, 70, 73, 74, 75, 77, 78, 79, 80, 81, 82, 83, 84, 85, 86, 87, 88, 94, 95, 96, 97, 98, 99, 100, 101, 103, 104, 105, 107, 108, 110, 111, 112, 114, 115]	[0, 2, 5, 7, 23, 25, 27, 30, 33, 35, 38, 41, 44, 46, 48, 55, 56, 60, 62, 63, 65, 66, 67, 69, 71, 72, 76, 102, 106, 109, 113]	0.5690690690690691	0	0.354014598540146	0	0.5063829787234042	0	379	666	97	274
RFWD3	ENSG00000168411.14	chr16	-	74661451	74666785	ES	False	8.602531452810075e-08	2.1220094097044763e-09	[0, 33, 2, 35, 5, 37, 41, 10, 44, 48, 49, 18, 20, 22, 23, 27]	[32, 1, 39, 40, 42, 43, 11, 13, 46, 17, 51, 53, 55]	0.1856060606060606	0	0.4907407407407407	0	0.2741935483870967	0	49	264	53	108
SORBS1	ENSG00000095637.22	chr10	-	95422073	95432447	ES	False	8.605232723786659e-08	2.1269813697341182e-09	[0, 2, 4, 8, 12, 13, 14, 16, 19, 20, 21, 22, 23, 24, 28, 30, 34, 35, 36, 37, 38, 40, 42, 43, 45, 47, 49, 50, 52, 59, 63, 64, 66, 67, 70, 72, 73, 74, 76, 77, 78, 86, 87, 89, 91, 92, 94, 96, 98, 99, 100, 102, 104, 116, 118, 124, 125, 128, 131, 133, 135, 136, 140, 141, 143, 145, 148, 149, 150, 152, 153, 154, 161, 163, 167, 168, 174, 175, 177, 181, 183, 188, 190, 191, 192, 193, 195, 196, 197, 199, 20…	[1, 3, 5, 6, 10, 11, 17, 18, 25, 26, 27, 29, 33, 44, 51, 54, 56, 57, 58, 60, 65, 68, 71, 75, 79, 80, 81, 82, 83, 84, 85, 88, 90, 93, 95, 97, 101, 103, 105, 106, 107, 108, 109, 111, 115, 117, 119, 120, 122, 123, 127, 129, 130, 132, 134, 137, 138, 142, 144, 146, 147, 151, 155, 156, 157, 159, 162, 164, 166, 171, 172, 173, 176, 178, 179, 180, 182, 184, 186, 187, 189, 198, 200, 202, 203, 204, 206, 208…	0.4273399014778325	0	0.5712742980561555	0	0.5040276179516686	0	347	812	529	926
HNRNPU	ENSG00000153187.20	chr1	-	244863673	244864542	TSS	True	8.613949001277457e-08	2.133445789869079e-09	[0, 2, 3, 5, 6, 7, 8, 10, 12, 14, 15, 17, 18, 19, 20, 21, 22, 23, 25, 26, 27, 28, 29, 30, 32, 33, 36, 37, 38, 39, 41, 42, 45, 46, 47, 49, 50, 51, 52, 53, 54, 56, 59, 60, 62, 63, 65, 66, 68, 69, 70, 71, 74, 75, 76, 77, 80, 81, 83, 84, 85, 86, 87, 88, 90, 91, 92, 95, 97, 99, 100, 102, 104, 106, 107, 108, 110, 111, 112, 113, 114, 116, 117, 118, 119, 120, 121, 124, 126, 129, 131, 135, 137, 138, 141, …	[1, 4, 9, 11, 13, 16, 24, 31, 34, 35, 40, 43, 44, 48, 55, 57, 58, 61, 64, 67, 72, 73, 78, 79, 82, 89, 93, 94, 96, 98, 101, 103, 105, 109, 115, 122, 123, 125, 127, 128, 130, 132, 133, 134, 136, 139, 140, 142, 144, 145, 146, 147, 148, 152, 154, 161, 166, 172, 173, 174, 175, 177, 181, 182, 183, 186, 187, 188, 189, 191, 194, 198, 200, 207, 209, 210, 215, 217, 220, 226, 231, 240, 241, 243, 244, 247]	0.7859725234996384	0	0.7123123123123123	0	0.7648778809769522	0	3261	4149	1186	1665
ARVCF	ENSG00000099889.14	chr22	-	19987072	19987170	TSS	True	8.813192353563192e-08	2.187202745605595e-09	[3, 6, 7, 9, 11, 13, 15, 18, 19, 21, 24, 32, 33, 38, 39, 41, 46, 47, 51, 52, 55, 57, 58, 61, 64, 66, 70, 74, 76, 82, 91, 94, 96, 97, 100, 102, 103, 104, 105, 106, 117, 119, 120, 123, 126, 130, 131, 132, 135, 137, 139, 142, 143, 144, 146, 147, 148, 155, 158, 165, 166, 172, 174, 175, 177, 179, 182, 183, 185, 191, 197, 199, 203, 214, 220, 224, 225, 232, 233, 239, 240, 241, 243, 244, 246, 248, 256, 2…	[0, 1, 2, 4, 5, 8, 10, 12, 14, 16, 17, 20, 22, 23, 25, 26, 27, 28, 29, 30, 31, 34, 35, 36, 37, 40, 42, 43, 44, 45, 48, 49, 50, 53, 54, 56, 59, 60, 62, 63, 65, 67, 68, 69, 71, 72, 73, 75, 77, 78, 79, 80, 81, 83, 84, 85, 86, 87, 88, 89, 90, 92, 93, 95, 98, 99, 101, 107, 108, 109, 110, 111, 112, 113, 114, 115, 116, 118, 121, 122, 124, 125, 127, 128, 129, 133, 134, 136, 138, 140, 141, 145, 149, 150, …	0.8567467652495379	0	0.7170868347338936	0	0.8220986796386379	0	927	1082	256	357
WDPCP	ENSG00000143951.16	chr2	-	63827621	63827823	TSS	False	8.947134020775747e-08	2.2249202483366083e-09	[1, 3, 7, 9, 11, 13, 14, 15, 16, 20, 26, 28, 29, 31, 32, 33, 34, 36, 46, 53, 60, 62, 74, 75, 83, 86, 90, 110, 112, 128, 130, 150, 151, 152, 153, 154, 156, 157, 158, 159, 161, 164, 165, 166, 167, 168, 169, 170, 171, 172, 173, 174, 175, 176, 177, 178, 179, 180, 181, 183, 189, 190, 192, 193, 194, 196, 197, 200, 203, 210, 216, 217, 218, 219]	[0, 2, 4, 5, 6, 8, 10, 12, 17, 18, 19, 21, 22, 23, 24, 25, 27, 30, 35, 37, 38, 39, 40, 41, 42, 43, 44, 45, 47, 48, 49, 50, 51, 52, 54, 55, 56, 57, 58, 59, 61, 63, 64, 65, 66, 67, 68, 69, 70, 71, 72, 73, 76, 77, 78, 79, 80, 81, 82, 84, 85, 87, 88, 89, 91, 92, 93, 94, 95, 96, 97, 98, 99, 100, 101, 102, 103, 104, 105, 106, 107, 108, 109, 111, 113, 114, 115, 116, 117, 118, 119, 120, 121, 122, 123, 12…	0.7987804878048781	0	0.528169014084507	0	0.7170212765957447	0	262	328	75	142
MADD	ENSG00000110514.19	chr11	+	47286534	47289390	ES	False	9.215087629134225e-08	2.296164134548605e-09	[1, 2, 3, 4, 5, 6, 7, 8, 9, 10, 11, 12, 13, 15, 16, 17, 18, 19, 20, 22, 26, 27, 28, 29, 30, 31, 32, 34, 35, 37, 38, 39, 40, 41, 42, 44, 45, 46, 47, 48, 49, 50, 52, 53, 55, 57, 61, 62, 64, 65, 68, 69, 70, 74, 76, 77, 78, 79, 80, 81, 82, 83, 87, 88, 89, 90, 91, 92, 93, 94, 96, 97, 98, 99, 100, 101, 102, 104, 106, 107, 108, 109, 110, 115, 117, 118, 119, 120, 121, 122, 123, 125, 126, 130, 131, 133, 1…	[14, 21, 25, 33, 43, 51, 54, 56, 59, 60, 66, 71, 72, 73, 84, 86, 95, 105, 112, 113, 114, 124, 129, 132, 136, 142, 143, 159, 165, 168, 178, 184, 186, 192, 195, 197, 201, 218, 221, 238, 239, 242, 248, 249, 254, 255, 256, 257, 259, 264, 266, 268, 269, 271, 278, 282, 284, 285, 287, 290, 291, 297, 302, 303, 305, 314, 315, 316, 319, 328, 336, 337, 340, 341, 347, 348, 351, 355, 356, 360, 361, 365, 370]	0.1212121212121212	0	0.260377358490566	0	0.1868327402135231	0	72	594	138	530
SEC31A	ENSG00000138674.17	chr4	-	82829058	82842139	ES	False	9.39734356037484e-08	2.3462796140433527e-09	[130, 131, 260, 133, 386, 11, 268, 269, 524, 399, 528, 145, 653, 403, 531, 656, 24, 152, 282, 409, 159, 160, 31, 34, 543, 292, 293, 38, 166, 40, 550, 170, 298, 552, 435, 308, 692, 442, 188, 700, 446, 194, 195, 332, 461, 79, 208, 336, 467, 727, 346, 219, 731, 477, 481, 482, 740, 231, 361, 489, 108, 494, 239, 240, 497, 370, 751, 116, 752, 248, 634]	[0, 1, 2, 4, 5, 6, 8, 9, 13, 14, 17, 20, 21, 22, 29, 33, 43, 44, 46, 47, 48, 49, 55, 57, 59, 63, 64, 65, 66, 68, 70, 71, 75, 76, 78, 82, 83, 85, 88, 89, 90, 92, 94, 95, 98, 99, 100, 101, 102, 104, 105, 106, 110, 112, 115, 117, 120, 125, 126, 129, 136, 137, 138, 139, 141, 142, 144, 147, 149, 151, 153, 154, 155, 157, 158, 164, 165, 167, 169, 171, 172, 173, 176, 177, 179, 180, 181, 182, 184, 186, 18…	0.8761089018048333	0	0.8029602220166513	0	0.8579310344827586	0	2864	3269	868	1081
FAM13A	ENSG00000138640.15	chr4	-	88737471	88737572	TSS	True	9.556099897225227e-08	2.3906984632305677e-09	[1, 2, 3, 4, 5, 6, 7, 8, 9, 10, 11, 12, 13, 14, 15, 16, 17, 18, 19, 20, 21, 22, 25, 27, 28, 29, 30, 31, 32, 33, 34, 35, 36, 37, 38, 39, 40, 41, 42, 43, 45, 55, 56, 57, 58, 59, 60, 61, 62, 63, 64, 65, 66, 67, 68, 69, 70, 71, 72, 73, 74, 75, 76, 77, 78, 79, 80, 81, 82, 83, 84, 85, 86, 87, 88, 89, 90, 91, 92, 93]	[0, 44, 23, 24, 26]	0.3828571428571428	0	0.1207729468599033	0	0.2408376963350785	0	67	175	25	207
ITGA7	ENSG00000135424.18	chr12	-	55707476	55707904	TSS	True	9.740634018025988e-08	2.4417380381422093e-09	[0, 1, 2, 6, 7, 8, 9, 11, 12, 13, 14, 15, 17, 19, 21, 24, 25, 30, 31, 34, 35, 36, 37, 38, 39, 40, 41, 42, 45, 48, 50, 52, 53, 54, 55, 56, 57, 58, 59, 60, 61, 62, 63, 64, 66, 68, 70, 71, 74, 75, 77, 79, 80, 81, 82, 83, 84, 85, 86, 87, 88, 89, 91, 92, 93, 94, 96, 98, 103, 104, 107, 111, 112, 114, 115, 117, 121, 122, 124, 125, 126, 127, 129, 130, 133, 134, 135, 136, 137, 138, 139, 140, 143, 144, 145…	[513, 3, 4, 5, 518, 520, 10, 16, 528, 18, 531, 20, 22, 23, 534, 26, 27, 28, 29, 32, 33, 544, 545, 546, 548, 550, 551, 554, 43, 44, 46, 47, 560, 49, 562, 51, 563, 564, 569, 570, 571, 572, 65, 578, 67, 69, 583, 72, 73, 585, 587, 76, 588, 78, 595, 596, 597, 599, 600, 601, 90, 602, 603, 606, 95, 608, 97, 99, 100, 101, 102, 611, 105, 106, 617, 108, 109, 110, 619, 113, 625, 116, 629, 118, 119, 120, 631…	0.5409836065573771	0	0.6908396946564885	0	0.5804828973843058	0	792	1464	362	524
HLF	ENSG00000108924.14	chr17	+	55267594	55268086	TSS	True	9.763270839562714e-08	2.45407546986841e-09	[0, 1, 2, 3, 4, 5, 6, 7, 8, 9, 10, 11, 12, 13, 16, 19, 21, 22, 23, 24, 25, 26, 27, 28, 29, 30, 31, 32, 33, 34, 35, 36, 37, 38, 39, 40, 41, 42, 43, 44, 45, 46, 47, 48, 49]	[14, 15, 17, 18, 20]	0.445	0	0.1483870967741935	0	0.3154929577464789	0	89	200	23	155
HMGN1	ENSG00000205581.11	chr21	-	39348339	39348421	IR	False	9.763270839562714e-08	2.457182644000823e-09	[1, 2, 3, 5, 6, 7, 12, 14, 15, 16, 17, 19, 23, 25, 28, 29, 30, 31, 32, 34, 35, 36, 37, 38, 40, 41]	[0, 4, 39, 8, 9, 42, 11, 13, 20, 21, 22, 24, 26]	0.3494623655913978	0	0.102803738317757	0	0.2175	0	65	186	22	214
VCL	ENSG00000035403.18	chr10	+	74112112	74114183	IR	True	1.014682971395479e-07	2.561728963777327e-09	[33, 162, 4, 169, 84, 158]	[163, 196, 7, 71, 72, 12, 204, 174, 239, 176, 177, 242, 213, 56, 186, 88, 188]	0.2584269662921348	0	0.92	0	0.4035087719298245	0	23	89	23	25
RBSN	ENSG00000131381.12	chr3	-	15080802	15084734	ES	False	1.014682971395479e-07	2.5638692112214395e-09	[11, 145, 151, 152, 153, 155, 157, 160, 163, 169, 170, 173, 175, 176, 49, 177, 179, 181, 182, 188, 64, 195, 68, 72, 200, 202, 204, 208, 210, 85, 217, 90, 218, 94, 222, 224, 227, 228, 101, 229, 106]	[2, 3, 5, 6, 7, 8, 10, 12, 13, 14, 15, 16, 17, 18, 19, 20, 21, 23, 24, 25, 26, 27, 28, 30, 32, 33, 34, 35, 36, 38, 39, 40, 41, 43, 45, 46, 48, 51, 52, 53, 54, 55, 56, 57, 58, 59, 60, 61, 62, 63, 65, 67, 70, 73, 74, 75, 76, 77, 78, 79, 80, 82, 84, 86, 87, 88, 89, 91, 92, 93, 95, 96, 97, 98, 99, 100, 103, 104, 105, 107, 108, 109, 110, 111, 112, 113, 116, 117, 118, 119, 120, 121, 122, 123, 124, 125,…	0.9521739130434784	0	0.7486338797814208	0	0.8619854721549637	0	219	230	137	183
IGSF8	ENSG00000162729.14	chr1	-	160098408	160098611	TSS	True	1.022211360953487e-07	2.5898174957622914e-09	[5, 6, 11, 12, 14, 16, 17, 18, 22, 24, 25, 26, 27, 28, 34, 36, 39, 41, 44, 45]	[0, 1, 2, 3, 4, 7, 8, 9, 10, 13, 15, 19, 20, 21, 23, 29, 30, 31, 32, 33, 35, 37, 38, 40, 42, 43]	0.7810650887573964	0	0.9587628865979382	0	0.8934782608695652	0	132	169	279	291
TFG	ENSG00000114354.15	chr3	+	100709517	100709721	TSS	False	1.022211360953487e-07	2.593120984706384e-09	[0, 1, 2, 4, 5, 11, 20, 24, 29, 31, 43, 44, 45, 46, 47, 48, 49, 50, 51, 52, 53, 54, 55, 56, 57, 58, 59, 60, 62, 63, 71, 72, 73, 74]	[3, 6, 7, 8, 9, 10, 12, 13, 14, 15, 16, 17, 18, 19, 21, 22, 23, 25, 26, 27, 28, 30, 32, 33, 34, 35, 36, 37, 38, 39, 40, 41, 42, 61, 64, 65, 66, 67, 68, 69, 70]	0.8723404255319149	0	0.7112462006079028	0	0.812989921612542	0	492	564	234	329
PPP1R3B	ENSG00000173281.5	chr8	-	9150562	9150657	TSS	False	1.0503745555272873e-07	2.669820245210957e-09	[0, 2, 3, 4, 5, 6, 7, 9, 10, 11, 12, 13, 14, 15, 16, 17, 18, 19, 20, 21, 22, 24, 26, 27, 28, 29, 30, 31, 33]	[32, 1, 8, 23, 25]	0.2355400696864111	0	0.3987341772151899	0	0.2649914334665905	0	338	1435	126	316
BIRC2	ENSG00000110330.8	chr11	+	102347376	102348597	IR	True	1.0863596788097135e-07	2.7667220880323434e-09	[0, 3, 6, 7, 8, 11, 13, 14, 15, 16, 17, 18, 22, 25, 26, 27, 29, 31, 32, 35, 38, 39, 40, 42, 43, 44, 46, 47, 48, 49, 54, 55, 63, 64, 68, 69, 73, 74, 76, 78, 79, 80, 84, 85, 86, 87]	[1, 33, 4, 37, 71, 9, 41, 12, 45, 51, 20, 53, 83, 24, 89, 60]	0.1478196600147819	0	0.0659955257270693	0	0.1152647975077881	0	200	1353	59	894
LRRC20	ENSG00000172731.14	chr10	-	70323862	70323933	TSS	True	1.1407971945042885e-07	2.9110705954027172e-09	[0, 2, 3, 5, 6, 7, 8, 10, 11, 12, 13, 15, 16, 17, 18, 21, 22, 23, 24, 25, 27, 28, 29, 30, 31, 32, 33, 34, 35, 36, 37, 38, 39, 40, 41, 42, 43, 44, 45, 46]	[1, 4, 9, 14, 47, 19, 20]	0.3041825095057034	0	0.1083591331269349	0	0.1962457337883959	0	80	263	35	323
PTPRS	ENSG00000105426.17	chr19	-	5293140	5293242	TSS	False	1.142016934648194e-07	2.91989719606338e-09	[1, 4, 7, 8, 9, 10, 11, 13, 14, 15, 17, 18, 19, 20, 21, 23, 25, 26, 27, 29, 30, 31, 35, 36, 38, 39, 41, 42, 43, 44, 45, 46, 48, 50, 52, 55, 56, 57, 59, 60, 61, 62, 63, 64, 65, 66, 67, 68, 69, 70, 71, 72, 73, 74, 75, 76, 77, 78, 81, 82, 83, 84, 85]	[0, 2, 3, 5, 6, 12, 16, 22, 24, 28, 32, 33, 34, 37, 40, 47, 49, 51, 53, 54, 58, 79, 80]	0.5350877192982456	0	0.1219512195121951	0	0.3622448979591837	0	61	114	10	82
HDAC6	ENSG00000094631.21	chrX	+	48802082	48802142	TSS	False	1.1525460715308782e-07	2.95258475244576e-09	[0, 1, 2, 3, 4, 5, 6, 7, 8, 9, 10, 11, 12, 13, 14, 15, 16, 17, 18, 19, 20, 22, 24, 26, 27, 37, 43, 44, 45, 46, 47, 48, 49, 50, 51, 52, 53, 54, 55, 56, 57, 58, 59, 60, 61, 62, 63, 64, 65, 66, 67, 68, 69, 70, 71, 72, 73, 74, 75, 76, 77, 78, 79, 80, 81, 82, 83, 84, 85, 86, 87, 88, 89, 90, 91, 92, 93, 94, 95, 96, 97, 98, 99, 100, 101, 102, 103, 104, 105, 106, 107, 108, 109, 110, 111, 112, 113, 114, 1…	[21, 23, 25, 28, 29, 30, 31, 32, 33, 34, 35, 36, 38, 39, 40, 41, 42, 220, 221, 222, 223, 224, 225, 226, 227, 228, 229, 230, 231, 232, 233, 234]	0.0919282511210762	0	0.2114427860696517	0	0.1290571870170015	0	82	892	85	402
SPTBN2	ENSG00000173898.14	chr11	-	66718442	66718863	TSS	False	1.2218667830208054e-07	3.1362836970362902e-09	[0, 1, 2, 3, 5, 6, 7, 8, 9, 10, 12, 13, 14, 15, 16, 18, 20, 21, 22, 23, 24, 25, 26, 27, 28, 29, 30, 31, 32, 33, 34, 35, 36, 37, 38, 39, 40, 41, 43, 44, 45, 46, 47, 48, 49, 50, 51, 52, 53, 54, 56, 57, 58, 59, 61, 62, 63, 64, 66, 67, 68, 69, 70, 71, 72, 73, 74, 75, 76, 77, 78, 79, 80, 81, 82, 83, 84, 85, 86, 87, 88, 89, 90, 91, 92, 93, 95, 97, 98, 99, 100, 101, 102, 103, 104, 106, 107, 109, 110, 11…	[4, 132, 133, 134, 135, 137, 11, 139, 17, 19, 42, 55, 60, 65, 94, 96, 105, 108, 111, 113, 125]	0.0994475138121546	0	0.3777777777777777	0	0.2183544303797468	0	18	181	51	135
CAMK2D	ENSG00000145349.17	chr4	-	113454515	113455725	IR	True	1.284180213992714e-07	3.3026550084672022e-09	[3, 5, 6, 13, 19, 25, 32, 33, 34, 35, 40, 42, 49, 54, 66, 67, 104, 111, 125]	[0, 129, 130, 15, 28, 38, 43, 50, 61, 65, 69, 70, 71, 72, 73, 74, 75, 107, 109, 113, 117]	0.250632911392405	0	0.5211267605633803	0	0.3221601489757914	0	99	395	74	142
GSE1	ENSG00000131149.19	chr16	+	85555473	85556363	TSS	False	1.360738210423103e-07	3.5063553405778942e-09	[6, 7, 8, 9, 10, 11, 12, 13, 14, 20, 21, 22, 23, 24, 25, 26, 27, 28, 29, 30, 31, 32, 33, 34, 35, 36, 37, 47, 62, 63, 64, 65, 66, 67, 68, 69, 70, 71, 72, 73, 74, 75, 76, 77, 78, 79, 80, 81, 82, 83, 84, 85, 86, 87, 88, 89, 90, 91, 92, 93, 94, 95, 96, 97, 98, 99, 100, 101, 102, 103, 104, 105, 106, 107, 108, 109, 110, 111, 112, 113, 114, 115, 116, 117, 118, 119, 120, 121, 122, 123, 124, 125, 126, 127…	[15, 16, 17, 18, 19, 38, 39, 40, 41, 42, 43, 44, 45, 46, 48, 49, 50, 51, 52, 53, 54, 55, 56, 57, 58, 59, 60, 61]	0.2068014705882352	0	0.0769230769230769	0	0.1716968477531857	0	225	1088	31	403
WDR33	ENSG00000136709.12	chr2	-	127763117	127764979	PAS	True	1.3804990403138386e-07	3.564182451725911e-09	[1, 6, 7, 9, 11, 12, 13, 14, 15, 18, 19, 20, 21, 22, 23, 24, 25, 26, 28, 29, 30, 32, 33, 34, 36, 37, 38, 40, 41, 42, 43, 44, 45, 46, 47, 48, 49, 50, 51, 52, 53, 54, 56, 58, 59, 60, 61, 62, 63, 66, 67, 68, 69, 70, 71, 72, 73, 74, 75, 76, 77, 78, 79, 80, 81, 82, 87, 88, 89, 90, 93, 94, 95, 96, 98, 99, 100, 101, 102, 104, 105, 106, 107, 112]	[108, 109, 110, 111, 83, 84, 85, 86]	0.0807453416149068	0	0.3	0	0.1402714932126696	0	26	322	36	120
CALCOCO1	ENSG00000012822.16	chr12	-	53712121	53713099	ES	False	1.4053652688191634e-07	3.6354140097043303e-09	[1, 132, 7, 9, 10, 11, 12, 15, 143, 19, 147, 23, 27, 28, 161, 34, 36, 166, 40, 42, 44, 46, 177, 186, 188, 62, 63, 64, 66, 68, 69, 198, 202, 79, 82, 96, 110, 112, 113]	[4, 134, 135, 137, 150, 151, 165, 168, 169, 170, 43, 175, 176, 183, 58, 70, 201, 91, 97, 115]	0.0663716814159292	0	0.2598425196850393	0	0.1878088962108731	0	15	226	99	381
RBM47	ENSG00000163694.15	chr4	-	40514515	40514562	TSS	True	1.454125348237355e-07	3.768822827914289e-09	[0, 1, 4, 5, 6, 7, 8, 10, 11, 13, 14, 15, 16, 17, 18, 19, 20, 21, 22, 23, 24, 25, 26, 27, 29, 30, 31, 32, 33, 34, 35, 36, 37, 38, 39, 40, 41, 42, 43, 44, 45, 46, 47, 48, 49, 50, 52, 53, 54, 56, 57, 58, 59, 60, 61, 62, 63, 64, 65, 67, 69, 70, 71, 72, 73, 74, 75, 76, 77, 78, 79, 80, 82, 83, 84, 85, 86, 88, 89, 90, 91, 92, 93, 94, 95, 97, 98, 99, 100, 101, 102, 103, 104, 105, 106, 107, 108, 109, 110…	[96, 2, 3, 66, 68, 9, 12, 81, 51, 119, 87, 55, 28]	0.1746513038204972	0	0.0808510638297872	0	0.1465590484282073	0	288	1649	57	705
LRRC8D	ENSG00000171492.14	chr1	+	89821031	89821291	TSS	True	1.457070211572915e-07	3.783745821106489e-09	[6, 8, 11, 12, 15, 16, 17, 18, 19, 20, 21, 22, 23, 24, 25, 26, 27, 28, 29, 30, 31, 32, 33, 34, 35, 36, 37, 38, 39, 40, 41, 42, 43, 44, 45, 46, 47, 49, 51, 57, 58, 59, 60, 61, 62, 63, 64]	[0, 1, 2, 3, 4, 5, 7, 9, 10, 13, 14, 48, 50, 52, 53, 54, 55, 56]	0.2866666666666667	0	0.4731182795698925	0	0.3580246913580246	0	172	600	176	372
FNDC3B	ENSG00000075420.13	chr3	+	172040534	172040624	TSS	True	1.4851341880048937e-07	3.864053726421219e-09	[0, 1, 2, 3, 4, 5, 6, 7, 8, 9, 10, 11, 12, 13, 14, 15, 16, 17, 18, 19, 20, 21, 22, 23, 24, 25, 26, 27, 28, 29, 30, 31, 32, 33, 34, 35, 36, 37, 38, 39, 40, 41, 42, 43, 44, 45, 46, 47, 48, 49, 50, 51, 52, 53, 54, 55, 56, 57, 58, 59, 60, 61, 62, 63, 64, 65, 66, 67, 68, 69, 70, 71, 72, 73, 74, 75, 76, 77, 78, 79, 80, 81, 82, 83, 84, 85, 86, 87, 88, 89, 90, 91, 92, 93, 94, 95, 96, 97, 98, 99, 100, 101…	[102, 103, 104, 105, 106, 107, 108, 109, 110, 111, 112, 114, 115, 116, 117, 118, 119, 121, 122, 124, 125, 126, 127, 128, 129, 130, 131, 132, 133, 134, 135, 136, 137, 138, 139, 140, 141, 142, 143, 144, 145, 146, 147, 148, 151, 152, 153, 154, 155, 159, 160, 161, 162, 163, 164, 165, 166, 167, 168, 169, 170, 171, 173, 174, 175, 176, 177, 178, 179, 180, 181, 182, 184, 185, 186, 187, 188, 189, 190, 191…	0.3844781445138269	0	0.2564516129032258	0	0.356743535988819	0	862	2242	159	620
ITGA7	ENSG00000135424.18	chr12	-	55698917	55700898	ME	False	1.5369945692943657e-07	4.017649546220212e-09	[3, 644, 7, 136, 264, 10, 139, 652, 398, 528, 659, 27, 28, 156, 30, 160, 288, 802, 299, 557, 688, 690, 563, 691, 565, 692, 319, 67, 451, 69, 70, 71, 327, 328, 454, 580, 710, 78, 209, 338, 594, 601, 729, 604, 350, 352, 608, 736, 611, 101, 707, 362, 108, 493, 243, 628, 374, 758, 120]	[4, 517, 8, 520, 15, 16, 21, 546, 40, 48, 561, 569, 574, 581, 583, 584, 73, 74, 586, 593, 90, 602, 95, 607, 609, 614, 127, 129, 649, 651, 142, 658, 661, 159, 162, 166, 679, 680, 170, 682, 683, 173, 177, 179, 182, 700, 200, 713, 203, 205, 718, 207, 720, 724, 214, 727, 728, 731, 225, 235, 236, 761, 250, 767, 768, 775, 776, 781, 785, 786, 277, 789, 793, 293, 811, 308, 822, 317, 318, 326, 329, 351, 3…	0.5897035881435257	0	0.7859531772575251	0	0.652127659574468	0	378	641	235	299
NCOA7	ENSG00000111912.20	chr6	+	125899907	125900021	TSS	False	1.5369945692943657e-07	4.021975352565242e-09	[0, 1, 2, 3, 5, 6, 8, 9, 12, 13, 14, 15, 16, 18, 19, 20, 21, 24, 27, 28, 29, 30, 31, 32, 34, 35, 37, 38, 39, 40, 42, 43, 44, 45, 46, 54, 60, 61, 62, 63, 64, 65, 66, 67, 68, 69, 70, 71, 72, 74, 77, 78, 80, 81, 83, 84, 86, 89, 90, 91, 92, 93, 94, 96, 97, 98, 99, 101, 103, 104, 105, 106, 107, 113, 114]	[109, 110, 47, 48, 49, 50, 51, 52, 53, 111, 55, 56, 57, 58, 59, 112]	0.5440771349862259	0	0.3559782608695652	0	0.4808043875685557	0	395	726	131	368
ATF3	ENSG00000162772.17	chr1	+	212618126	212620770	PAS	True	1.5369945692943657e-07	4.022056238071416e-09	[0, 1, 2, 3, 4, 5, 7, 8, 9, 11, 13, 14, 15, 16, 17, 18, 19, 20, 21, 24, 26, 27, 28, 29, 30, 31, 32, 33, 34, 35, 36, 37, 38]	[6, 10, 12, 22, 25]	0.2857142857142857	0	0.1223175965665236	0	0.1515418502202643	0	58	203	114	932
RBM47	ENSG00000163694.15	chr4	-	40515866	40515981	TSS	False	1.5474918491063208e-07	4.0572687327715e-09	[0, 2, 3, 5, 7, 8, 9, 10, 11, 12, 13, 14, 15, 16, 17, 18, 20, 21, 22, 23, 24, 25, 27, 28, 31, 32, 33, 34, 35, 36, 38, 39, 40, 41, 42, 43, 45, 46, 47, 48, 50, 51, 52, 53, 54, 55, 56, 57, 58, 59, 61, 62, 63, 64, 65, 66, 67, 68, 70, 71, 72, 73, 74, 75, 76, 77, 79, 80, 81, 82, 83, 84, 85, 86, 87, 89, 90, 91, 92, 93, 94, 95, 96, 97, 98, 101, 103, 104, 105, 106, 107, 108, 109, 110, 111, 112, 113, 114, …	[128, 1, 4, 6, 136, 139, 141, 146, 19, 26, 155, 29, 30, 37, 44, 49, 60, 69, 78, 88, 99, 100, 102, 115, 118, 124]	0.3450576106731352	0	0.4737588652482269	0	0.3836023789294817	0	569	1649	334	705
KIF12	ENSG00000136883.14	chr9	-	114099250	114099290	TSS	True	1.6311280290509206e-07	4.284710373520131e-09	[1, 2, 9, 11, 12, 14, 17, 18, 20, 22, 23, 28, 30, 31, 32, 33, 35, 36, 40, 41, 44, 45, 47, 49, 50, 52, 53, 54, 56, 58, 60, 64, 65, 66, 69, 72, 74, 75, 79, 84, 87, 88, 90, 91, 92, 93, 102, 103, 106, 110, 117, 119, 120, 121, 122, 123, 129, 130, 131, 133, 134, 136, 138, 142, 144, 145, 148, 153, 155, 156, 157, 158, 163, 164, 167, 170, 173, 174, 176, 177, 178, 179, 180, 181, 182, 184, 185, 186, 188, 18…	[0, 3, 4, 5, 6, 7, 8, 10, 13, 15, 16, 19, 21, 24, 25, 26, 27, 29, 34, 37, 38, 39, 42, 43, 46, 48, 51, 55, 57, 59, 61, 62, 63, 67, 68, 70, 71, 73, 76, 77, 78, 80, 81, 82, 83, 85, 86, 89, 94, 95, 96, 97, 98, 99, 100, 101, 104, 105, 107, 108, 109, 111, 112, 113, 114, 115, 116, 118, 124, 125, 126, 127, 128, 132, 135, 137, 139, 140, 141, 143, 146, 147, 149, 150, 151, 152, 154, 159, 160, 161, 162, 165,…	0.5776699029126213	0	0.1842105263157894	0	0.4716312056737589	0	119	206	14	76
LNX2	ENSG00000139517.9	chr13	-	27620017	27620578	TSS	True	1.6422374075348325e-07	4.322109858717711e-09	[0, 1, 2, 3, 4, 5, 6, 7, 9, 10, 11, 12, 14, 15, 16, 17, 18, 19, 20, 21, 22, 23, 24, 25, 26, 27, 28, 29, 30, 31, 32, 33, 34, 35, 36, 37, 38, 39, 40, 41, 43, 44, 45, 47, 48, 49, 50, 52, 53, 54, 55, 56, 57, 58, 59, 60, 61, 63, 69, 70, 71, 72]	[64, 65, 66, 67, 68, 8, 73, 42, 13, 46, 51, 62]	0.0701754385964912	0	0.2222222222222222	0	0.1242937853107344	0	32	456	56	252
SYPL2	ENSG00000143028.9	chr1	+	109476977	109479377	3AS	True	1.643018999612256e-07	4.3323877353930706e-09	[34, 4, 37, 8, 11]	[0, 5, 38, 13, 16, 21, 22, 24, 25, 27, 30]	0.9310344827586208	0	0.6929824561403509	0	0.8526011560693642	0	216	232	79	114
CAMK2D	ENSG00000145349.17	chr4	-	113455821	113457334	IR	True	1.7250376243209157e-07	4.557289430808784e-09	[0, 130, 3, 5, 6, 19, 25, 32, 33, 34, 35, 40, 42, 49, 61, 66, 67, 72, 104, 111, 125]	[65, 129, 69, 38, 70, 71, 73, 74, 43, 75, 107, 109, 15, 113, 50, 117, 54, 28]	0.2468193384223918	0	0.5140845070422535	0	0.3177570093457944	0	97	393	73	142
LIG3	ENSG00000005156.12	chr17	+	34980513	34980622	TSS	True	1.817968218177509e-07	4.811894263063655e-09	[2, 4, 10, 14, 42, 43, 44, 45, 46, 47, 48, 49, 50, 51, 52, 53, 54, 57, 59, 66, 69, 70, 71, 72, 73, 74, 75, 76, 77, 78, 79]	[0, 1, 3, 5, 6, 7, 8, 9, 11, 12, 13, 15, 16, 17, 18, 19, 20, 21, 22, 23, 24, 25, 26, 27, 28, 29, 30, 31, 32, 33, 34, 35, 36, 37, 38, 39, 40, 41, 55, 56, 58, 60, 61, 62, 63, 64, 65, 67, 68]	0.8834080717488789	0	0.6037735849056604	0	0.7933130699088146	0	197	223	64	106
PPP1R3B	ENSG00000173281.5	chr8	-	9151346	9151575	TSS	False	1.825327285174328e-07	4.8405056596737405e-09	[1, 3, 4, 5, 8, 11, 23, 25, 28, 29, 32]	[0, 2, 6, 7, 9, 10, 12, 13, 14, 15, 16, 17, 18, 19, 20, 21, 22, 24, 26, 27, 30, 31, 33]	0.7024390243902439	0	0.5316455696202531	0	0.6716162193032553	0	1008	1435	168	316
FOCAD	ENSG00000188352.12	chr9	+	20684260	20684293	TSS	False	1.8732674646729481e-07	4.977009025024193e-09	[0, 1, 2, 3, 4, 5, 6, 7, 8, 9, 10, 11, 12, 13, 14, 15, 16, 17, 19, 20, 21, 22, 23, 24, 25, 26, 27, 28, 29, 30, 31, 32, 79, 91, 92, 93, 94, 95, 96, 97, 98, 99, 100, 101, 102, 103, 104, 105, 106, 107, 108, 109, 110, 111, 112, 113, 114, 115, 116, 117, 118, 119, 120, 121, 122, 123, 124, 125, 126, 127, 128, 129, 130, 131, 132, 133, 134, 135, 136, 137, 138, 139, 140, 141, 142, 143, 144, 145, 146, 147, …	[33, 34, 35, 36, 37, 38, 39, 40, 41, 42, 43, 44, 45, 46, 47, 48, 49, 50, 51, 52, 53, 54, 55, 56, 57, 58, 59, 60, 61, 62, 63, 64, 65, 66, 67, 68, 69, 70, 71, 72, 73, 74, 75, 76, 77, 78, 80, 81, 82, 83, 84, 85, 86, 87, 88, 89, 90, 149, 150, 151, 152, 153, 154, 155, 156, 157, 158, 159, 160, 161, 162, 163, 164, 165, 166, 167, 168, 169, 170, 171, 172, 173, 174, 175, 176, 177, 178, 179, 180]	0.5795246800731262	0	0.7617866004962779	0	0.6568421052631579	0	317	547	307	403
OXR1	ENSG00000164830.18	chr8	+	106618033	106618183	TSS	False	1.928979025697343e-07	5.1364839702031156e-09	[8, 9, 10, 11, 12, 13, 14, 15, 16, 17, 18, 19, 20, 21, 22, 23, 24, 25, 26, 27, 28, 29, 30, 31, 32, 33, 34, 35, 36, 37, 38, 39, 40, 41, 42, 43, 44, 45, 51, 52, 53, 54, 55, 56, 57, 58, 59, 60, 61, 62, 63, 64, 65, 66, 67, 68, 69, 70, 71, 72, 73, 74, 75, 76, 77, 78, 79, 80]	[0, 1, 2, 3, 4, 5, 6, 7, 46, 47, 48, 49, 50]	0.2251655629139073	0	0.0691489361702127	0	0.1386430678466076	0	68	302	26	376
ATG4B	ENSG00000168397.17	chr2	+	241651335	241653511	ES	False	1.928979025697343e-07	5.1443301345776234e-09	[1, 2, 131, 9, 11, 139, 140, 21, 149, 23, 26, 31, 161, 164, 166, 39, 40, 171, 45, 49, 178, 56, 57, 58, 60, 189, 190, 191, 194, 72, 74, 207, 81, 82, 83, 211, 212, 216, 90, 93, 94, 221, 98, 99, 227, 121]	[5, 6, 10, 13, 16, 17, 18, 27, 28, 32, 33, 34, 35, 36, 44, 46, 50, 59, 61, 63, 65, 66, 67, 70, 73, 76, 80, 85, 88, 89, 91, 95, 96, 101, 102, 119, 120, 124, 125, 126, 127, 128, 129, 132, 133, 134, 135, 137, 142, 143, 145, 146, 147, 148, 150, 151, 152, 153, 154, 155, 156, 157, 158, 159, 162, 165, 170, 173, 176, 177, 180, 185, 186, 187, 188, 192, 195, 197, 198, 200, 202, 203, 205, 206, 208, 210, 213…	0.3333333333333333	0	0.5509259259259259	0	0.4607046070460704	0	102	306	238	432
BCL2L13	ENSG00000099968.18	chr22	+	17689142	17702242	ES	False	1.929247947406802e-07	5.154700309793015e-09	[0, 33, 101, 41, 105, 11, 15, 16, 49, 79, 53]	[1, 2, 3, 4, 5, 6, 7, 8, 9, 10, 12, 13, 14, 17, 18, 24, 25, 28, 29, 30, 32, 35, 36, 37, 38, 40, 43, 44, 51, 54, 55, 56, 58, 59, 63, 64, 65, 67, 68, 69, 70, 71, 72, 80, 81, 82, 83, 84, 86, 89, 95, 99, 102, 103, 104, 106, 107, 108, 109, 111, 112, 113, 116, 117, 118, 120, 121, 123]	0.933649289099526	0	0.8227360308285164	0	0.8836805555555556	0	591	633	427	519
HP1BP3	ENSG00000127483.19	chr1	-	20787194	20787307	TSS	True	1.931953308781309e-07	5.17159521764235e-09	[0, 2, 4, 5, 8, 11, 12, 13, 15, 18, 20, 21, 24, 25, 26, 27, 32, 38, 39, 43, 44, 46, 50, 53, 56, 58, 59, 60, 61, 63, 68, 69, 70, 72, 74, 76, 77, 78, 79, 80, 81, 82, 83, 90, 92, 93, 96, 97, 100, 101, 107, 109, 110, 111, 112, 113, 115, 117, 120, 122, 123, 124, 125, 126, 128, 129, 131, 134, 135, 136, 137, 138, 139, 140, 142, 143, 144, 145, 146, 147, 148, 149, 151, 152, 153, 154, 156, 157, 158, 159, 1…	[1, 130, 3, 132, 133, 6, 7, 9, 10, 141, 14, 16, 17, 19, 22, 23, 150, 155, 28, 29, 30, 31, 33, 34, 35, 36, 37, 40, 41, 42, 45, 47, 48, 49, 51, 52, 54, 55, 57, 62, 64, 65, 66, 67, 71, 73, 75, 84, 85, 86, 87, 88, 89, 91, 94, 95, 98, 99, 102, 103, 104, 105, 106, 108, 114, 116, 118, 119, 121, 127]	0.7017045454545454	0	0.4766666666666667	0	0.598159509202454	0	247	352	143	300
LPGAT1	ENSG00000123684.13	chr1	-	211829323	211830572	ES	True	1.9755249476313858e-07	5.298115540530485e-09	[36, 168, 170, 109, 175, 113, 157]	[121, 35, 70, 167, 11, 12, 45, 110, 145, 18, 178, 116, 153, 27, 124]	0.8736462093862816	0	0.6346153846153846	0	0.7875288683602771	0	242	277	99	156
NFKB2	ENSG00000077150.20	chr10	+	102395706	102395980	TSS	True	1.9785913894471755e-07	5.316239248139363e-09	[0, 1, 2, 3, 4, 5, 6, 7, 8, 9, 10, 12, 13, 14, 15, 16, 17, 18, 19, 20, 21, 22, 23, 24, 25, 27, 28, 29, 30, 31, 33, 35, 37, 38, 40, 42, 43, 44, 47, 49, 52, 54, 59, 60, 67, 68, 76, 77, 78, 79, 80, 81, 82, 83, 84, 85, 86, 87, 88, 89, 90, 91, 92, 93, 94, 95, 96, 97, 98, 99, 100, 101, 103, 104, 105, 106, 110, 115, 119, 120, 121, 122, 123, 124, 125]	[11, 26, 32, 34, 36, 39, 41, 45, 46, 48, 50, 51, 53, 55, 56, 57, 58, 61, 62, 63, 64, 65, 66, 69, 70, 71, 72, 73, 74, 75, 102, 107, 108, 109, 111, 112, 113, 114, 116, 117, 118]	0.41280353200883	0	0.2270531400966183	0	0.3241061130334486	0	187	453	94	414
PPFIBP2	ENSG00000166387.13	chr11	+	7573931	7574022	TSS	False	2.0925937027126e-07	5.6330201744189884e-09	[0, 1, 2, 3, 4, 5, 6, 7, 8, 9, 10, 11, 12, 13, 14, 15, 16, 17, 18, 19, 20, 21, 22, 23, 24, 25, 26, 27, 28, 29, 30, 31, 32, 33, 34, 35, 36, 38, 39, 40, 41, 42, 43, 44, 45, 46, 47, 48, 49, 50, 51, 53, 54, 55, 57, 58, 59, 60, 85, 92, 102, 103, 104, 105, 106, 107, 108, 109, 110, 111, 112, 113, 114, 115, 116, 117, 118, 119, 120, 121, 122, 123, 124, 125, 126, 127, 128, 129, 130, 131, 132, 133, 134, 135…	[161, 162, 163, 164, 165, 166, 167, 168, 169, 170, 171, 61, 62, 63, 64, 65, 66, 67, 68, 69, 70, 71, 72, 73, 74, 75, 76, 77, 78, 79, 80, 81, 82, 83, 84, 86, 87, 88, 89, 90, 91, 93, 94, 95, 96, 97, 98, 99, 100, 101]	0.3993558776167472	0	0.2034482758620689	0	0.3369923161361141	0	248	621	59	290
ABCG5	ENSG00000138075.14	chr2	-	43825018	43827982	ES	True	2.0949040079085918e-07	5.649721106087915e-09	[0, 129, 130, 136, 11, 139, 144, 147, 20, 24, 155, 156, 157, 30, 159, 160, 163, 165, 38, 167, 173, 46, 174, 176, 49, 50, 51, 177, 182, 55, 183, 186, 188, 189, 191, 71, 85, 88, 101, 105, 118, 120, 122]	[1, 2, 3, 4, 5, 6, 7, 8, 9, 12, 13, 14, 15, 16, 17, 18, 19, 21, 22, 23, 25, 26, 27, 28, 29, 33, 34, 35, 36, 37, 39, 40, 41, 42, 44, 45, 48, 52, 53, 54, 56, 58, 59, 60, 61, 62, 63, 66, 67, 68, 69, 72, 73, 74, 75, 76, 77, 79, 80, 81, 82, 83, 84, 86, 87, 90, 92, 93, 94, 95, 96, 97, 98, 99, 100, 102, 103, 106, 107, 115, 116, 117, 121, 124, 128, 131, 132, 134, 135, 138, 140, 141, 142, 145, 148, 151, 1…	0.8923076923076924	0	0.6074766355140186	0	0.7913907284768212	0	174	195	65	107
SLC5A6	ENSG00000138074.15	chr2	-	27211899	27211925	TSS	True	2.117443600364408e-07	5.721102492728811e-09	[0, 1, 2, 3, 4, 5, 6, 7, 9, 10, 11, 12, 13, 14, 15, 16, 17, 18, 21, 23, 24, 26, 27, 28, 29, 32, 34, 35, 36, 37, 38, 39, 41, 42, 43, 44, 45, 46, 47, 48, 50, 51, 52, 55, 56, 57, 58, 59, 60, 65, 66, 67, 68, 70, 71, 73, 74, 75, 76, 78, 79, 80, 81, 82, 83, 84, 85, 86, 87, 88, 89, 90, 91, 92, 93, 94, 96, 97, 98, 99, 100, 101, 102, 103, 104, 105, 106, 107, 108, 110, 112]	[8, 19, 20, 22, 25, 30, 31, 33, 40, 49, 53, 54, 61, 62, 63, 64, 69, 72, 77, 95, 109, 111]	0.2987421383647798	0	0.1103896103896103	0	0.2060702875399361	0	95	318	34	308
PEPD	ENSG00000124299.15	chr19	-	33521743	33521789	TSS	True	2.1833868299595666e-07	5.910198514000427e-09	[1, 4, 6, 7, 8, 11, 12, 14, 16, 17, 18, 19, 20, 21, 22, 23, 24, 26, 27, 28, 30, 31, 33, 35, 36, 38, 39, 40, 42, 43, 46, 47, 48, 51, 52, 58, 66, 68, 71, 73, 78, 82, 83, 84, 87, 88, 90, 91]	[0, 2, 3, 5, 9, 10, 13, 15, 25, 29, 32, 34, 37, 41, 44, 45, 49, 50, 53, 54, 55, 56, 57, 59, 60, 61, 62, 63, 64, 65, 67, 69, 70, 72, 74, 75, 76, 77, 79, 80, 81, 85, 86, 89, 92, 93, 94]	0.7418181818181818	0	0.9164179104477612	0	0.8377049180327869	0	204	275	307	335
ACAD10	ENSG00000111271.15	chr12	+	111709684	111712497	ES	False	2.192516112207415e-07	5.945880780628535e-09	[1, 2, 4, 6, 7, 8, 11, 13, 16, 17, 22, 23, 24, 25, 30, 31, 34, 36, 39, 40, 41, 46, 48, 49, 51, 53, 56, 61, 63, 68, 69, 71, 76, 78, 80, 82, 84, 85, 88, 89, 90, 91, 93, 94, 95, 102, 105, 109, 118, 121, 122, 123, 128, 129, 130, 131, 133, 134, 135, 136, 138, 140, 145, 147, 149, 150, 151, 152, 153, 155, 157, 158, 159, 161, 164, 165, 166, 168, 169, 171, 172, 174, 178, 179, 180, 182, 183, 184, 186, 187,…	[0, 3, 137, 10, 139, 12, 141, 15, 143, 18, 19, 20, 21, 154, 27, 156, 29, 32, 33, 160, 162, 163, 38, 42, 43, 45, 47, 177, 50, 52, 54, 55, 57, 58, 59, 60, 185, 62, 64, 65, 66, 67, 193, 195, 70, 199, 73, 79, 208, 211, 86, 97, 98, 101, 103, 104, 106, 107, 108, 110, 117, 120, 124, 125, 126]	0.3415492957746479	0	0.1387096774193548	0	0.2356902356902357	0	97	284	43	310
L3HYPDH	ENSG00000126790.12	chr14	-	59479351	59483808	5AS	False	2.2005635840393826e-07	5.978715231328853e-09	[5, 7, 8, 9, 11, 15, 17, 18, 26, 31, 37, 39, 46, 47, 49, 51, 53, 54, 57, 59]	[33, 34, 36, 6, 10, 42, 12, 13, 45, 28, 19, 20, 21, 52, 55, 24, 60, 29]	0.3160270880361174	0	0.5491071428571429	0	0.3943028485757121	0	140	443	123	224
AKAP8L	ENSG00000011243.18	chr19	-	15397855	15399301	IR	True	2.28262800884788e-07	6.213097352212783e-09	[1, 2, 68, 71, 44, 13, 46, 79, 19, 84, 21, 55, 30]	[0, 3, 4, 5, 6, 8, 12, 14, 15, 20, 24, 25, 26, 27, 28, 31, 33, 34, 35, 36, 38, 48, 52, 53, 57, 70, 75, 80, 82, 83, 86, 87]	0.8083333333333333	0	0.391304347826087	0	0.656084656084656	0	97	120	27	69
KANSL3	ENSG00000114982.19	chr2	-	96638282	96638317	TSS	True	2.599781690031266e-07	7.0893676626990906e-09	[1, 2, 3, 4, 5, 6, 8, 11, 12, 13, 14, 15, 16, 17, 19, 21, 23, 24, 26, 29, 30, 31, 32, 35, 38, 39, 44, 45, 46, 47, 48, 51, 52, 53, 54, 55, 56, 57, 59, 61, 62, 63, 65, 66, 67, 69, 70, 72, 73, 79, 80, 82, 84, 85, 87, 88, 91, 93, 96, 97, 99, 102, 104, 106, 107, 108, 109, 110, 111, 112, 114, 115, 116, 121, 122, 123, 124, 125, 126, 127, 128, 129, 133, 137, 141, 143, 144, 146, 147, 148, 149, 150, 151, 1…	[0, 7, 9, 10, 18, 20, 22, 25, 27, 28, 33, 34, 36, 37, 40, 41, 42, 43, 49, 50, 58, 60, 64, 68, 71, 74, 75, 76, 77, 78, 81, 83, 86, 89, 90, 92, 94, 95, 98, 100, 101, 103, 105, 113, 117, 118, 119, 120, 130, 131, 132, 134, 135, 136, 138, 139, 140, 142, 145, 155, 157, 160, 162, 163, 164, 170, 173, 175, 177, 181, 187, 189, 192, 195, 197, 199, 200, 201, 205, 212, 214, 215, 218, 223, 224, 226, 228, 229, …	0.4917387883556255	0	0.3675675675675676	0	0.4394353369763206	0	625	1271	340	925
BAG6	ENSG00000204463.13	chr6	-	31652423	31652653	TSS	True	2.648475203326146e-07	7.239024101558249e-09	[2, 3, 5, 6, 7, 8, 10, 12, 13, 14, 15, 16, 17, 18, 19, 20, 21, 22, 23, 24, 26, 27, 28, 29, 30, 36, 37, 38, 39, 40, 41, 42, 43, 44, 46, 47, 48, 49, 50, 51, 52, 54, 56, 57, 58, 59, 60, 61, 62, 63, 64, 65, 66, 67, 70, 71, 72, 75, 76, 77, 79, 81, 82, 83, 84, 85, 86, 88, 91, 92, 93, 94, 96, 97, 98, 99, 100, 101, 103, 104, 105, 106, 107, 108, 109, 112, 114, 116, 117, 119, 120, 121, 123, 125, 126, 127, …	[0, 1, 4, 9, 11, 25, 31, 32, 33, 34, 35, 45, 53, 55, 68, 69, 73, 74, 78, 80, 87, 89, 90, 95, 102, 110, 111, 113, 115, 118, 122, 124, 128, 132, 142, 146, 147, 155, 163, 175, 182, 183, 184, 185, 188, 189, 191, 202, 208, 209, 216, 221, 226, 227, 228, 231, 238, 239, 241, 243, 248, 249, 252, 253, 261, 266, 267, 270, 275, 278, 291, 306, 316, 322, 330, 335, 343, 356, 362]	0.3713380839271575	0	0.2321755027422303	0	0.3292817679558011	0	469	1263	127	547
TEF	ENSG00000167074.15	chr22	+	41367453	41367599	TSS	False	2.648475203326146e-07	7.248653738714108e-09	[1, 2, 3, 4, 5, 6, 7, 8, 9, 10, 11, 12, 13, 14, 15, 16, 19, 21, 22, 23, 24, 25]	[0, 17, 18, 20]	0.0862068965517241	0	0.238095238095238	0	0.1451187335092348	0	40	464	70	294
NCOA4	ENSG00000266412.5	chr10	-	46030525	46030621	TSS	True	2.8043651587029734e-07	7.689343074998647e-09	[3, 7, 8, 10, 12, 14, 15, 17, 18, 20, 21, 22, 25, 26, 27, 30, 33, 35, 36, 37, 38, 41, 43, 44, 46, 48, 49, 55, 57, 61, 64, 66, 67, 68, 69, 70, 71, 73, 75, 77, 82, 91, 92, 102, 104, 105, 107, 109, 110, 111, 120, 124, 129, 131, 132, 134, 136, 137, 140, 142, 143, 144]	[0, 1, 2, 4, 5, 6, 9, 11, 13, 16, 19, 23, 24, 28, 29, 31, 32, 34, 39, 40, 42, 45, 47, 50, 51, 52, 53, 54, 56, 58, 59, 60, 62, 63, 65, 72, 74, 76, 78, 79, 80, 81, 83, 84, 85, 86, 87, 88, 89, 90, 93, 94, 95, 96, 97, 98, 99, 100, 101, 103, 106, 108, 112, 113, 114, 115, 116, 117, 118, 119, 121, 122, 123, 125, 126, 127, 128, 130, 133, 135, 138, 139, 141]	0.7952522255192879	0	0.7354961832061069	0	0.7728895872018283	0	3484	4381	1927	2620
KIFC3	ENSG00000140859.16	chr16	-	57797704	57797779	TSS	True	2.9078131711085816e-07	7.987538431595173e-09	[1, 2, 4, 5, 6, 7, 8, 10, 11, 12, 13, 14, 15, 17, 18, 20, 22, 23, 25, 26, 27, 29, 30, 31, 34, 35, 36, 37, 39, 40, 42, 45, 46, 47, 48, 49, 50, 52, 53, 54, 55, 56, 57, 58, 59, 60, 61, 62, 64, 66, 67, 68, 69, 70, 71, 72, 73, 74, 75, 77, 78, 79, 80, 81, 82, 83, 84, 85, 86, 88, 89, 90, 92, 93, 94, 95, 96, 97, 98, 99, 100, 101, 102, 103, 104, 105, 106, 107, 108, 109, 111, 112, 114, 115, 118, 119, 121, …	[0, 128, 385, 3, 261, 9, 16, 273, 19, 21, 151, 24, 280, 28, 158, 32, 33, 165, 38, 41, 170, 43, 44, 176, 51, 179, 311, 186, 315, 188, 63, 191, 65, 198, 76, 333, 207, 214, 87, 91, 219, 225, 355, 231, 110, 238, 368, 113, 116, 117, 244, 247, 120, 249]	0.1880261927034612	0	0.0702947845804988	0	0.1536423841059602	0	201	1069	31	441
ABLIM1	ENSG00000099204.20	chr10	-	114631901	114632266	TSS	False	2.937309747727765e-07	8.083260088313173e-09	[0, 3, 6, 7, 8, 9, 10, 11, 12, 13, 14, 15, 16, 17, 18, 19, 20, 21, 22, 23, 25, 26, 28, 30, 32, 33, 35, 36, 37, 38, 39, 40, 41, 43, 44, 45, 46, 47, 49, 52, 53, 56, 59, 60, 62, 63, 65, 67, 68, 71, 72, 73, 74, 76, 78, 79, 80, 81, 82, 83, 84, 85, 86, 87, 90, 91, 92, 93, 94, 95, 96, 100, 101, 102, 103, 104, 105, 106, 107, 108, 110, 111, 112, 113, 114, 116, 117, 119, 120, 121, 123, 124, 125, 126, 127, …	[1, 2, 4, 5, 24, 27, 29, 31, 34, 42, 48, 50, 51, 54, 55, 57, 58, 61, 64, 66, 69, 70, 75, 77, 88, 89, 97, 98, 99, 109, 115, 118, 122, 130, 137, 145, 146, 147, 152, 160, 162, 170, 171, 172, 175, 178, 183, 187, 188, 189, 192, 195, 197, 198, 200, 201, 204, 205, 207, 214, 217, 221, 223, 224, 225, 226, 227, 229, 232, 233, 234, 235, 236, 238, 242, 245, 249, 255, 256, 257, 259, 260, 263, 265, 270, 271, 2…	0.4502772643253235	0	0.3400900900900901	0	0.4230448093515168	0	1218	2705	302	888
CAMK2D	ENSG00000145349.17	chr4	-	113454515	113457334	ES	False	3.1068231501129265e-07	8.565293483999912e-09	[128, 2, 4, 7, 8, 11, 18, 21, 22, 23, 24, 26, 27, 29, 31, 36, 37, 39, 41, 44, 45, 46, 48, 51, 53, 55, 58, 59, 63, 64, 106, 110, 112, 114, 116, 118, 120, 123, 124, 126]	[32, 33, 34, 3, 35, 5, 6, 66, 40, 67, 42, 104, 111, 49, 19, 25, 125]	0.3375576036866359	0	0.1775456919060052	0	0.2885691446842526	0	293	868	68	383
RBBP6	ENSG00000122257.20	chr16	+	24539566	24540792	TSS	True	3.126045574881259e-07	8.633929537348421e-09	[3, 6, 8, 14, 16, 17, 18, 19, 20, 21, 22, 23, 24, 25, 26, 27, 28, 29, 30, 32, 35, 38, 39, 40, 41]	[0, 1, 2, 33, 4, 5, 34, 7, 36, 9, 10, 11, 12, 13, 37, 15, 31]	0.8378378378378378	0	0.4583333333333333	0	0.6618357487922706	0	93	111	44	96
SEC31A	ENSG00000138674.17	chr4	-	82830975	82842184	5AS	True	3.212722805109568e-07	8.889401136923802e-09	[512, 3, 520, 521, 10, 16, 23, 538, 28, 32, 36, 37, 551, 555, 45, 51, 563, 61, 74, 80, 91, 93, 114, 635, 124, 128, 135, 143, 659, 661, 664, 156, 669, 672, 174, 689, 178, 690, 185, 703, 707, 708, 202, 714, 206, 722, 723, 212, 213, 221, 224, 228, 745, 747, 749, 755, 246, 761, 762, 257, 277, 301, 311, 318, 323, 324, 347, 350, 364, 365, 368, 371, 378, 379, 382, 384, 385, 387, 398, 405, 406, 412, 417,…	[0, 1, 2, 4, 5, 6, 8, 9, 13, 14, 17, 20, 21, 22, 29, 33, 43, 44, 46, 47, 48, 49, 55, 57, 59, 63, 64, 65, 66, 68, 70, 71, 75, 76, 78, 82, 83, 85, 88, 89, 90, 92, 94, 95, 98, 99, 100, 101, 102, 104, 105, 106, 110, 112, 115, 117, 119, 120, 125, 126, 129, 136, 137, 138, 139, 141, 142, 144, 147, 151, 153, 154, 155, 157, 158, 164, 165, 167, 169, 171, 172, 173, 176, 177, 179, 180, 181, 182, 184, 186, 18…	0.8517968517968518	0	0.7777777777777778	0	0.8333705108186482	0	2868	3367	868	1116
SLCO2B1	ENSG00000137491.15	chr11	+	75100571	75100855	TSS	True	3.285952269567558e-07	9.108463711300043e-09	[11, 12, 13, 14, 15, 16, 17, 18, 19, 20, 21, 22, 23, 24, 25, 26, 27, 28, 29, 30, 31, 32, 33, 34, 35, 36, 37, 38, 39, 40, 41, 42, 43, 44, 45, 46, 47, 48, 49, 50, 51, 52, 53, 54, 55, 56, 57, 58, 59, 60, 61, 62, 63, 64, 65, 66, 67, 68, 69, 70, 71, 72, 73, 74, 75, 76, 77, 78, 79, 80, 81, 82, 83, 84, 85, 86, 87, 88, 89, 90, 91, 92, 93, 94, 95, 96, 97, 98, 99, 100, 101, 102, 103, 104, 105, 106, 107, 10…	[0, 1, 2, 3, 4, 5, 6, 7, 8, 9, 10, 128, 129, 132, 133, 130, 135, 136, 134, 119, 120, 121, 122, 123, 124, 125, 126, 127]	0.1421121251629726	0	0.284931506849315	0	0.1881625441696113	0	109	767	104	365
F12	ENSG00000131187.10	chr5	-	177405433	177405734	5AS	True	3.32354562374254e-07	9.22929961561648e-09	[3, 4, 16, 18, 21, 23, 24, 28, 29, 41, 50, 62, 67, 71, 72, 74, 75, 77, 87, 88]	[1, 34, 35, 36, 69, 5, 37, 42, 12, 79, 47, 19, 83, 53, 61, 63]	0.2165354330708661	0	0.0181818181818181	0	0.1384248210023866	0	55	254	3	165
PSAP	ENSG00000197746.14	chr10	-	71822007	71825832	IR	True	3.453702061061928e-07	9.608017341891485e-09	[65, 226, 135, 7, 137, 206, 81, 86, 184, 157, 222]	[2, 132, 5, 133, 9, 138, 140, 14, 151, 158, 160, 34, 38, 173, 48, 49, 182, 57, 59, 72, 77, 79, 208, 209, 82, 210, 212, 89, 218, 225, 120]	0.5749385749385749	0	0.4034285714285714	0	0.4578783151326053	0	234	407	353	875
SRRT	ENSG00000087087.20	chr7	+	100882241	100884069	ES	True	3.487328478068404e-07	9.71901312060493e-09	[0, 1, 2, 128, 129, 130, 6, 8, 138, 11, 139, 140, 15, 18, 19, 21, 150, 23, 24, 155, 29, 30, 159, 32, 34, 39, 43, 45, 175, 49, 56, 59, 188, 189, 62, 191, 65, 66, 196, 72, 76, 77, 78, 205, 80, 81, 83, 85, 213, 87, 214, 220, 221, 96, 97, 225, 107, 114, 119, 122, 124, 126, 127]	[3, 7, 13, 14, 149, 151, 26, 154, 31, 164, 165, 40, 169, 170, 177, 183, 184, 186, 60, 64, 69, 197, 73, 74, 204, 206, 212, 216, 217, 219, 92, 224, 99, 101, 102]	0.0667976424361493	0	0.2105263157894736	0	0.1112618724559023	0	34	509	48	228
UBE2D3	ENSG00000109332.20	chr4	-	102826484	102827850	TSS	True	3.493927977810597e-07	9.754887479327091e-09	[0, 2, 3, 5, 6, 7, 8, 9, 10, 12, 13, 15, 17, 18, 19, 20, 21, 22, 24, 25, 26, 28, 29, 30, 31, 32, 33, 34, 35, 36, 37, 38, 39, 40, 42, 43, 44, 46, 47, 48, 49, 52, 53, 54, 55, 56, 57, 58, 59, 61, 62, 63, 64, 65, 66, 67, 68, 69, 70, 71, 72, 74, 75, 76, 77, 78, 79, 80, 81, 83, 84, 85, 86, 87, 88, 89, 90, 91, 92, 93, 94, 95, 96, 97, 98, 99, 100, 101, 103, 104, 105, 106, 107, 108]	[1, 4, 102, 41, 11, 45, 14, 16, 50, 51, 82, 23, 27, 60]	0.3218645948945616	0	0.1939655172413793	0	0.2661239824671259	0	290	901	135	696
RBBP6	ENSG00000122257.20	chr16	+	24537756	24537933	TSS	True	3.5103708098222337e-07	9.8183592649386e-09	[0, 1, 2, 3, 4, 5, 6, 7, 8, 9, 10, 11, 12, 13, 14, 15, 16, 17, 18, 19, 20, 21, 22, 23, 31, 33, 34, 35, 36, 37, 38, 39, 40, 41]	[32, 24, 25, 26, 27, 28, 29, 30]	0.0	0	0.2604166666666667	0	0.1207729468599033	0	0	111	25	96
ASXL1	ENSG00000171456.20	chr20	+	32429431	32431320	ES	False	3.735208068816152e-07	1.0465908728795385e-08	[128, 2, 3, 132, 135, 136, 137, 13, 143, 145, 153, 155, 158, 159, 39, 43, 50, 51, 60, 74, 80, 90, 91, 98, 108, 113, 114, 127]	[1, 131, 4, 5, 133, 7, 9, 10, 11, 139, 141, 142, 20, 148, 22, 149, 24, 150, 26, 151, 28, 29, 30, 152, 32, 154, 34, 35, 156, 160, 41, 45, 48, 53, 54, 55, 56, 57, 59, 61, 63, 64, 65, 66, 67, 68, 69, 70, 75, 78, 82, 83, 84, 85, 86, 87, 88, 89, 92, 95, 96, 97, 101, 102, 104, 107, 111, 112, 116, 117, 126]	0.8295454545454546	0	0.5428571428571428	0	0.7479674796747967	0	219	264	57	105
NFYA	ENSG00000001167.14	chr6	+	41079164	41084045	ES	False	3.83751840758314e-07	1.0771779378835892e-08	[0, 1, 2, 5, 6, 9, 12, 13, 14, 16, 19, 20]	[3, 4, 7, 8, 10, 11, 15, 17, 18, 27, 28, 29, 31, 32, 33, 35, 36, 37, 38, 39, 40]	0.2231404958677686	0	0.6111111111111112	0	0.3886255924170616	0	27	121	55	90
EZR	ENSG00000092820.18	chr6	-	158819316	158819365	TSS	True	3.852356444244746e-07	1.0832704501478773e-08	[0, 2, 3, 5, 6, 10, 14, 15, 17, 18, 19, 20, 25, 26, 27, 30, 31, 32, 37, 38, 39, 41, 42, 43, 44, 46, 49, 51, 53, 54, 57, 58, 60, 61, 62, 64, 65, 67, 72, 74, 75, 76, 79, 81, 82, 83, 85, 87, 90, 92, 93, 94, 95, 96, 98]	[1, 4, 7, 8, 9, 11, 12, 13, 16, 21, 22, 23, 24, 28, 29, 33, 34, 35, 36, 40, 45, 47, 48, 50, 52, 55, 56, 59, 63, 66, 68, 69, 70, 71, 73, 77, 78, 80, 84, 86, 88, 89, 91, 97]	0.4775757575757576	0	0.3658767772511848	0	0.4340110905730129	0	788	1650	386	1055
SRGAP2C	ENSG00000171943.12	chr1	+	121185016	121185124	TSS	False	3.922541144755184e-07	1.1049688104158754e-08	[20, 26, 33, 40, 41, 42, 43, 44, 45, 46, 47, 48, 49, 50, 51, 52, 53, 54, 55, 56, 57, 58, 59, 60, 61, 62, 63, 64, 65, 66, 67, 68, 69, 70, 71, 72, 91, 92, 93, 94, 95, 96, 97]	[0, 1, 2, 3, 4, 5, 6, 7, 8, 9, 10, 11, 12, 13, 14, 15, 16, 17, 18, 19, 21, 22, 23, 24, 25, 27, 28, 29, 30, 31, 32, 34, 35, 36, 37, 38, 39, 73, 74, 75, 76, 77, 78, 79, 80, 81, 82, 83, 84, 85, 86, 87, 88, 89, 90]	0.675	0	0.8811475409836066	0	0.7641843971631206	0	216	320	215	244
ZNF664	ENSG00000179195.16	chr12	+	123988138	124011380	ES	False	4.111800032303578e-07	1.1603398470025108e-08	[0, 1, 2, 128, 130, 5, 6, 7, 135, 136, 138, 139, 140, 13, 14, 142, 144, 17, 146, 147, 153, 154, 27, 28, 29, 32, 35, 36, 40, 41, 49, 51, 53, 54, 56, 60, 61, 62, 63, 67, 68, 69, 70, 71, 78, 80, 84, 87, 91, 93, 95, 100, 101, 103, 104, 113, 116, 117, 120, 121, 123, 125, 126]	[4, 133, 9, 10, 11, 141, 15, 145, 18, 19, 20, 21, 148, 149, 24, 151, 152, 155, 156, 157, 25, 31, 23, 33, 34, 26, 30, 37, 38, 44, 45, 46, 47, 48, 52, 55, 58, 59, 64, 65, 66, 72, 73, 75, 76, 77, 79, 81, 82, 83, 86, 88, 89, 92, 94, 98, 99, 102, 112, 114, 150, 118, 119, 124, 127]	0.3061224489795918	0	0.1781609195402299	0	0.2459459459459459	0	240	784	124	696
CCAR2	ENSG00000158941.16	chr8	+	22604758	22604842	TSS	True	4.1954517743833573e-07	1.186045358013908e-08	[0, 1, 31, 32, 33, 34, 35, 36, 37, 38, 39, 40, 41, 42, 43, 44, 45, 54, 55, 56, 57, 58, 59, 60]	[2, 3, 4, 5, 6, 7, 8, 9, 10, 11, 12, 13, 14, 15, 16, 17, 18, 19, 20, 21, 22, 23, 24, 25, 26, 27, 28, 29, 30, 46, 47, 48, 49, 50, 51, 52, 53]	0.9293233082706768	0	0.807570977917981	0	0.890020366598778	0	618	665	256	317
MXI1	ENSG00000119950.21	chr10	+	110225992	110226283	TSS	False	4.249058735461061e-07	1.2033259503006908e-08	[0, 1, 5, 6, 7, 8, 9, 10, 11, 13, 14, 15, 16, 17, 18, 19, 20, 21, 22, 23, 24, 25, 26, 27, 28, 29, 30, 31, 32, 33, 34, 35, 36, 37]	[2, 3, 4, 12]	0.7115384615384616	0	0.2520325203252032	0	0.3885714285714285	0	37	52	31	123
MLXIPL	ENSG00000009950.16	chr7	-	73607018	73607135	IR	True	4.318196200069673e-07	1.2250661690380787e-08	[1, 257, 262, 135, 264, 14, 142, 271, 274, 150, 278, 152, 153, 281, 283, 29, 163, 36, 41, 42, 45, 175, 177, 180, 182, 184, 185, 188, 65, 66, 70, 72, 200, 75, 76, 204, 83, 215, 90, 222, 226, 101, 229, 232, 105, 241, 243, 244, 117, 246, 253]	[2, 3, 4, 5, 6, 8, 10, 11, 12, 13, 18, 20, 21, 23, 25, 26, 28, 31, 32, 33, 34, 35, 37, 40, 44, 46, 47, 49, 51, 53, 56, 57, 58, 62, 63, 67, 68, 69, 77, 81, 82, 84, 85, 88, 89, 91, 92, 94, 95, 99, 100, 102, 104, 106, 108, 109, 110, 111, 113, 116, 118, 119, 120, 121, 122, 123, 124, 125, 127, 128, 130, 138, 139, 143, 146, 147, 149, 155, 157, 158, 159, 160, 162, 166, 167, 170, 172, 176, 178, 183, 186,…	0.7165354330708661	0	0.4651162790697674	0	0.6383363471971067	0	273	381	80	172
GALK2	ENSG00000156958.15	chr15	+	49155795	49156016	TSS	True	4.378120648296894e-07	1.2442572441872492e-08	[0, 17, 20, 21, 22, 23, 24, 25, 26, 27, 28, 29, 30, 31, 32, 33, 34, 35, 36, 37, 38, 39, 40, 41, 42, 43, 44, 67, 68, 69, 70, 71, 72, 73]	[1, 2, 3, 4, 5, 6, 7, 8, 9, 10, 11, 12, 13, 14, 15, 16, 18, 19, 45, 46, 47, 48, 49, 50, 51, 52, 53, 54, 55, 56, 57, 58, 59, 60, 61, 62, 63, 64, 65, 66]	0.34375	0	0.7407407407407407	0	0.553921568627451	0	33	96	80	108
[truncated: 1,455 more rows]
